# Supplementary material for: Intercepting IRE1 kinase‐FMRP signaling prevents atherosclerosis progression
Source: EMBO Mol Med. 2022 Feb 22;14(4):e15344. doi: 10.15252/emmm.202115344 (PMC8988208; doi:10.15252/emmm.202115344)
Supplement: Supplementary file 2 — Source Data for Appendix [file EMMM-14-e15344-s004.zip]

Archive with 13 entries (12 files):
- EMM-2021-15344_SourceDataForAppendixFigureS4.xlsx
- __MACOSX/
- __MACOSX/._EMM-2021-15344_SourceDataForAppendixFigureS4.xlsx
- EMM-2021-15344_SourceDataForAppendixFigureS5.xlsx
- __MACOSX/._EMM-2021-15344_SourceDataForAppendixFigureS5.xlsx
- EMM-2021-15344_SourceDataForAppendixFigureS2.xlsx
- __MACOSX/._EMM-2021-15344_SourceDataForAppendixFigureS2.xlsx
- EMM-2021-15344_SourceDataForAppendixFigureS3.xlsx
- __MACOSX/._EMM-2021-15344_SourceDataForAppendixFigureS3.xlsx
- EMM-2021-15344_SourceDataForAppendixFigureS6.zip
- __MACOSX/._EMM-2021-15344_SourceDataForAppendixFigureS6.zip
- EMM-2021-15344_SourceDataForAppendixFigureS1.xlsx
- __MACOSX/._EMM-2021-15344_SourceDataForAppendixFigureS1.xlsx
