# Supplementary material for: Intercepting IRE1 kinase‐FMRP signaling prevents atherosclerosis progression
Source: EMBO Mol Med. 2022 Feb 22;14(4):e15344. doi: 10.15252/emmm.202115344 (PMC8988208; doi:10.15252/emmm.202115344)
Supplement: Supplementary file 2 — Source Data for Appendix [file EMMM-14-e15344-s004.zip › EMM-2021-15344_SourceDataForAppendixFigureS4.xlsx]

## Sheet: Appendix Fig.S4A
	Start of Experiment		End of Exteriment		Weight Ratio
weight g	Fmr1+/+	Fmr1-/-	Fmr1+/+	Fmr1-/-	Fmr1+/+	Fmr1-/-
	25.3	27.2	45.1	48.3	1.78261	1.77574
	27.3	25.2	47.4	43.7	1.73626	1.73413
	27.9	25	49.8	44.5	1.78495	1.78
	26.6	26.5	48.3	46.8	1.81579	1.76604
	27.2	26.1	50.5	44.5	1.85662	1.70498
	26	24.7	44.4	45	1.70769	1.82186
	27.4	24.5	51	42	1.86131	1.71429
	28.4	26	52.4	47.8	1.84507	1.83846
	25.3	25.2	47	45.5	1.85771	1.80556
	28	25.7	51.4	45	1.83571	1.75097
	26	25.4	49	37	1.88462	1.45669
	25.3	25.4	56	45.9	2.21344	1.80709
		26.9		49.7		1.84758

## Sheet: Appendix Fig.S4B
Glucose mg/dl
	Fmr1+/+	Fmr1-/-
	145	122
	125	131
	128	116
	162	135
	158	122
	104	114
	115	116
	131	106
	157	132
	125	138
	118	154
	139	136
		143

## Sheet: Appendix Fig.S4C
cholesterol mg/dl	read1	read2	avg				read1	read2	avg	mg/dl	4x dilution fac	200mg/dl *4			Fmr1+/+	Fmr1-/-
0	0.0586	0.0589	0.05875		1	WT-R	0.4295	0.449	0.43925	405.611	1622.44	1448.97			1448.97	1335.7
50	0.1229	0.1365	0.1297		2	WT-L	0.4885	0.4712	0.47985	450.722	1802.89	1520.61			1520.61	1313.76
100	0.1592	0.1765	0.16785		3	WT-RL	0.5655	0.5376	0.55155	530.389	2121.56	1734.89			1734.89	1419.93
200	0.2413	0.2545	0.2479		6	WT-N	0.3249	0.3197	0.3223	275.667	1102.67	1031.71			1031.71	1249.21
400	0.4124	0.436	0.4242		7	FKO-L	0.4197	0.4139	0.4168	380.667	1522.67	1335.7			1326.4	1590.6
800	0.7536	0.793	0.7733		8	FKO-RL	0.4147	0.4071	0.4109	374.111	1496.44	1313.76			1315.3	1169.1
					9	FKO-R2	0.4536	0.44	0.4468	414	1656	1419.93			1331.6	692.6
					10	FKO-N	0.3962	0.3871	0.39165	352.722	1410.89	1249.21			808.5	1298.6
															937.9	1462.2
															1184.4	1708.2
cholesterol mg/dl							read1	read2	avg	blank-	mg/dl	4x dilution fac	200mg/dl *4			1664.4
0	0.0407	0.0407	0		11	WT	0.3889	0.3829	0.3859	0.3452	416	1664	1326.42			1233
50	0.0944	0.0944	0.0537		12	WT	0.3827	0.3833	0.383	0.3423	412.375	1649.5	1315.27			1525.3
100	0.1401	0.1401	0.0994		13	WT	0.383	0.3915	0.38725	0.34655	417.687	1670.75	1331.6
200	0.2082	0.2082	0.1675		14	WT	0.2478	0.2544	0.2511	0.2104	247.5	990	808.453
400	0.3705	0.3705	0.3298		15	WT	0.2767	0.2929	0.2848	0.2441	289.625	1158.5	937.944
800	0.6727	0.6727	0.632		16	WT	0.3405	0.3574	0.34895	0.30825	369.812	1479.25	1184.44
					17	WT	0.1245	0.1317	0.1281	0.0874	93.75	375	335.831
					18	FMRP KO	0.4505	0.4588	0.45465	0.41395	501.937	2007.75	1590.59
					19	FMRP KO	0.3465	0.3434	0.34495	0.30425	364.812	1459.25	1169.07
					20	FMRP KO	0.0881	0.0886	0.08835	0.04765	44.0625	176.25	183.093
					21	FMRP KO	0.2208	0.2211	0.22095	0.18025	209.812	839.25	692.603
					22	FMRP KO	0.3711	0.3862	0.37865	0.33795	406.937	1627.75	1298.56
					23	FMRP KO	0.4209	0.4216	0.42125	0.38055	460.187	1840.75	1462.25
					24	FMRP KO	0.4865	0.484	0.48525	0.44455	540.187	2160.75	1708.17
					25	FMRP KO	0.4675	0.4802	0.47385	0.43315	525.937	2103.75	1664.36
					26	FMRP KO	0.354	0.3692	0.3616	0.3209	385.625	1542.5	1233.05
					27	FMRP KO	0.4343	0.441	0.43765	0.39695	480.687	1922.75	1525.26

## Sheet: Appendix Fig.S4D
CCI_008-M04	Zedra Yildirim	2020-08-18							C:\Chrom\HPLC OD 280\CCI_008-M04_Hani_Zedra Yildrim.0009.RAW			C:\Chrom\HPLC OD 280\CCI_008-M04_Hani_Zedra Yildrim.0010.RAW			C:\Chrom\HPLC OD 280\CCI_008-M04_Hani_Zedra Yildrim.0011.RAW			C:\Chrom\HPLC OD 280\CCI_008-M04_Hani_Zedra Yildrim.0012.RAW			C:\Chrom\HPLC OD 280\CCI_008-M04_Hani_Zedra Yildrim.0013.RAW			C:\Chrom\HPLC OD 280\CCI_008-M04_Hani_Zedra Yildrim.0014.RAW			C:\Chrom\HPLC OD 280\CCI_008-M04_Hani_Zedra Yildrim.0015.RAW			C:\Chrom\HPLC OD 280\CCI_008-M04_Hani_Zedra Yildrim.0016.RAW
									2-WT - CD			3-WT - CD			4-WT - CD			5-WT - CD			7-FKO - CD			8-FKO - CD			9-FKO - CD			10-FKO - CD
		Percent Cholesterol			Cholesterol distribution (mg/dL)				2020-08-17 21:04:34			2020-08-17 22:05:28			2020-08-17 23:06:22			2020-08-18 00:07:17			2020-08-18 01:08:11			2020-08-18 02:09:05			2020-08-18 03:10:00			2020-08-18 04:10:54
Sample name	TPC (mg/dL)	VLDL	LDL	HDL	VLDL	LDL	HDL		C:\Chrom\HPLC OD 280\LaChrom2_with_relays_60_min.MET			C:\Chrom\HPLC OD 280\LaChrom2_with_relays_60_min.MET			C:\Chrom\HPLC OD 280\LaChrom2_with_relays_60_min.MET			C:\Chrom\HPLC OD 280\LaChrom2_with_relays_60_min.MET			C:\Chrom\HPLC OD 280\LaChrom2_with_relays_60_min.MET			C:\Chrom\HPLC OD 280\LaChrom2_with_relays_60_min.MET			C:\Chrom\HPLC OD 280\LaChrom2_with_relays_60_min.MET			C:\Chrom\HPLC OD 280\LaChrom2_with_relays_60_min.MET
2-Fmr1+/+	980	22.751	70.711	6.538	222.96	692.968	64.0724		1.00065			1.00065			1.00065			1.00065			1.00065			1.00065			1.00065			1.00065
3-Fmr1+/+	1039	28.632	66.289	5.079	297.486	688.743	52.7708		3572			3572			3572			3572			3572			3572			3572			3572
4-Fmr1+/+	249	6.694	60.954	32.352	16.6681	151.775	80.5565		0.0166558	1274.87		0.0166558	1253.99		0.0166558	1302.95		0.0166558	1295.43		0.0166558	1265.14		0.0166558	1264.67		0.0166558	1262.11		0.0166558	1319.51
5-Fmr1+/+	872	24.2	68.914	6.887	211.024	600.93	60.0546		0.0333116	1260.87		0.0333116	1251.12		0.0333116	1300.51		0.0333116	1301.31		0.0333116	1251.76		0.0333116	1268.44		0.0333116	1248.82		0.0333116	1311.11
7-Fmr1-/-	905	23.274	69.965	6.761	210.63	633.183	61.1871		0.0499674	1265.89		0.0499674	1249.05		0.0499674	1286.18		0.0499674	1288.98		0.0499674	1251.71		0.0499674	1267.53		0.0499674	1247.96		0.0499674	1304.26
8-Fmr1-/-	969	25.854	66.877	7.269	250.525	648.038	70.4366		0.0666233	1268.94		0.0666233	1241		0.0666233	1298.92		0.0666233	1280.17		0.0666233	1255.78		0.0666233	1259.88		0.0666233	1262.38		0.0666233	1289.07
9-Fmr1-/-	993	24.851	69.13	6.019	246.77	686.461	59.7687		0.0832791	1256.76		0.0832791	1241.06		0.0832791	1284.84		0.0832791	1281.89		0.0832791	1254.43		0.0832791	1256.79		0.0832791	1262.26		0.0832791	1298.16
10-Fmr1-/-	932	23.005	69.438	7.557	214.407	647.162	70.4312		0.0999349	1265.57		0.0999349	1237.97		0.0999349	1279.84		0.0999349	1285.61		0.0999349	1253.84		0.0999349	1257.63		0.0999349	1257.79		0.0999349	1291.09
									0.116591	1260.34		0.116591	1232.68		0.116591	1280.83		0.116591	1274.71		0.116591	1233.08		0.116591	1250.57		0.116591	1260.41		0.116591	1292.13
									0.133246	1254.9		0.133246	1232.84		0.133246	1274.12		0.133246	1262.42		0.133246	1254.66		0.133246	1227.31		0.133246	1254.91		0.133246	1290.23
									0.149902	1241.83		0.149902	1229.96		0.149902	1264.63		0.149902	1256.75		0.149902	1239.28		0.149902	1234.01		0.149902	1243.45		0.149902	1280.93
									0.166558	1239.54		0.166558	1227.99		0.166558	1260.14		0.166558	1256.22		0.166558	1238.12		0.166558	1229.75		0.166558	1245.34		0.166558	1280.57
									0.183214	1233.41		0.183214	1227.98		0.183214	1253.06		0.183214	1245.5		0.183214	1241.05		0.183214	1230.39		0.183214	1242.73		0.183214	1283.99
									0.19987	1230.77		0.19987	1223.35		0.19987	1252.2		0.19987	1238.33		0.19987	1235.45		0.19987	1224.78		0.19987	1244.09		0.19987	1270.52
									0.216526	1229.77		0.216526	1225.3		0.216526	1247.86		0.216526	1242.31		0.216526	1229.82		0.216526	1220.34		0.216526	1229.07		0.216526	1269.99
									0.233181	1233.5		0.233181	1216.54		0.233181	1251.69		0.233181	1246.46		0.233181	1226.16		0.233181	1218.23		0.233181	1219.56		0.233181	1266.68
									0.249837	1226.49		0.249837	1208.88		0.249837	1251.4		0.249837	1235.05		0.249837	1228.74		0.249837	1220.21		0.249837	1232.76		0.249837	1254.38
									0.266493	1226.12		0.266493	1203.71		0.266493	1239.7		0.266493	1233.06		0.266493	1221.5		0.266493	1215.71		0.266493	1221.61		0.266493	1245.97
									0.283149	1222.45		0.283149	1206.93		0.283149	1235.71		0.283149	1233.34		0.283149	1222.17		0.283149	1208.26		0.283149	1218.05		0.283149	1250.96
									0.299805	1220.61		0.299805	1200.84		0.299805	1249.86		0.299805	1224.08		0.299805	1214.14		0.299805	1203.67		0.299805	1219.1		0.299805	1256.14
									0.31646	1218.3		0.31646	1198.27		0.31646	1244.52		0.31646	1227.83		0.31646	1214.08		0.31646	1192.79		0.31646	1217.82		0.31646	1242.3
									0.333116	1207.91		0.333116	1201.27		0.333116	1239.64		0.333116	1218.1		0.333116	1211.65		0.333116	1185.71		0.333116	1225.21		0.333116	1232.35
									0.349772	1209.09		0.349772	1196.65		0.349772	1235.69		0.349772	1215.83		0.349772	1202.23		0.349772	1182.92		0.349772	1224.1		0.349772	1234.93
									0.366428	1208.81		0.366428	1198.05		0.366428	1226.43		0.366428	1212.52		0.366428	1193.15		0.366428	1179.17		0.366428	1223.96		0.366428	1229.11
									0.383084	1211.9		0.383084	1201.91		0.383084	1222.93		0.383084	1216.12		0.383084	1195.8		0.383084	1173.77		0.383084	1210.23		0.383084	1224.43
									0.39974	1199.07		0.39974	1193.91		0.39974	1228.13		0.39974	1213.31		0.39974	1203.15		0.39974	1169.59		0.39974	1198.53		0.39974	1224.11
									0.416395	1192.5		0.416395	1186.09		0.416395	1222.63		0.416395	1208.24		0.416395	1193.13		0.416395	1179.24		0.416395	1178.78		0.416395	1222.67
									0.433051	1180.33		0.433051	1174.09		0.433051	1221.44		0.433051	1196.69		0.433051	1200.06		0.433051	1172.51		0.433051	1195.13		0.433051	1219.34
									0.449707	1179.94		0.449707	1181.49		0.449707	1220.65		0.449707	1196.67		0.449707	1196.2		0.449707	1171.95		0.449707	1187.92		0.449707	1220.97
									0.466363	1178.78		0.466363	1179.32		0.466363	1211.14		0.466363	1196.37		0.466363	1195.57		0.466363	1166.1		0.466363	1173.9		0.466363	1199.43
									0.483019	1170.8		0.483019	1171.44		0.483019	1204.99		0.483019	1196.41		0.483019	1188.46		0.483019	1171.12		0.483019	1185.37		0.483019	1204.18
									0.499675	1166.5		0.499675	1166.18		0.499675	1197.85		0.499675	1194.89		0.499675	1186.25		0.499675	1167.94		0.499675	1180.38		0.499675	1204.87
									0.51633	1172.59		0.51633	1160.48		0.51633	1200.83		0.51633	1190.67		0.51633	1183.41		0.51633	1175.92		0.51633	1174.93		0.51633	1212.27
									0.532986	1172.34		0.532986	1153.83		0.532986	1195.17		0.532986	1179.89		0.532986	1187.75		0.532986	1167.58		0.532986	1158.61		0.532986	1206.66
									0.549642	1151.47		0.549642	1156.15		0.549642	1198.62		0.549642	1165.43		0.549642	1180.2		0.549642	1160.07		0.549642	1158.5		0.549642	1207.03
									0.566298	1152.23		0.566298	1161.55		0.566298	1191.4		0.566298	1160.53		0.566298	1186.18		0.566298	1152.46		0.566298	1163.36		0.566298	1204.98
									0.582954	1148.18		0.582954	1162.4		0.582954	1189.32		0.582954	1161.42		0.582954	1181.08		0.582954	1156.54		0.582954	1146.14		0.582954	1199.05
									0.599609	1143.63		0.599609	1165.51		0.599609	1183.55		0.599609	1159.07		0.599609	1176.02		0.599609	1160.84		0.599609	1152.57		0.599609	1193.94
									0.616265	1141.06		0.616265	1161.2		0.616265	1188.42		0.616265	1161.03		0.616265	1175.02		0.616265	1156.8		0.616265	1147.05		0.616265	1191.57
									0.632921	1138.27		0.632921	1162.92		0.632921	1185.82		0.632921	1158.76		0.632921	1169.54		0.632921	1148.62		0.632921	1148.83		0.632921	1194.25
									0.649577	1134.59		0.649577	1143.7		0.649577	1176.79		0.649577	1154.4		0.649577	1176.72		0.649577	1143.78		0.649577	1146.13		0.649577	1190.07
									0.666233	1137.91		0.666233	1134.68		0.666233	1180.06		0.666233	1161.5		0.666233	1178.53		0.666233	1153.29		0.666233	1148.79		0.666233	1184.08
									0.682888	1125.82		0.682888	1131.46		0.682888	1177.48		0.682888	1140.01		0.682888	1172.12		0.682888	1149.69		0.682888	1142.12		0.682888	1181.81
									0.699544	1134.29		0.699544	1124.81		0.699544	1174.74		0.699544	1147.71		0.699544	1163.44		0.699544	1146.26		0.699544	1137.44		0.699544	1168.48
									0.7162	1125.56		0.7162	1124.87		0.7162	1171.31		0.7162	1148.6		0.7162	1166.85		0.7162	1135.26		0.7162	1134.45		0.7162	1164.26
									0.732856	1120.04		0.732856	1121.86		0.732856	1167.68		0.732856	1139.81		0.732856	1159.36		0.732856	1136.88		0.732856	1129.73		0.732856	1176.43
									0.749512	1117.94		0.749512	1126.91		0.749512	1175.27		0.749512	1142.58		0.749512	1144.77		0.749512	1135.73		0.749512	1130.86		0.749512	1178.39
									0.766168	1116.66		0.766168	1124.73		0.766168	1168.54		0.766168	1126.9		0.766168	1137.09		0.766168	1135.35		0.766168	1129.24		0.766168	1166.28
									0.782823	1118.59		0.782823	1126.85		0.782823	1161.86		0.782823	1128.39		0.782823	1123.67		0.782823	1128.8		0.782823	1128.42		0.782823	1164.49
									0.799479	1110.16		0.799479	1119.53		0.799479	1163.85		0.799479	1135.24		0.799479	1133.2		0.799479	1123.79		0.799479	1131.63		0.799479	1160.26
									0.816135	1107.7		0.816135	1122.25		0.816135	1158.59		0.816135	1119.87		0.816135	1131.81		0.816135	1121.35		0.816135	1131.11		0.816135	1161.28
									0.832791	1106.66		0.832791	1113.99		0.832791	1152.38		0.832791	1115.49		0.832791	1128.15		0.832791	1121.25		0.832791	1113.36		0.832791	1164.64
									0.849447	1097.74		0.849447	1112.8		0.849447	1151.61		0.849447	1117.86		0.849447	1128.34		0.849447	1118.53		0.849447	1119.66		0.849447	1158.82
									0.866102	1090.18		0.866102	1109.42		0.866102	1147.69		0.866102	1123.05		0.866102	1128.81		0.866102	1112.44		0.866102	1116.9		0.866102	1150.38
									0.882758	1091.79		0.882758	1110.46		0.882758	1151.43		0.882758	1117.7		0.882758	1129.35		0.882758	1108.8		0.882758	1113.77		0.882758	1146.84
									0.899414	1089.84		0.899414	1117.47		0.899414	1140.67		0.899414	1111.73		0.899414	1124.62		0.899414	1108.23		0.899414	1112.5		0.899414	1145.55
									0.91607	1084.92		0.91607	1109.68		0.91607	1140.44		0.91607	1121.44		0.91607	1129.07		0.91607	1106.75		0.91607	1112.43		0.91607	1151.91
									0.932726	1090.98		0.932726	1100.13		0.932726	1138.78		0.932726	1104.42		0.932726	1118.8		0.932726	1105.16		0.932726	1108.09		0.932726	1157.98
									0.949381	1085.73		0.949381	1096.41		0.949381	1134.29		0.949381	1101.77		0.949381	1129.18		0.949381	1099.83		0.949381	1087.49		0.949381	1145.61
									0.966037	1081.23		0.966037	1086.8		0.966037	1134.68		0.966037	1102.68		0.966037	1114.38		0.966037	1103.28		0.966037	1091.22		0.966037	1160.68
									0.982693	1084.47		0.982693	1094.52		0.982693	1129.21		0.982693	1092.16		0.982693	1124.27		0.982693	1105.54		0.982693	1094.68		0.982693	1142.08
									0.999349	1081.73		0.999349	1090.26		0.999349	1131.24		0.999349	1096.24		0.999349	1114.6		0.999349	1090.02		0.999349	1088.13		0.999349	1140.13
									1.01601	1069.27		1.01601	1090.64		1.01601	1124.8		1.01601	1094.52		1.01601	1116.21		1.01601	1088.6		1.01601	1083.82		1.01601	1134.04
									1.03266	1061.19		1.03266	1085.66		1.03266	1133.65		1.03266	1093.66		1.03266	1114.11		1.03266	1087.92		1.03266	1082.02		1.03266	1133.38
									1.04932	1065.33		1.04932	1071.5		1.04932	1117.55		1.04932	1096.42		1.04932	1109.73		1.04932	1081.17		1.04932	1079.66		1.04932	1126.94
									1.06597	1059.53		1.06597	1070.23		1.06597	1125.94		1.06597	1094.36		1.06597	1118.53		1.06597	1080.33		1.06597	1073.42		1.06597	1120.83
									1.08263	1055.37		1.08263	1071.38		1.08263	1119.03		1.08263	1080.46		1.08263	1111.45		1.08263	1079.47		1.08263	1071.66		1.08263	1133.83
									1.09928	1066.04		1.09928	1074.36		1.09928	1120.33		1.09928	1091.23		1.09928	1093.94		1.09928	1078.92		1.09928	1060.82		1.09928	1122.45
									1.11594	1059.51		1.11594	1071.95		1.11594	1118.48		1.11594	1080.62		1.11594	1097.89		1.11594	1078.27		1.11594	1059.67		1.11594	1111.54
									1.1326	1058.85		1.1326	1069.96		1.1326	1120.37		1.1326	1087.92		1.1326	1091.54		1.1326	1072.76		1.1326	1054.12		1.1326	1110.5
									1.14925	1061.04		1.14925	1071.1		1.14925	1109.32		1.14925	1089.51		1.14925	1088.87		1.14925	1067.41		1.14925	1058.31		1.14925	1115.96
									1.16591	1060.11		1.16591	1066.38		1.16591	1106.67		1.16591	1082.88		1.16591	1094.78		1.16591	1071.52		1.16591	1059.8		1.16591	1116.24
									1.18256	1050.81		1.18256	1068.08		1.18256	1103.76		1.18256	1088.18		1.18256	1088.18		1.18256	1064.96		1.18256	1059.95		1.18256	1113.18
									1.19922	1054.05		1.19922	1060.52		1.19922	1091.13		1.19922	1082.74		1.19922	1084.81		1.19922	1071.63		1.19922	1062.51		1.19922	1118.59
									1.21588	1048.25		1.21588	1051.28		1.21588	1094.83		1.21588	1076.16		1.21588	1079.52		1.21588	1069.93		1.21588	1057.93		1.21588	1114.76
									1.23253	1048.67		1.23253	1043.72		1.23253	1096.53		1.23253	1077.26		1.23253	1085.15		1.23253	1073.92		1.23253	1052.16		1.23253	1104.75
									1.24919	1045.31		1.24919	1041.09		1.24919	1101.59		1.24919	1071.44		1.24919	1096.87		1.24919	1066.65		1.24919	1057.86		1.24919	1113.46
									1.26584	1044.69		1.26584	1033.72		1.26584	1097.42		1.26584	1068.33		1.26584	1077.04		1.26584	1064.73		1.26584	1053.63		1.26584	1115.46
									1.2825	1055.45		1.2825	1034.73		1.2825	1094.02		1.2825	1059.38		1.2825	1077.38		1.2825	1058.3		1.2825	1052.23		1.2825	1118.33
									1.29915	1039.98		1.29915	1048.62		1.29915	1095.76		1.29915	1065.55		1.29915	1071.33		1.29915	1063.41		1.29915	1050.29		1.29915	1110.93
									1.31581	1043.6		1.31581	1049.26		1.31581	1090.91		1.31581	1055.26		1.31581	1070.71		1.31581	1053.96		1.31581	1049.58		1.31581	1111.5
									1.33247	1038.34		1.33247	1053.95		1.33247	1082.36		1.33247	1056.52		1.33247	1068.72		1.33247	1043.32		1.33247	1030.99		1.33247	1110.09
									1.34912	1041.88		1.34912	1041.79		1.34912	1084.96		1.34912	1062.77		1.34912	1059.36		1.34912	1052.87		1.34912	1037.23		1.34912	1103.49
									1.36578	1036.4		1.36578	1046.41		1.36578	1080.37		1.36578	1060.41		1.36578	1060.5		1.36578	1054.57		1.36578	1041.16		1.36578	1097.58
									1.38243	1035.65		1.38243	1039.09		1.38243	1075.73		1.38243	1054.6		1.38243	1064.71		1.38243	1057.45		1.38243	1040.84		1.38243	1096.41
									1.39909	1040.69		1.39909	1031.33		1.39909	1073.21		1.39909	1050.35		1.39909	1058.23		1.39909	1049.37		1.39909	1038.84		1.39909	1094.86
									1.41574	1033.52		1.41574	1030.78		1.41574	1076.94		1.41574	1049.45		1.41574	1056.37		1.41574	1049.85		1.41574	1041.56		1.41574	1092.2
									1.4324	1030.46		1.4324	1032.19		1.4324	1072.95		1.4324	1051.19		1.4324	1048.35		1.4324	1034.97		1.4324	1045.09		1.4324	1082.32
									1.44906	1027.13		1.44906	1034.84		1.44906	1074.57		1.44906	1047.8		1.44906	1048.63		1.44906	1042.11		1.44906	1042.46		1.44906	1085.14
									1.46571	1023.82		1.46571	1026.24		1.46571	1073.46		1.46571	1049.8		1.46571	1044.22		1.46571	1047.29		1.46571	1044.54		1.46571	1089.22
									1.48237	1019.16		1.48237	1024.24		1.48237	1071.41		1.48237	1051.33		1.48237	1034.7		1.48237	1042.74		1.48237	1027.67		1.48237	1083.52
									1.49902	1010.81		1.49902	1021.68		1.49902	1062.63		1.49902	1044.26		1.49902	1041.42		1.49902	1036.59		1.49902	1023.11		1.49902	1080.37
									1.51568	1007.75		1.51568	1026.93		1.51568	1061.9		1.51568	1038.81		1.51568	1042.56		1.51568	1038.13		1.51568	1023.28		1.51568	1088.18
									1.53234	1020.29		1.53234	1023.54		1.53234	1065.18		1.53234	1050.4		1.53234	1048.96		1.53234	1034.79		1.53234	1028.19		1.53234	1080.75
									1.54899	1017.06		1.54899	1035.27		1.54899	1065.29		1.54899	1039.03		1.54899	1054.37		1.54899	1036.03		1.54899	1032.72		1.54899	1077.52
									1.56565	1011.1		1.56565	1024.35		1.56565	1057.91		1.56565	1037.57		1.56565	1051.88		1.56565	1021.89		1.56565	1030.68		1.56565	1071.78
									1.5823	1007.16		1.5823	1028.3		1.5823	1049.74		1.5823	1031.64		1.5823	1051.42		1.5823	1023.96		1.5823	1022.05		1.5823	1068.98
									1.59896	1002.01		1.59896	1026.43		1.59896	1055.01		1.59896	1039.65		1.59896	1044.43		1.59896	1027.54		1.59896	1020.82		1.59896	1068.22
									1.61561	997.198		1.61561	1026.82		1.61561	1047.14		1.61561	1037.01		1.61561	1041.97		1.61561	1025.97		1.61561	1012.85		1.61561	1066.89
									1.63227	1009.13		1.63227	1018.41		1.63227	1047.26		1.63227	1034.86		1.63227	1035.3		1.63227	1024.8		1.63227	1007.93		1.63227	1070.55
									1.64893	1000.92		1.64893	1021.5		1.64893	1046.57		1.64893	1027.72		1.64893	1030.32		1.64893	1022.84		1.64893	1003.27		1.64893	1076.99
									1.66558	990.975		1.66558	1001.12		1.66558	1050.94		1.66558	1026.35		1.66558	1025.85		1.66558	1021.62		1.66558	1013.71		1.66558	1075.65
									1.68224	991.437		1.68224	1010.42		1.68224	1036.04		1.68224	1012.75		1.68224	1038.46		1.68224	1025.02		1.68224	1009.94		1.68224	1072.26
									1.69889	983.818		1.69889	1007.01		1.69889	1039.71		1.69889	1013.07		1.69889	1031.75		1.69889	1013.73		1.69889	1013.86		1.69889	1068.42
									1.71555	1000.18		1.71555	1005.42		1.71555	1036.68		1.71555	1018.21		1.71555	1039.87		1.71555	1020.86		1.71555	1000.45		1.71555	1069.02
									1.7322	1003.05		1.7322	1011.17		1.7322	1034.04		1.7322	1024.24		1.7322	1034.33		1.7322	1013.74		1.7322	1001.88		1.7322	1069.29
									1.74886	999.029		1.74886	994.153		1.74886	1034.12		1.74886	1008.6		1.74886	1034.28		1.74886	1006.24		1.74886	1003.56		1.74886	1063.02
									1.76552	998.609		1.76552	993.347		1.76552	1037.71		1.76552	1014.17		1.76552	1028.1		1.76552	1012.34		1.76552	997.114		1.76552	1062.08
									1.78217	1001.68		1.78217	997.143		1.78217	1036.77		1.78217	1003.34		1.78217	1032.78		1.78217	1019.59		1.78217	1006.31		1.78217	1061.46
									1.79883	1004.47		1.79883	991.828		1.79883	1040.4		1.79883	1001.31		1.79883	1014.24		1.79883	1010.27		1.79883	1004.59		1.79883	1069.29
									1.81548	1004.06		1.81548	990.796		1.81548	1037.98		1.81548	1008.77		1.81548	1019.31		1.81548	1005.19		1.81548	1006.77		1.81548	1066.02
									1.83214	999.598		1.83214	998.313		1.83214	1036.18		1.83214	1005.56		1.83214	1010.24		1.83214	1002.31		1.83214	1006.91		1.83214	1064.02
									1.8488	992.827		1.8488	997.329		1.8488	1033.9		1.8488	998.17		1.8488	1018.7		1.8488	999.01		1.8488	1004.17		1.8488	1065.32
									1.86545	990.71		1.86545	996.594		1.86545	1034.92		1.86545	1003.83		1.86545	1020.26		1.86545	994.661		1.86545	1001.99		1.86545	1058.21
									1.88211	997.369		1.88211	992.169		1.88211	1023.64		1.88211	1010.49		1.88211	1016.82		1.88211	993.688		1.88211	997.429		1.88211	1059.94
									1.89876	990.212		1.89876	989.511		1.89876	1029.48		1.89876	1009		1.89876	1007.08		1.89876	985.722		1.89876	998.201		1.89876	1056.39
									1.91542	996.912		1.91542	999.348		1.91542	1034.91		1.91542	1008.76		1.91542	1011.04		1.91542	982.747		1.91542	992.255		1.91542	1055.91
									1.93207	984.044		1.93207	1001.01		1.93207	1034.84		1.93207	1012.73		1.93207	1013.25		1.93207	982.559		1.93207	992.665		1.93207	1064.65
									1.94873	981.767		1.94873	988.832		1.94873	1018.78		1.94873	1012.65		1.94873	1004.95		1.94873	984.719		1.94873	986.533		1.94873	1058.2
									1.96539	976.4		1.96539	985.172		1.96539	1019.75		1.96539	997.055		1.96539	1003.99		1.96539	975.776		1.96539	986.922		1.96539	1049.39
									1.98204	971.422		1.98204	990.159		1.98204	1018.41		1.98204	1001.18		1.98204	999.997		1.98204	969.737		1.98204	980.225		1.98204	1040.92
									1.9987	982.213		1.9987	985.098		1.9987	1017.93		1.9987	994.713		1.9987	998.03		1.9987	969.825		1.9987	978.577		1.9987	1041.87
									2.01535	978.596		2.01535	982.776		2.01535	1015.06		2.01535	998.726		2.01535	996.952		2.01535	982.087		2.01535	979.612		2.01535	1045.2
									2.03201	979.016		2.03201	980.442		2.03201	1016.51		2.03201	985.875		2.03201	995.612		2.03201	967.884		2.03201	964.735		2.03201	1048.1
									2.04867	977.597		2.04867	980.129		2.04867	1013.67		2.04867	987.472		2.04867	993.202		2.04867	968.325		2.04867	987.372		2.04867	1051.5
									2.06532	986.5		2.06532	978.837		2.06532	1013.81		2.06532	977.733		2.06532	986.769		2.06532	961.032		2.06532	979.61		2.06532	1043.02
									2.08198	979.111		2.08198	978.401		2.08198	1004.88		2.08198	984.402		2.08198	976.224		2.08198	959.639		2.08198	980.506		2.08198	1052.27
									2.09863	971.205		2.09863	978.952		2.09863	1013.85		2.09863	985.518		2.09863	982.292		2.09863	965.431		2.09863	976.589		2.09863	1038.24
									2.11529	960.441		2.11529	979.359		2.11529	1014.88		2.11529	992.439		2.11529	986.962		2.11529	969.615		2.11529	982.792		2.11529	1039.53
									2.13194	962.405		2.13194	982.099		2.13194	1012.36		2.13194	990.686		2.13194	1003.15		2.13194	979.683		2.13194	983.338		2.13194	1033.78
									2.1486	963.769		2.1486	982.795		2.1486	1014.95		2.1486	992.901		2.1486	996.525		2.1486	965.457		2.1486	982.139		2.1486	1033.92
									2.16526	964.568		2.16526	982.263		2.16526	1016.7		2.16526	988.805		2.16526	991.766		2.16526	982.897		2.16526	996.342		2.16526	1033.61
									2.18191	957.513		2.18191	972.014		2.18191	1016.08		2.18191	985.513		2.18191	992.575		2.18191	978.67		2.18191	981.097		2.18191	1033.02
									2.19857	960.984		2.19857	962.472		2.19857	1014.28		2.19857	976.749		2.19857	997.148		2.19857	993.295		2.19857	988.917		2.19857	1034.09
									2.21522	960.903		2.21522	973.432		2.21522	1014.3		2.21522	976.877		2.21522	990.303		2.21522	999.641		2.21522	980.706		2.21522	1031.72
									2.23188	966.964		2.23188	966.821		2.23188	1016.2		2.23188	982.647		2.23188	992.782		2.23188	993.581		2.23188	970.852		2.23188	1035.69
									2.24853	964.155		2.24853	965.993		2.24853	1008.57		2.24853	988.598		2.24853	992.825		2.24853	984.886		2.24853	958.676		2.24853	1042.44
									2.26519	963.509		2.26519	977.621		2.26519	1011.98		2.26519	981.138		2.26519	1001.64		2.26519	985.119		2.26519	950.789		2.26519	1034.74
									2.28185	963.843		2.28185	979.245		2.28185	1014.96		2.28185	985.878		2.28185	1006.54		2.28185	991.874		2.28185	963.59		2.28185	1027.71
									2.2985	962.453		2.2985	967.188		2.2985	1013.1		2.2985	975.747		2.2985	987.756		2.2985	984.216		2.2985	963.051		2.2985	1028.04
									2.31516	962.634		2.31516	967.908		2.31516	1010.75		2.31516	984.776		2.31516	994.88		2.31516	990.848		2.31516	947.657		2.31516	1023.02
									2.33181	966.325		2.33181	953.255		2.33181	1009.08		2.33181	974.877		2.33181	986.087		2.33181	982.268		2.33181	958.674		2.33181	1026.9
									2.34847	956.712		2.34847	957.575		2.34847	999.465		2.34847	979.588		2.34847	986.176		2.34847	980.268		2.34847	955.565		2.34847	1032.91
									2.36513	949.516		2.36513	965.81		2.36513	999.892		2.36513	977.838		2.36513	987.058		2.36513	979.545		2.36513	964.117		2.36513	1031.16
									2.38178	941.591		2.38178	965.125		2.38178	999.618		2.38178	974.033		2.38178	983.806		2.38178	981.503		2.38178	954.826		2.38178	1032.57
									2.39844	942.168		2.39844	972.54		2.39844	995.121		2.39844	972.28		2.39844	988.033		2.39844	981.488		2.39844	950.51		2.39844	1029.18
									2.41509	943.182		2.41509	963.297		2.41509	986.972		2.41509	969.906		2.41509	978.022		2.41509	980.456		2.41509	959.015		2.41509	1017.08
									2.43175	945.175		2.43175	961.614		2.43175	985.641		2.43175	964.324		2.43175	982.359		2.43175	975.964		2.43175	962.188		2.43175	1021.25
									2.44841	935.03		2.44841	962.934		2.44841	987.475		2.44841	966.38		2.44841	983.887		2.44841	982.573		2.44841	957.861		2.44841	1019.57
									2.46506	935.736		2.46506	950.577		2.46506	984.135		2.46506	962.467		2.46506	980.647		2.46506	983.136		2.46506	954.657		2.46506	1022.05
									2.48172	933.587		2.48172	942.645		2.48172	982.754		2.48172	961.044		2.48172	978.375		2.48172	979.04		2.48172	939.856		2.48172	1013.54
									2.49837	931.485		2.49837	947.137		2.49837	987.315		2.49837	966.661		2.49837	975.347		2.49837	984.559		2.49837	952.108		2.49837	1023.83
									2.51503	923.366		2.51503	941.687		2.51503	978.682		2.51503	971.437		2.51503	975.251		2.51503	969.923		2.51503	945.721		2.51503	1012.91
									2.53168	928.407		2.53168	931.997		2.53168	977.967		2.53168	969.343		2.53168	968.301		2.53168	968.294		2.53168	946.844		2.53168	994.792
									2.54834	926.004		2.54834	936.685		2.54834	974.562		2.54834	966.928		2.54834	968.511		2.54834	968.068		2.54834	964.577		2.54834	991.943
									2.565	921.853		2.565	952.678		2.565	966.313		2.565	965.066		2.565	971.88		2.565	968.795		2.565	955.932		2.565	994.158
									2.58165	924.895		2.58165	946.159		2.58165	967.348		2.58165	970.264		2.58165	965.595		2.58165	961.647		2.58165	944.071		2.58165	984.836
									2.59831	924.094		2.59831	943.739		2.59831	973.892		2.59831	966.406		2.59831	951.884		2.59831	966.053		2.59831	943.916		2.59831	983.92
									2.61496	920.477		2.61496	940.37		2.61496	979.338		2.61496	965.795		2.61496	966.284		2.61496	970.316		2.61496	941.875		2.61496	986.333
									2.63162	924.251		2.63162	938.032		2.63162	975.587		2.63162	967.348		2.63162	961.962		2.63162	964.339		2.63162	943.448		2.63162	986.354
									2.64827	920.427		2.64827	932.29		2.64827	967.295		2.64827	962.882		2.64827	967.376		2.64827	960.092		2.64827	943.787		2.64827	988.634
									2.66493	911.596		2.66493	949.993		2.66493	965.66		2.66493	958.71		2.66493	962.496		2.66493	958.402		2.66493	946.643		2.66493	992
									2.68159	908		2.68159	942.991		2.68159	968.192		2.68159	960.545		2.68159	964.25		2.68159	955.422		2.68159	941.563		2.68159	987.341
									2.69824	896.02		2.69824	931.993		2.69824	966.027		2.69824	956.891		2.69824	956.945		2.69824	954.595		2.69824	949.07		2.69824	981.812
									2.7149	896.821		2.7149	933.64		2.7149	958.598		2.7149	952.57		2.7149	944.865		2.7149	953.951		2.7149	942.838		2.7149	981.038
									2.73155	902.793		2.73155	940.943		2.73155	970.366		2.73155	951.119		2.73155	947.499		2.73155	950.215		2.73155	952.342		2.73155	984.533
									2.74821	904.591		2.74821	935.662		2.74821	968.828		2.74821	955.854		2.74821	959.544		2.74821	950.093		2.74821	948.517		2.74821	980.437
									2.76486	888.279		2.76486	935.876		2.76486	971.863		2.76486	956.566		2.76486	951.641		2.76486	949.676		2.76486	941.761		2.76486	983.415
									2.78152	900.86		2.78152	931.726		2.78152	976.384		2.78152	957.868		2.78152	948.031		2.78152	952.775		2.78152	946.601		2.78152	994.07
									2.79818	895.455		2.79818	931.373		2.79818	967.5		2.79818	957.67		2.79818	950.823		2.79818	947.387		2.79818	940.79		2.79818	988.579
									2.81483	888.243		2.81483	941.818		2.81483	963.733		2.81483	949.96		2.81483	947.015		2.81483	947.33		2.81483	946.403		2.81483	993.307
									2.83149	894.382		2.83149	944.426		2.83149	957.329		2.83149	944.424		2.83149	947.542		2.83149	945.337		2.83149	953.593		2.83149	989.041
									2.84815	904.183		2.84815	940.888		2.84815	960.808		2.84815	937.259		2.84815	940.804		2.84815	956.304		2.84815	952.21		2.84815	979.636
									2.8648	899.179		2.8648	933.549		2.8648	959.818		2.8648	938.861		2.8648	941.992		2.8648	945.778		2.8648	950.448		2.8648	974.414
									2.88146	899.668		2.88146	932.667		2.88146	954.642		2.88146	938.902		2.88146	944.028		2.88146	957.635		2.88146	943.477		2.88146	967.877
									2.89811	905.905		2.89811	935.45		2.89811	957.177		2.89811	932.601		2.89811	943.911		2.89811	953.793		2.89811	942.659		2.89811	973.093
									2.91477	908.609		2.91477	917.885		2.91477	957.673		2.91477	939.217		2.91477	947.328		2.91477	953.355		2.91477	936.534		2.91477	987.985
									2.93142	903.893		2.93142	922.935		2.93142	959.268		2.93142	934.334		2.93142	945.427		2.93142	960.135		2.93142	927.918		2.93142	984.125
									2.94808	898.697		2.94808	927.231		2.94808	945.571		2.94808	931.513		2.94808	950.165		2.94808	942.681		2.94808	933.53		2.94808	978.653
									2.96474	897.174		2.96474	919.452		2.96474	959.988		2.96474	930.412		2.96474	942.602		2.96474	945.098		2.96474	927.398		2.96474	958.843
									2.98139	899.525		2.98139	928.397		2.98139	949.185		2.98139	928.659		2.98139	943.079		2.98139	939.481		2.98139	925.405		2.98139	972.023
									2.99805	902.309		2.99805	925.622		2.99805	951.941		2.99805	932.717		2.99805	935.323		2.99805	941.641		2.99805	921.273		2.99805	967.832
									3.0147	900.817		3.0147	922.93		3.0147	948.162		3.0147	934.684		3.0147	944.929		3.0147	943.523		3.0147	911.934		3.0147	957.384
									3.03136	903.294		3.03136	926.368		3.03136	953.584		3.03136	933.938		3.03136	945.251		3.03136	944.912		3.03136	920.322		3.03136	969.663
									3.04801	887.961		3.04801	921.888		3.04801	955.975		3.04801	938.361		3.04801	936.832		3.04801	944.793		3.04801	922.015		3.04801	974.186
									3.06467	887.415		3.06467	929.253		3.06467	948.813		3.06467	921.393		3.06467	944.204		3.06467	943.911		3.06467	914.509		3.06467	981.693
									3.08133	895.786		3.08133	919.824		3.08133	941.529		3.08133	932.322		3.08133	932.319		3.08133	937.619		3.08133	920.248		3.08133	979.23
									3.09798	888.805		3.09798	926.085		3.09798	947.826		3.09798	927.432		3.09798	932.415		3.09798	927.15		3.09798	914.681		3.09798	967.934
									3.11464	884.297		3.11464	922.537		3.11464	943.036		3.11464	928.445		3.11464	932.705		3.11464	922.36		3.11464	909.491		3.11464	962.059
									3.13129	882.812		3.13129	919.247		3.13129	955.007		3.13129	923.638		3.13129	931.244		3.13129	927.73		3.13129	921.865		3.13129	960.629
									3.14795	885.186		3.14795	918.105		3.14795	939.51		3.14795	919.471		3.14795	925.536		3.14795	935.535		3.14795	910.745		3.14795	968.068
									3.1646	890.651		3.1646	904.777		3.1646	937.014		3.1646	924.361		3.1646	931.277		3.1646	937.231		3.1646	920.439		3.1646	964.169
									3.18126	890.596		3.18126	912.175		3.18126	941.532		3.18126	917.351		3.18126	933.154		3.18126	937.965		3.18126	922.277		3.18126	966.837
									3.19792	889.931		3.19792	911.92		3.19792	933.077		3.19792	918.987		3.19792	929.329		3.19792	937.462		3.19792	912.318		3.19792	966.494
									3.21457	877.323		3.21457	904.887		3.21457	941.551		3.21457	920.646		3.21457	917.49		3.21457	926.58		3.21457	916.817		3.21457	962.825
									3.23123	878.716		3.23123	910.053		3.23123	954.695		3.23123	922.37		3.23123	919.685		3.23123	936.935		3.23123	918.92		3.23123	956.817
									3.24788	880.196		3.24788	907.466		3.24788	964.139		3.24788	914.516		3.24788	915.272		3.24788	937.381		3.24788	916.321		3.24788	966.899
									3.26454	864.003		3.26454	906.868		3.26454	957.403		3.26454	916.369		3.26454	912.65		3.26454	935.745		3.26454	917.671		3.26454	963.857
									3.2812	873.325		3.2812	901.833		3.2812	958.624		3.2812	921.152		3.2812	909.236		3.2812	930.068		3.2812	908.303		3.2812	952.59
									3.29785	869.055		3.29785	907.805		3.29785	946.133		3.29785	919.049		3.29785	910.587		3.29785	933.721		3.29785	901.122		3.29785	958.614
									3.31451	875.263		3.31451	909.398		3.31451	958.617		3.31451	919.082		3.31451	903.764		3.31451	925.746		3.31451	909.162		3.31451	976.279
									3.33116	873.563		3.33116	906.37		3.33116	952.966		3.33116	911.479		3.33116	908.301		3.33116	938.783		3.33116	903.819		3.33116	968.125
									3.34782	871.441		3.34782	906.265		3.34782	951.102		3.34782	905.881		3.34782	910.215		3.34782	926.115		3.34782	912.104		3.34782	961.842
									3.36448	868.189		3.36448	905.578		3.36448	939.145		3.36448	914.974		3.36448	917.168		3.36448	927.145		3.36448	912.955		3.36448	954.12
									3.38113	866.663		3.38113	906.961		3.38113	938.587		3.38113	935.867		3.38113	913.904		3.38113	916.767		3.38113	907.497		3.38113	954.149
									3.39779	862.262		3.39779	906.048		3.39779	935.464		3.39779	927.796		3.39779	908.928		3.39779	919.397		3.39779	912.542		3.39779	960.321
									3.41444	866.652		3.41444	908.129		3.41444	938.599		3.41444	929.973		3.41444	906.985		3.41444	931.766		3.41444	919.712		3.41444	956.95
									3.4311	860.734		3.4311	896.301		3.4311	939.307		3.4311	927.01		3.4311	915.253		3.4311	930.474		3.4311	896.213		3.4311	957.518
									3.44775	855.606		3.44775	899.949		3.44775	948.892		3.44775	924.168		3.44775	911.357		3.44775	919.335		3.44775	905.559		3.44775	961.664
									3.46441	859.594		3.46441	895.135		3.46441	937.688		3.46441	920.126		3.46441	910.776		3.46441	924.759		3.46441	902.646		3.46441	954.373
									3.48107	856.342		3.48107	897.503		3.48107	940.788		3.48107	913.88		3.48107	914.748		3.48107	923.049		3.48107	907.953		3.48107	953.641
									3.49772	849.125		3.49772	889.523		3.49772	933.9		3.49772	915.957		3.49772	912.201		3.49772	921.29		3.49772	909.14		3.49772	950.982
									3.51438	845.113		3.51438	900.423		3.51438	929.928		3.51438	912.588		3.51438	921.006		3.51438	920.799		3.51438	906.42		3.51438	954.313
									3.53103	836.146		3.53103	896.514		3.53103	925.217		3.53103	917.64		3.53103	907.81		3.53103	919.056		3.53103	908.513		3.53103	950.258
									3.54769	837.462		3.54769	885.467		3.54769	935.69		3.54769	918.181		3.54769	897.052		3.54769	923.843		3.54769	908.828		3.54769	951.328
									3.56434	851.243		3.56434	890.25		3.56434	928.569		3.56434	919.714		3.56434	901.232		3.56434	917.993		3.56434	905.297		3.56434	941.861
									3.581	859.869		3.581	886.04		3.581	936.544		3.581	917.447		3.581	899.422		3.581	918.753		3.581	900.228		3.581	944.54
									3.59766	861.907		3.59766	900.908		3.59766	933.94		3.59766	910.556		3.59766	903.506		3.59766	921.466		3.59766	891.883		3.59766	937.731
									3.61431	854.132		3.61431	891.488		3.61431	932.703		3.61431	907.831		3.61431	915.985		3.61431	916.004		3.61431	897.121		3.61431	947.437
									3.63097	846.953		3.63097	894.217		3.63097	934.26		3.63097	919.08		3.63097	913.01		3.63097	916.615		3.63097	886.989		3.63097	939.603
									3.64762	841.82		3.64762	887.556		3.64762	926.733		3.64762	913.155		3.64762	906.932		3.64762	912.576		3.64762	882.828		3.64762	937.021
									3.66428	835.197		3.66428	881.588		3.66428	925.663		3.66428	910.616		3.66428	903.935		3.66428	902.655		3.66428	884.724		3.66428	926.709
									3.68093	847.79		3.68093	878.613		3.68093	930.047		3.68093	913.15		3.68093	903.521		3.68093	905.056		3.68093	880.139		3.68093	933.163
									3.69759	834.074		3.69759	879.903		3.69759	938.239		3.69759	905.247		3.69759	895.793		3.69759	893.261		3.69759	889.347		3.69759	926.981
									3.71425	835.633		3.71425	877.309		3.71425	933.731		3.71425	901.511		3.71425	906.746		3.71425	905.046		3.71425	888.565		3.71425	940.788
									3.7309	848.532		3.7309	870.309		3.7309	932.868		3.7309	903.699		3.7309	899.026		3.7309	912.378		3.7309	874.789		3.7309	948.033
									3.74756	839.794		3.74756	876.215		3.74756	932.486		3.74756	903.392		3.74756	912.046		3.74756	909.264		3.74756	871.293		3.74756	945.518
									3.76421	834.324		3.76421	878.258		3.76421	926.7		3.76421	895.379		3.76421	903.544		3.76421	907.626		3.76421	868.835		3.76421	932.741
									3.78087	839.77		3.78087	881.374		3.78087	922.747		3.78087	880.499		3.78087	899.892		3.78087	899.675		3.78087	880.253		3.78087	926.7
									3.79753	839.202		3.79753	879.233		3.79753	923.109		3.79753	885.701		3.79753	902.367		3.79753	893.6		3.79753	881.519		3.79753	931.184
									3.81418	835.631		3.81418	887.413		3.81418	920.904		3.81418	888.279		3.81418	895.519		3.81418	897.057		3.81418	883.434		3.81418	925.567
									3.83084	839.949		3.83084	881.512		3.83084	915.928		3.83084	888.045		3.83084	901.723		3.83084	902.481		3.83084	872.691		3.83084	927.98
									3.84749	838.955		3.84749	878.229		3.84749	915.277		3.84749	896.504		3.84749	898.027		3.84749	901.699		3.84749	878.575		3.84749	929.058
									3.86415	833.402		3.86415	885.274		3.86415	922.58		3.86415	891.666		3.86415	894.167		3.86415	905.952		3.86415	874.066		3.86415	923.667
									3.88081	835.443		3.88081	885.15		3.88081	922.894		3.88081	887.885		3.88081	902.164		3.88081	895.643		3.88081	873.473		3.88081	933.583
									3.89746	840.769		3.89746	877.471		3.89746	912.175		3.89746	888.898		3.89746	901.845		3.89746	886.715		3.89746	874.124		3.89746	927.043
									3.91412	833.759		3.91412	877.552		3.91412	920.787		3.91412	891.018		3.91412	895.577		3.91412	893.25		3.91412	886.383		3.91412	932.567
									3.93077	827.479		3.93077	880.725		3.93077	918.427		3.93077	884.061		3.93077	900.693		3.93077	894.492		3.93077	881.896		3.93077	929.036
									3.94743	821.888		3.94743	879.848		3.94743	915.973		3.94743	890.057		3.94743	889.783		3.94743	898.202		3.94743	880.251		3.94743	929.925
									3.96408	827.21		3.96408	881.815		3.96408	912.519		3.96408	893.226		3.96408	884.478		3.96408	905.433		3.96408	876.422		3.96408	924.141
									3.98074	824.397		3.98074	867.002		3.98074	903.153		3.98074	893.531		3.98074	889.59		3.98074	896.273		3.98074	875.812		3.98074	924.468
									3.9974	831.158		3.9974	866.594		3.9974	908.802		3.9974	890.229		3.9974	892.801		3.9974	893.548		3.9974	864.284		3.9974	927.706
									4.01405	840.983		4.01405	864.148		4.01405	911.517		4.01405	887.07		4.01405	892.139		4.01405	887.508		4.01405	871.391		4.01405	932.98
									4.03071	851.083		4.03071	866.218		4.03071	907.886		4.03071	884.709		4.03071	893.755		4.03071	889.301		4.03071	863.178		4.03071	924.828
									4.04736	843.561		4.04736	866.709		4.04736	898.492		4.04736	892.615		4.04736	893.145		4.04736	886.91		4.04736	865.629		4.04736	919.189
									4.06402	834.78		4.06402	862.813		4.06402	889.02		4.06402	889.919		4.06402	889.425		4.06402	885.212		4.06402	859.137		4.06402	921.383
									4.08068	836.77		4.08068	860.665		4.08068	885.01		4.08068	885.038		4.08068	884.55		4.08068	890.074		4.08068	868.511		4.08068	924.254
									4.09733	827.203		4.09733	858.183		4.09733	883.241		4.09733	880.027		4.09733	893.953		4.09733	888.662		4.09733	878.78		4.09733	922.506
									4.11399	820.866		4.11399	864.141		4.11399	884.12		4.11399	878.327		4.11399	882.995		4.11399	889.006		4.11399	883.71		4.11399	910.401
									4.13064	823.898		4.13064	864.596		4.13064	889.301		4.13064	869.727		4.13064	878.849		4.13064	889.733		4.13064	879.006		4.13064	917.363
									4.1473	828.626		4.1473	866.22		4.1473	890.446		4.1473	871.606		4.1473	865.607		4.1473	888.352		4.1473	880.675		4.1473	920.782
									4.16395	827.234		4.16395	861.206		4.16395	879.505		4.16395	870.802		4.16395	867.975		4.16395	879.109		4.16395	884.33		4.16395	926.995
									4.18061	821.753		4.18061	870.032		4.18061	882.793		4.18061	862.064		4.18061	874.429		4.18061	873.723		4.18061	872.879		4.18061	919.001
									4.19727	820.632		4.19727	862.37		4.19727	882.18		4.19727	867.565		4.19727	877.831		4.19727	875.623		4.19727	877.125		4.19727	919.69
									4.21392	819.487		4.21392	863.49		4.21392	874.813		4.21392	867.493		4.21392	869.243		4.21392	883.894		4.21392	868.018		4.21392	911.627
									4.23058	813.942		4.23058	862.191		4.23058	881.884		4.23058	873.056		4.23058	874.963		4.23058	882.816		4.23058	870.79		4.23058	912.705
									4.24723	818.057		4.24723	864.06		4.24723	879.798		4.24723	872.545		4.24723	874.183		4.24723	878.105		4.24723	864.589		4.24723	914.85
									4.26389	826.309		4.26389	861.599		4.26389	873.361		4.26389	871.377		4.26389	873.191		4.26389	881.991		4.26389	866.165		4.26389	923.648
									4.28055	824.525		4.28055	866.292		4.28055	878.415		4.28055	862.706		4.28055	884.228		4.28055	874.867		4.28055	864.12		4.28055	916.748
									4.2972	824.192		4.2972	861.707		4.2972	882.099		4.2972	870.593		4.2972	876.789		4.2972	876.141		4.2972	868.421		4.2972	925.975
									4.31386	820.93		4.31386	862.072		4.31386	881.333		4.31386	871.208		4.31386	871.51		4.31386	865.092		4.31386	873.02		4.31386	913.184
									4.33051	822.592		4.33051	866.144		4.33051	876.176		4.33051	870.297		4.33051	867.848		4.33051	869.939		4.33051	874.672		4.33051	905.89
									4.34717	827.656		4.34717	858.803		4.34717	885.906		4.34717	873.811		4.34717	865.209		4.34717	873.322		4.34717	869.51		4.34717	905.251
									4.36382	816.691		4.36382	864.828		4.36382	888.951		4.36382	867.491		4.36382	861.351		4.36382	872.459		4.36382	868.182		4.36382	904.193
									4.38048	822.187		4.38048	860.412		4.38048	885.608		4.38048	871.41		4.38048	861.804		4.38048	871.749		4.38048	869.613		4.38048	906.897
									4.39713	823.927		4.39713	858.922		4.39713	881.345		4.39713	874.341		4.39713	858.989		4.39713	872.948		4.39713	854.697		4.39713	895.948
									4.41379	813.701		4.41379	854.619		4.41379	877.724		4.41379	865.929		4.41379	867.61		4.41379	870.79		4.41379	858.755		4.41379	900.133
									4.43045	809.212		4.43045	856.557		4.43045	879.812		4.43045	861.604		4.43045	871.234		4.43045	865.483		4.43045	859.125		4.43045	901.611
									4.4471	816.395		4.4471	860.598		4.4471	880.961		4.4471	869.021		4.4471	872.834		4.4471	866.809		4.4471	857.534		4.4471	902.042
									4.46376	807.602		4.46376	862.064		4.46376	875.933		4.46376	862.93		4.46376	865.333		4.46376	855.947		4.46376	859.117		4.46376	901.182
									4.48041	817.416		4.48041	865.674		4.48041	871.141		4.48041	857.158		4.48041	871.06		4.48041	852.675		4.48041	864.139		4.48041	900.414
									4.49707	818.529		4.49707	869.796		4.49707	867.176		4.49707	854.986		4.49707	881.674		4.49707	855.319		4.49707	863.075		4.49707	891.924
									4.51373	816.591		4.51373	867.765		4.51373	873.029		4.51373	860.245		4.51373	867.858		4.51373	857.959		4.51373	861.671		4.51373	884.125
									4.53038	822.699		4.53038	865.223		4.53038	870.709		4.53038	862.441		4.53038	871.193		4.53038	876.193		4.53038	858.927		4.53038	889.175
									4.54704	817.344		4.54704	863.094		4.54704	867.732		4.54704	861.998		4.54704	863.388		4.54704	857.327		4.54704	860.281		4.54704	892.22
									4.56369	818.167		4.56369	864.832		4.56369	878.794		4.56369	863.602		4.56369	859.463		4.56369	859.726		4.56369	852.07		4.56369	892.263
									4.58035	824.685		4.58035	867.033		4.58035	875.082		4.58035	865.495		4.58035	856.206		4.58035	866.785		4.58035	847.135		4.58035	892.327
									4.59701	816.965		4.59701	864.778		4.59701	867.555		4.59701	859.42		4.59701	856.688		4.59701	851.765		4.59701	852.94		4.59701	893.533
									4.61366	814.123		4.61366	863.337		4.61366	870.063		4.61366	863.106		4.61366	864.525		4.61366	853.193		4.61366	850.217		4.61366	896.611
									4.63032	812.874		4.63032	864.351		4.63032	865.231		4.63032	868.249		4.63032	858.648		4.63032	854.053		4.63032	853.837		4.63032	891.402
									4.64697	813.422		4.64697	862.663		4.64697	864.737		4.64697	868.292		4.64697	855.381		4.64697	859.063		4.64697	848.16		4.64697	880.687
									4.66363	803.015		4.66363	853.2		4.66363	864.46		4.66363	868.306		4.66363	842.924		4.66363	857.825		4.66363	852.335		4.66363	881.791
									4.68028	805.519		4.68028	852.406		4.68028	871.212		4.68028	865.388		4.68028	846.443		4.68028	860.071		4.68028	849.888		4.68028	880.158
									4.69694	802.5		4.69694	839.944		4.69694	869.031		4.69694	865.183		4.69694	851.295		4.69694	866.995		4.69694	842.717		4.69694	874.798
									4.7136	809.555		4.7136	849.044		4.7136	862.637		4.7136	860.555		4.7136	845.389		4.7136	860.441		4.7136	837.488		4.7136	880.058
									4.73025	811.183		4.73025	860.255		4.73025	872.092		4.73025	862.792		4.73025	849.852		4.73025	866.694		4.73025	849.538		4.73025	880.563
									4.74691	813.284		4.74691	865.223		4.74691	874.793		4.74691	861.955		4.74691	848.973		4.74691	854.085		4.74691	851.693		4.74691	883.057
									4.76356	813.637		4.76356	851.438		4.76356	874.701		4.76356	855.801		4.76356	843.728		4.76356	852.704		4.76356	845.556		4.76356	877.986
									4.78022	813.808		4.78022	846.05		4.78022	875.447		4.78022	850.244		4.78022	854.125		4.78022	857.341		4.78022	852.833		4.78022	888.777
									4.79688	814.285		4.79688	846.205		4.79688	879.152		4.79688	848.88		4.79688	851.972		4.79688	857.894		4.79688	859.909		4.79688	895.729
									4.81353	802.715		4.81353	843.079		4.81353	875.871		4.81353	850.611		4.81353	854.092		4.81353	843.375		4.81353	854.855		4.81353	897.555
									4.83019	813.048		4.83019	842.116		4.83019	882.409		4.83019	848.806		4.83019	855.534		4.83019	850.26		4.83019	847.926		4.83019	893.624
									4.84684	800.214		4.84684	838.687		4.84684	871.337		4.84684	849.29		4.84684	851.08		4.84684	852.16		4.84684	842.376		4.84684	896.108
									4.8635	799.265		4.8635	838.18		4.8635	863.133		4.8635	845.873		4.8635	847.18		4.8635	861.394		4.8635	848.47		4.8635	894.334
									4.88015	794.392		4.88015	850.284		4.88015	867.009		4.88015	856.616		4.88015	844.19		4.88015	858.147		4.88015	835.176		4.88015	898.457
									4.89681	804.944		4.89681	845.425		4.89681	873.48		4.89681	852.077		4.89681	851.715		4.89681	853.915		4.89681	829.892		4.89681	893.867
									4.91347	808.856		4.91347	843.763		4.91347	878.572		4.91347	848.517		4.91347	854.843		4.91347	856.893		4.91347	839.427		4.91347	888.908
									4.93012	799.422		4.93012	846.496		4.93012	871.253		4.93012	850.239		4.93012	852.702		4.93012	858.276		4.93012	847.075		4.93012	885
									4.94678	794.931		4.94678	832.956		4.94678	864.21		4.94678	849.667		4.94678	844.591		4.94678	844.333		4.94678	842.457		4.94678	887.203
									4.96343	793.984		4.96343	830.283		4.96343	870.032		4.96343	854.437		4.96343	842.516		4.96343	844.321		4.96343	850.573		4.96343	882.771
									4.98009	792.351		4.98009	824.084		4.98009	868.645		4.98009	854.068		4.98009	844.209		4.98009	841.415		4.98009	832.844		4.98009	889.492
									4.99674	792.933		4.99674	829.127		4.99674	865.006		4.99674	847.988		4.99674	847.316		4.99674	852.053		4.99674	843.704		4.99674	883.014
									5.0134	800.943		5.0134	829.403		5.0134	866.876		5.0134	846.412		5.0134	844.617		5.0134	848.749		5.0134	837.283		5.0134	882.266
									5.03006	793.521		5.03006	834.37		5.03006	857.422		5.03006	849.295		5.03006	850.131		5.03006	844.884		5.03006	834.761		5.03006	882.07
									5.04671	791.554		5.04671	830.321		5.04671	853.603		5.04671	851.619		5.04671	849.798		5.04671	840.337		5.04671	836.346		5.04671	882.082
									5.06337	786.507		5.06337	835.202		5.06337	851.457		5.06337	844.457		5.06337	850.308		5.06337	842.917		5.06337	829.42		5.06337	874.856
									5.08002	797.594		5.08002	825.787		5.08002	856.03		5.08002	838.447		5.08002	837.784		5.08002	853.422		5.08002	834.637		5.08002	875.855
									5.09668	809.302		5.09668	821.848		5.09668	860.305		5.09668	836.26		5.09668	840.852		5.09668	846.384		5.09668	843.172		5.09668	881.98
									5.11334	796.642		5.11334	817.213		5.11334	849.094		5.11334	847.533		5.11334	838.74		5.11334	845.28		5.11334	843.627		5.11334	875.068
									5.12999	796.95		5.12999	819.624		5.12999	849.04		5.12999	837.15		5.12999	835.295		5.12999	848.301		5.12999	834.269		5.12999	871.232
									5.14665	813.239		5.14665	828.972		5.14665	847.895		5.14665	845.227		5.14665	833.373		5.14665	841.916		5.14665	836.01		5.14665	866.935
									5.1633	796.468		5.1633	826.64		5.1633	850.809		5.1633	852.675		5.1633	837.872		5.1633	842.769		5.1633	830.569		5.1633	874.617
									5.17996	796.63		5.17996	833.952		5.17996	847.967		5.17996	844.574		5.17996	827		5.17996	836.654		5.17996	836.046		5.17996	869.517
									5.19662	795.71		5.19662	835.028		5.19662	844.665		5.19662	836.215		5.19662	832.307		5.19662	836.408		5.19662	847.857		5.19662	866.139
									5.21327	795.322		5.21327	836.072		5.21327	842.574		5.21327	835.74		5.21327	830.121		5.21327	841.096		5.21327	832.152		5.21327	869.198
									5.22993	793.133		5.22993	826.354		5.22993	837.76		5.22993	834.801		5.22993	829.599		5.22993	837.383		5.22993	836.201		5.22993	872.695
									5.24658	799.06		5.24658	822.766		5.24658	841.465		5.24658	830.998		5.24658	835.636		5.24658	841.186		5.24658	849.676		5.24658	865.242
									5.26324	798.302		5.26324	814.633		5.26324	836.26		5.26324	829.663		5.26324	840.564		5.26324	852.747		5.26324	842.431		5.26324	856.39
									5.27989	790.415		5.27989	820.932		5.27989	846.138		5.27989	826.907		5.27989	839.438		5.27989	850.727		5.27989	837.023		5.27989	864.759
									5.29655	786.757		5.29655	811.024		5.29655	842.464		5.29655	836.422		5.29655	842.216		5.29655	835.44		5.29655	836.668		5.29655	850.627
									5.3132	784.64		5.3132	801.864		5.3132	840.914		5.3132	833.693		5.3132	836.961		5.3132	839.756		5.3132	831.566		5.3132	858.517
									5.32986	788.124		5.32986	810.07		5.32986	833.712		5.32986	838.742		5.32986	837.054		5.32986	839.672		5.32986	834.486		5.32986	858.66
									5.34652	778.739		5.34652	807.593		5.34652	841.537		5.34652	831.053		5.34652	835.91		5.34652	838.022		5.34652	840.43		5.34652	856.824
									5.36317	785.229		5.36317	808.337		5.36317	840.905		5.36317	828.144		5.36317	832.438		5.36317	838.697		5.36317	833.387		5.36317	860.989
									5.37983	787.117		5.37983	804.656		5.37983	832.982		5.37983	822.473		5.37983	825.419		5.37983	843.508		5.37983	837.553		5.37983	849.442
									5.39648	785.067		5.39648	809.672		5.39648	829.575		5.39648	825.415		5.39648	823.767		5.39648	840.888		5.39648	832.72		5.39648	862.513
									5.41314	780.883		5.41314	805.488		5.41314	827.122		5.41314	822.191		5.41314	823.564		5.41314	846.21		5.41314	834.158		5.41314	860.484
									5.4298	775.673		5.4298	806.51		5.4298	839.4		5.4298	828.083		5.4298	829.468		5.4298	839.763		5.4298	832.844		5.4298	859.308
									5.44645	780.127		5.44645	798.886		5.44645	834.239		5.44645	820.99		5.44645	828.376		5.44645	847.444		5.44645	829.926		5.44645	862.458
									5.46311	780.516		5.46311	803.056		5.46311	829.985		5.46311	826.955		5.46311	824.866		5.46311	831.766		5.46311	829.911		5.46311	854.557
									5.47976	774.438		5.47976	806.825		5.47976	822.179		5.47976	826.337		5.47976	834.706		5.47976	833.001		5.47976	827.019		5.47976	853.455
									5.49642	775.566		5.49642	804.257		5.49642	820.143		5.49642	829.806		5.49642	828.414		5.49642	842.505		5.49642	828.144		5.49642	855.653
									5.51307	781.736		5.51307	802.98		5.51307	825.491		5.51307	836.339		5.51307	833.871		5.51307	830.426		5.51307	815.725		5.51307	858.972
									5.52973	771.964		5.52973	794.597		5.52973	833.34		5.52973	841.925		5.52973	820.324		5.52973	830.069		5.52973	836.525		5.52973	847.251
									5.54639	784.943		5.54639	793.512		5.54639	833.581		5.54639	836.656		5.54639	819.902		5.54639	828.114		5.54639	830.817		5.54639	844.381
									5.56304	788.81		5.56304	804.777		5.56304	822.442		5.56304	827.92		5.56304	833.352		5.56304	825.57		5.56304	832.665		5.56304	840.304
									5.5797	792.787		5.5797	800.927		5.5797	827.031		5.5797	830.779		5.5797	822.582		5.5797	825.317		5.5797	810.154		5.5797	841.365
									5.59635	790.534		5.59635	802.121		5.59635	827.415		5.59635	828.042		5.59635	817.595		5.59635	826.95		5.59635	824.389		5.59635	840.235
									5.61301	796.194		5.61301	802.925		5.61301	812.39		5.61301	824.048		5.61301	825.601		5.61301	824.06		5.61301	825.119		5.61301	850.639
									5.62967	795.884		5.62967	792.406		5.62967	822.732		5.62967	827.675		5.62967	813.017		5.62967	822.699		5.62967	817.904		5.62967	837.61
									5.64632	788.212		5.64632	797.677		5.64632	831.826		5.64632	824.17		5.64632	817.921		5.64632	828.259		5.64632	832.758		5.64632	840.199
									5.66298	796.8		5.66298	799.448		5.66298	838.59		5.66298	828.016		5.66298	816.543		5.66298	819.936		5.66298	833.027		5.66298	844.016
									5.67963	791.957		5.67963	798.876		5.67963	836.065		5.67963	833.549		5.67963	819.986		5.67963	822.155		5.67963	830.347		5.67963	845.9
									5.69629	786.936		5.69629	793.276		5.69629	838.413		5.69629	833.247		5.69629	820.208		5.69629	823.631		5.69629	816.033		5.69629	849.567
									5.71295	773.032		5.71295	797.324		5.71295	837.238		5.71295	835.13		5.71295	813.272		5.71295	813.398		5.71295	824.633		5.71295	847.886
									5.7296	774.424		5.7296	800.042		5.7296	837.068		5.7296	835.359		5.7296	811.558		5.7296	810.773		5.7296	823.417		5.7296	842.09
									5.74626	781.972		5.74626	794.411		5.74626	840.216		5.74626	835.855		5.74626	813.694		5.74626	822.68		5.74626	817.94		5.74626	844.431
									5.76291	781.553		5.76291	793.064		5.76291	829.859		5.76291	837.955		5.76291	814.021		5.76291	815.48		5.76291	832.117		5.76291	843.849
									5.77957	777.693		5.77957	792.227		5.77957	834.339		5.77957	831.473		5.77957	818.303		5.77957	824.926		5.77957	832.214		5.77957	851.343
									5.79622	778.177		5.79622	794.501		5.79622	836.861		5.79622	829.561		5.79622	809.35		5.79622	814.76		5.79622	825.791		5.79622	847.476
									5.81288	772.665		5.81288	784.204		5.81288	836.132		5.81288	822.442		5.81288	811.82		5.81288	815.406		5.81288	825.975		5.81288	854.928
									5.82953	781.88		5.82953	779.085		5.82953	832.717		5.82953	819.647		5.82953	815.229		5.82953	811.896		5.82953	827.098		5.82953	847.371
									5.84619	780.046		5.84619	778.012		5.84619	837.519		5.84619	819.7		5.84619	819.974		5.84619	810.401		5.84619	824.563		5.84619	846.958
									5.86285	783.97		5.86285	788.643		5.86285	827.594		5.86285	829.062		5.86285	819.213		5.86285	808.532		5.86285	816.846		5.86285	843.055
									5.8795	781.524		5.8795	788.72		5.8795	819.862		5.8795	824.888		5.8795	811.207		5.8795	812.08		5.8795	822.236		5.8795	855.503
									5.89616	780.59		5.89616	786.924		5.89616	821.45		5.89616	820.901		5.89616	817.018		5.89616	825.183		5.89616	818.837		5.89616	863.028
									5.91282	781.186		5.91282	779.092		5.91282	827.966		5.91282	827.637		5.91282	807.524		5.91282	813.818		5.91282	801.814		5.91282	855.751
									5.92947	770.886		5.92947	789.843		5.92947	823.741		5.92947	823.059		5.92947	805.307		5.92947	819.333		5.92947	815.008		5.92947	858.445
									5.94613	773.993		5.94613	789.492		5.94613	827.582		5.94613	822.053		5.94613	806.496		5.94613	814.116		5.94613	816.236		5.94613	847.719
									5.96278	775.924		5.96278	779.808		5.96278	814.929		5.96278	822.878		5.96278	810.297		5.96278	809.493		5.96278	825.102		5.96278	859.034
									5.97944	786.066		5.97944	788.116		5.97944	819.5		5.97944	822.89		5.97944	811.157		5.97944	804.172		5.97944	817.525		5.97944	859.22
									5.99609	777.64		5.99609	779.712		5.99609	817.432		5.99609	819.035		5.99609	820.057		5.99609	816.317		5.99609	817.695		5.99609	860.202
									6.01275	775.49		6.01275	787.146		6.01275	820.317		6.01275	816.228		6.01275	819.752		6.01275	809.341		6.01275	828.721		6.01275	851.536
									6.0294	773.885		6.0294	785.663		6.0294	809.61		6.0294	826.132		6.0294	811.589		6.0294	811.083		6.0294	807.014		6.0294	845.041
									6.04606	772.192		6.04606	783.176		6.04606	818.994		6.04606	823.569		6.04606	815.942		6.04606	815.175		6.04606	806.265		6.04606	840.17
									6.06272	770.433		6.06272	777.192		6.06272	822.909		6.06272	821.784		6.06272	814.567		6.06272	810.332		6.06272	807.106		6.06272	828.223
									6.07937	779.531		6.07937	774.395		6.07937	823.462		6.07937	822.372		6.07937	798.352		6.07937	812.652		6.07937	811.861		6.07937	833.316
									6.09603	768.669		6.09603	765.25		6.09603	830.131		6.09603	823.367		6.09603	800.261		6.09603	808.511		6.09603	793.607		6.09603	838.544
									6.11268	764.339		6.11268	771.73		6.11268	829.949		6.11268	820.296		6.11268	792.108		6.11268	817.106		6.11268	799.84		6.11268	840.75
									6.12934	775.266		6.12934	783.012		6.12934	818.894		6.12934	808.47		6.12934	787.392		6.12934	805.974		6.12934	793.428		6.12934	836.055
									6.146	776.465		6.146	776.413		6.146	822.842		6.146	805.795		6.146	797.346		6.146	804.057		6.146	785.332		6.146	838.563
									6.16265	775.325		6.16265	777.354		6.16265	820.31		6.16265	810.363		6.16265	802.693		6.16265	806.77		6.16265	785.723		6.16265	839.846
									6.17931	766.981		6.17931	774.848		6.17931	821.972		6.17931	812.604		6.17931	798.032		6.17931	803.857		6.17931	791.628		6.17931	830.381
									6.19596	772.521		6.19596	771.232		6.19596	818.462		6.19596	814.602		6.19596	790.792		6.19596	809.541		6.19596	781.672		6.19596	836.279
									6.21262	772.619		6.21262	769.131		6.21262	827.165		6.21262	814.846		6.21262	793.86		6.21262	816.975		6.21262	800.092		6.21262	833.793
									6.22928	770.321		6.22928	771.079		6.22928	828.455		6.22928	805.607		6.22928	799.499		6.22928	800.116		6.22928	798.259		6.22928	836.196
									6.24593	763.159		6.24593	776.339		6.24593	828.633		6.24593	807.166		6.24593	808.043		6.24593	802.193		6.24593	793.216		6.24593	846.751
									6.26259	773.644		6.26259	777.376		6.26259	820.873		6.26259	808.184		6.26259	804.913		6.26259	795.66		6.26259	797.567		6.26259	841.262
									6.27924	778.816		6.27924	776.923		6.27924	821.662		6.27924	807.66		6.27924	806.182		6.27924	798.523		6.27924	794.668		6.27924	831.246
									6.2959	776.844		6.2959	780.411		6.2959	811.858		6.2959	814.016		6.2959	800.08		6.2959	796.251		6.2959	786.371		6.2959	829.067
									6.31255	773.451		6.31255	783.033		6.31255	805.435		6.31255	812.752		6.31255	804		6.31255	791.152		6.31255	783.889		6.31255	834.096
									6.32921	758.09		6.32921	776.808		6.32921	801.432		6.32921	817.258		6.32921	795.813		6.32921	795.26		6.32921	795.98		6.32921	831.308
									6.34587	767.984		6.34587	771.527		6.34587	809.891		6.34587	806.441		6.34587	787.463		6.34587	805.39		6.34587	787.337		6.34587	834.675
									6.36252	775.576		6.36252	769.25		6.36252	811.834		6.36252	806.591		6.36252	790.648		6.36252	797.355		6.36252	785.193		6.36252	832.891
									6.37918	774.813		6.37918	766.106		6.37918	806.465		6.37918	803.258		6.37918	788.364		6.37918	798.356		6.37918	803.308		6.37918	830.846
									6.39583	775.263		6.39583	763.833		6.39583	808.482		6.39583	795.925		6.39583	797.629		6.39583	795.371		6.39583	806.761		6.39583	832.438
									6.41249	770.023		6.41249	767.827		6.41249	800.29		6.41249	806.289		6.41249	788.412		6.41249	795.918		6.41249	807.819		6.41249	833.821
									6.42915	760.834		6.42915	758.758		6.42915	799.348		6.42915	807.574		6.42915	786.924		6.42915	799.766		6.42915	798.44		6.42915	828.371
									6.4458	760.76		6.4458	753.243		6.4458	793.526		6.4458	806.93		6.4458	787.377		6.4458	800.149		6.4458	790.329		6.4458	830.233
									6.46246	764.725		6.46246	763.383		6.46246	792.849		6.46246	813.434		6.46246	784.54		6.46246	796.614		6.46246	794.368		6.46246	831.306
									6.47911	765.052		6.47911	759.046		6.47911	796.828		6.47911	815.864		6.47911	787.699		6.47911	781.457		6.47911	798.991		6.47911	834.949
									6.49577	763.602		6.49577	753.901		6.49577	788.672		6.49577	807.764		6.49577	784.831		6.49577	790.927		6.49577	792.973		6.49577	828.354
									6.51242	760.486		6.51242	751.462		6.51242	794.086		6.51242	805.879		6.51242	795.801		6.51242	791.309		6.51242	796.042		6.51242	822.89
									6.52908	765.932		6.52908	754.609		6.52908	798.54		6.52908	795.653		6.52908	793.424		6.52908	787.318		6.52908	790.72		6.52908	821.095
									6.54573	758.681		6.54573	761.559		6.54573	800.846		6.54573	800.645		6.54573	795.395		6.54573	782.165		6.54573	796.02		6.54573	818.677
									6.56239	756.18		6.56239	754.445		6.56239	792.811		6.56239	803.261		6.56239	801.582		6.56239	791.349		6.56239	796.709		6.56239	823.917
									6.57905	756.767		6.57905	749.862		6.57905	788.512		6.57905	801.444		6.57905	791.693		6.57905	782.218		6.57905	791.931		6.57905	818.167
									6.5957	757.298		6.5957	752.389		6.5957	790.629		6.5957	799.041		6.5957	781.975		6.5957	789.859		6.5957	787.761		6.5957	818.882
									6.61236	757.844		6.61236	758.307		6.61236	797.436		6.61236	801.539		6.61236	794.864		6.61236	795.87		6.61236	784.845		6.61236	821.202
									6.62901	754.08		6.62901	751.5		6.62901	780.864		6.62901	796.99		6.62901	790.038		6.62901	791.614		6.62901	791.452		6.62901	819.948
									6.64567	753.913		6.64567	747.087		6.64567	788.226		6.64567	800.066		6.64567	789.144		6.64567	790.994		6.64567	796.785		6.64567	821.872
									6.66233	753.234		6.66233	753.024		6.66233	788.433		6.66233	796.769		6.66233	787.075		6.66233	793.417		6.66233	792.82		6.66233	815.346
									6.67898	757.787		6.67898	757.73		6.67898	788.229		6.67898	801.411		6.67898	783.639		6.67898	793.061		6.67898	791.309		6.67898	812.063
									6.69564	752.001		6.69564	753.174		6.69564	790.582		6.69564	799.971		6.69564	784.221		6.69564	784.13		6.69564	789.559		6.69564	818.224
									6.71229	755.99		6.71229	749.803		6.71229	789.084		6.71229	810.285		6.71229	777.955		6.71229	789.106		6.71229	782.607		6.71229	812.616
									6.72895	763.822		6.72895	746.305		6.72895	773.916		6.72895	809.786		6.72895	780.361		6.72895	789.03		6.72895	790.122		6.72895	817.258
									6.74561	760.605		6.74561	755.422		6.74561	783.029		6.74561	804.87		6.74561	778.499		6.74561	791.156		6.74561	789.75		6.74561	818.353
									6.76226	756.822		6.76226	755.305		6.76226	793.686		6.76226	805.55		6.76226	778.005		6.76226	787.454		6.76226	783.095		6.76226	827.606
									6.77892	754.414		6.77892	759.692		6.77892	792.148		6.77892	805.876		6.77892	788.875		6.77892	793.958		6.77892	783.839		6.77892	824.087
									6.79557	748.744		6.79557	761.783		6.79557	790.529		6.79557	791.917		6.79557	787.299		6.79557	794.385		6.79557	790.682		6.79557	834.362
									6.81223	756.919		6.81223	753.486		6.81223	779.004		6.81223	793.798		6.81223	770.879		6.81223	787.759		6.81223	786.884		6.81223	830.658
									6.82888	753.97		6.82888	751.715		6.82888	787.072		6.82888	803.702		6.82888	779.583		6.82888	790.625		6.82888	795.124		6.82888	823.333
									6.84554	755.737		6.84554	754.39		6.84554	781.558		6.84554	798.938		6.84554	767.744		6.84554	794.783		6.84554	786.293		6.84554	819.778
									6.8622	757.41		6.8622	755.162		6.8622	779.724		6.8622	797.877		6.8622	759.823		6.8622	785.055		6.8622	789.447		6.8622	823.238
									6.87885	757.019		6.87885	752.664		6.87885	779.967		6.87885	799.587		6.87885	765.383		6.87885	778.449		6.87885	805.109		6.87885	815.356
									6.89551	750.723		6.89551	747.774		6.89551	787.587		6.89551	796.878		6.89551	770.509		6.89551	775.299		6.89551	796.9		6.89551	819.151
									6.91216	755.889		6.91216	749.412		6.91216	786.841		6.91216	808.439		6.91216	779.247		6.91216	789.056		6.91216	793.033		6.91216	817.389
									6.92882	755.441		6.92882	751.786		6.92882	780.53		6.92882	797.441		6.92882	771.229		6.92882	791.299		6.92882	791.361		6.92882	820.816
									6.94548	758.285		6.94548	758.56		6.94548	770.76		6.94548	802.891		6.94548	766.654		6.94548	779.166		6.94548	791.471		6.94548	809.796
									6.96213	753.121		6.96213	757.482		6.96213	771.272		6.96213	800.734		6.96213	772.951		6.96213	779.667		6.96213	777.803		6.96213	798.388
									6.97879	757.959		6.97879	758.402		6.97879	769.029		6.97879	790.856		6.97879	766.912		6.97879	786.605		6.97879	783.966		6.97879	816.727
									6.99544	759.222		6.99544	769.439		6.99544	775.757		6.99544	797.615		6.99544	774.739		6.99544	778.425		6.99544	796.793		6.99544	812.271
									7.0121	764.258		7.0121	772.376		7.0121	779.214		7.0121	797.617		7.0121	776.341		7.0121	783.906		7.0121	792.267		7.0121	809.028
									7.02875	763.989		7.02875	757.475		7.02875	779.557		7.02875	796.936		7.02875	776.992		7.02875	779.457		7.02875	785.394		7.02875	813.277
									7.04541	767.744		7.04541	761.213		7.04541	783.176		7.04541	800.481		7.04541	771.94		7.04541	781.279		7.04541	780.661		7.04541	819.025
									7.06207	767.341		7.06207	758.336		7.06207	785.697		7.06207	805.247		7.06207	768.404		7.06207	785.971		7.06207	784.688		7.06207	806.656
									7.07872	762.248		7.07872	761.385		7.07872	781.152		7.07872	805.211		7.07872	773.616		7.07872	785.048		7.07872	788.698		7.07872	803.306
									7.09538	761.506		7.09538	754.979		7.09538	782.282		7.09538	805.356		7.09538	782.666		7.09538	777.361		7.09538	779.374		7.09538	804.017
									7.11203	745.685		7.11203	764.737		7.11203	784.097		7.11203	799.849		7.11203	776.033		7.11203	777.738		7.11203	768.611		7.11203	807.347
									7.12869	746.536		7.12869	759.437		7.12869	786.34		7.12869	806.148		7.12869	772.238		7.12869	780.253		7.12869	786.946		7.12869	805.266
									7.14534	755.62		7.14534	750.396		7.14534	779.374		7.14534	810.482		7.14534	774.667		7.14534	789.537		7.14534	782.878		7.14534	799.613
									7.162	754.979		7.162	753.651		7.162	772.142		7.162	804.174		7.162	777.228		7.162	779.505		7.162	776.782		7.162	807.295
									7.17866	755.768		7.17866	746.181		7.17866	771.811		7.17866	804.653		7.17866	778.32		7.17866	779.767		7.17866	785.925		7.17866	806.67
									7.19531	761.659		7.19531	744.97		7.19531	776.403		7.19531	800.703		7.19531	780.859		7.19531	790.446		7.19531	777.011		7.19531	811.143
									7.21197	761.516		7.21197	750.456		7.21197	779.376		7.21197	799.32		7.21197	776.489		7.21197	785.46		7.21197	776.012		7.21197	810.676
									7.22862	753.625		7.22862	750.525		7.22862	774.631		7.22862	807.562		7.22862	773.394		7.22862	782.969		7.22862	765.786		7.22862	812.836
									7.24528	758.789		7.24528	745.764		7.24528	780.127		7.24528	799.122		7.24528	770.75		7.24528	778.897		7.24528	766.077		7.24528	809.813
									7.26194	753.77		7.26194	748.58		7.26194	772.369		7.26194	794.506		7.26194	772.605		7.26194	783.656		7.26194	772.867		7.26194	807.488
									7.27859	757.513		7.27859	753.109		7.27859	772.934		7.27859	801.725		7.27859	761.941		7.27859	783.029		7.27859	767.696		7.27859	806.956
									7.29525	761.728		7.29525	766.985		7.29525	782.177		7.29525	805.264		7.29525	767.326		7.29525	774.734		7.29525	751.455		7.29525	810.437
									7.3119	761.073		7.3119	763.218		7.3119	782.928		7.3119	801.556		7.3119	757.048		7.3119	770.829		7.3119	756.586		7.3119	806.494
									7.32856	756.648		7.32856	769.72		7.32856	780.072		7.32856	801.322		7.32856	760.92		7.32856	774.386		7.32856	750.93		7.32856	808.468
									7.34521	745.943		7.34521	767.25		7.34521	779.669		7.34521	793.936		7.34521	752.835		7.34521	780.187		7.34521	745.561		7.34521	813.806
									7.36187	748.725		7.36187	771.568		7.36187	767.744		7.36187	790.138		7.36187	763.24		7.36187	779.259		7.36187	751.801		7.36187	806.06
									7.37853	757.637		7.37853	766.051		7.37853	777.776		7.37853	801.263		7.37853	765.443		7.37853	771.332		7.37853	739.77		7.37853	796.146
									7.39518	742.908		7.39518	762.32		7.39518	767.555		7.39518	799.489		7.39518	754.332		7.39518	771.642		7.39518	749.791		7.39518	795.19
									7.41184	747.828		7.41184	768.495		7.41184	767.86		7.41184	803.616		7.41184	760.138		7.41184	776.224		7.41184	753.155		7.41184	796.437
									7.42849	751.25		7.42849	780.344		7.42849	772.095		7.42849	802.143		7.42849	750.976		7.42849	772.879		7.42849	756.037		7.42849	802.176
									7.44515	751.526		7.44515	776.701		7.44515	777.273		7.44515	791.335		7.44515	753.503		7.44515	780.06		7.44515	758.612		7.44515	800.502
									7.46181	747.795		7.46181	766.537		7.46181	769.467		7.46181	798.388		7.46181	763.421		7.46181	781.338		7.46181	765.154		7.46181	795.391
									7.47846	744.417		7.47846	785.873		7.47846	774.841		7.47846	800.795		7.47846	763.833		7.47846	772.262		7.47846	766.365		7.47846	801.647
									7.49512	737.567		7.49512	783.343		7.49512	773.232		7.49512	782.652		7.49512	758.541		7.49512	768.678		7.49512	760.83		7.49512	806.503
									7.51177	749.414		7.51177	770.154		7.51177	780.649		7.51177	787.718		7.51177	759.389		7.51177	773.923		7.51177	773.921		7.51177	797.768
									7.52843	754.223		7.52843	764.358		7.52843	768.857		7.52843	790.067		7.52843	763.793		7.52843	778.32		7.52843	768.287		7.52843	800.653
									7.54508	754.051		7.54508	769.637		7.54508	766.37		7.54508	792.084		7.54508	769.327		7.54508	766.895		7.54508	787.003		7.54508	798.423
									7.56174	754.673		7.56174	767.913		7.56174	771.902		7.56174	792.558		7.56174	764.446		7.56174	772.054		7.56174	791.545		7.56174	794.43
									7.5784	743.637		7.5784	773.332		7.5784	777.521		7.5784	790.718		7.5784	758.367		7.5784	775.23		7.5784	798.423		7.5784	804.329
									7.59505	755.031		7.59505	772.202		7.59505	779.223		7.59505	793.765		7.59505	765.967		7.59505	771.313		7.59505	795.181		7.59505	804.484
									7.61171	749.936		7.61171	767.961		7.61171	779.641		7.61171	798.981		7.61171	754.006		7.61171	771.186		7.61171	793.028		7.61171	800.66
									7.62836	750.868		7.62836	766.602		7.62836	781.679		7.62836	785.248		7.62836	753.579		7.62836	761.836		7.62836	805.905		7.62836	788.903
									7.64502	746.675		7.64502	766.768		7.64502	771.089		7.64502	785.069		7.64502	764.217		7.64502	760.41		7.64502	818.801		7.64502	786.364
									7.66167	744.288		7.66167	776.649		7.66167	764.487		7.66167	791.462		7.66167	765.288		7.66167	756.078		7.66167	832.756		7.66167	788.777
									7.67833	737.064		7.67833	776.167		7.67833	766.141		7.67833	788.119		7.67833	762.291		7.67833	761.99		7.67833	826.905		7.67833	786.171
									7.69499	739.586		7.69499	781.803		7.69499	762.992		7.69499	783.942		7.69499	759.156		7.69499	769.837		7.69499	827.155		7.69499	787.056
									7.71164	741.024		7.71164	767.794		7.71164	768.349		7.71164	786.035		7.71164	762.961		7.71164	766.153		7.71164	824.022		7.71164	786.676
									7.7283	757.434		7.7283	763.149		7.7283	772.636		7.7283	787.876		7.7283	763.8		7.7283	766.27		7.7283	830.867		7.7283	787.38
									7.74495	750.513		7.74495	770.965		7.74495	769.293		7.74495	793.939		7.74495	755.491		7.74495	765.028		7.74495	847.75		7.74495	782.089
									7.76161	751.724		7.76161	754.545		7.76161	766.745		7.76161	792.093		7.76161	758.903		7.76161	767.155		7.76161	857.465		7.76161	780.487
									7.77827	742.781		7.77827	746.307		7.77827	776.634		7.77827	791.504		7.77827	754.752		7.77827	767.62		7.77827	855.62		7.77827	777.779
									7.79492	745.618		7.79492	752.051		7.79492	767.97		7.79492	785.556		7.79492	753.26		7.79492	766.072		7.79492	856.13		7.79492	776.181
									7.81158	736.487		7.81158	748.928		7.81158	761.778		7.81158	781.715		7.81158	748.62		7.81158	770.388		7.81158	859.458		7.81158	780.323
									7.82823	741.11		7.82823	753.987		7.82823	763.142		7.82823	776.746		7.82823	759.308		7.82823	767.562		7.82823	857.642		7.82823	788.779
									7.84489	742.352		7.84489	744.743		7.84489	775.976		7.84489	778.27		7.84489	753.615		7.84489	763.462		7.84489	851.135		7.84489	797.212
									7.86154	744.498		7.86154	740.323		7.86154	778.52		7.86154	775.983		7.86154	753.868		7.86154	776.63		7.86154	853.527		7.86154	799.012
									7.8782	748.136		7.8782	748.107		7.8782	774.067		7.8782	781.782		7.8782	745.006		7.8782	770.833		7.8782	846.129		7.8782	798.638
									7.89486	745.316		7.89486	733.621		7.89486	767.295		7.89486	781.739		7.89486	744.553		7.89486	771.093		7.89486	848.72		7.89486	798.018
									7.91151	750.699		7.91151	744.133		7.91151	763.242		7.91151	776.87		7.91151	744.736		7.91151	779.927		7.91151	847.175		7.91151	792.704
									7.92817	746.72		7.92817	756.123		7.92817	758.236		7.92817	766.492		7.92817	749.388		7.92817	773.582		7.92817	843.766		7.92817	793.057
									7.94482	747.066		7.94482	752.704		7.94482	764.842		7.94482	769.811		7.94482	741.312		7.94482	766.49		7.94482	838.916		7.94482	792.649
									7.96148	745.516		7.96148	753.999		7.96148	760.565		7.96148	769.157		7.96148	745.575		7.96148	766.664		7.96148	858.378		7.96148	789.716
									7.97814	743.871		7.97814	750.394		7.97814	758.004		7.97814	768.065		7.97814	747.65		7.97814	764.859		7.97814	851.848		7.97814	786.96
									7.99479	747.733		7.99479	746.381		7.99479	762.32		7.99479	775.64		7.99479	755.16		7.99479	764.708		7.99479	836.892		7.99479	789.902
									8.01145	757.527		8.01145	746.872		8.01145	758.393		8.01145	776.966		8.01145	754.089		8.01145	758.958		8.01145	849.459		8.01145	792.568
									8.0281	755.422		8.0281	745.108		8.0281	763.149		8.0281	781.224		8.0281	757.542		8.0281	773.788		8.0281	847.006		8.0281	793.469
									8.04476	754.218		8.04476	745.444		8.04476	754.783		8.04476	774.112		8.04476	750.852		8.04476	771.587		8.04476	841.656		8.04476	803.213
									8.06142	748.341		8.06142	740.657		8.06142	768.595		8.06142	780.878		8.06142	747.931		8.06142	774.634		8.06142	834.353		8.06142	801.101
									8.07807	732.083		8.07807	739.033		8.07807	764.334		8.07807	781.176		8.07807	744.486		8.07807	768.817		8.07807	825.527		8.07807	797.527
									8.09473	723.455		8.09473	736.454		8.09473	769.594		8.09473	779.252		8.09473	746.777		8.09473	772.409		8.09473	836.682		8.09473	793.433
									8.11138	729.666		8.11138	748.727		8.11138	768.859		8.11138	780.373		8.11138	742.183		8.11138	778.143		8.11138	823.14		8.11138	789.433
									8.12804	736.222		8.12804	736.523		8.12804	753.651		8.12804	791.299		8.12804	735.109		8.12804	777.18		8.12804	815.206		8.12804	795.243
									8.14469	733.776		8.14469	736.754		8.14469	761.74		8.14469	786.061		8.14469	741.003		8.14469	775.108		8.14469	810.85		8.14469	793.288
									8.16135	744.202		8.16135	726.507		8.16135	762.813		8.16135	775.175		8.16135	734.212		8.16135	771.842		8.16135	797.381		8.16135	797.911
									8.17801	744.231		8.17801	727.048		8.17801	763.068		8.17801	774.496		8.17801	739.493		8.17801	781.598		8.17801	805.943		8.17801	802.126
									8.19466	738.668		8.19466	733.442		8.19466	771.725		8.19466	774.076		8.19466	741.913		8.19466	767.045		8.19466	799.425		8.19466	796.835
									8.21132	729.971		8.21132	726.874		8.21132	772.803		8.21132	769.424		8.21132	742.09		8.21132	763.435		8.21132	792.255		8.21132	794.59
									8.22797	723.886		8.22797	740.624		8.22797	774.553		8.22797	763.953		8.22797	736.034		8.22797	758.727		8.22797	793.669		8.22797	790.773
									8.24463	725.424		8.24463	732.076		8.24463	762.336		8.24463	766.222		8.24463	741.897		8.24463	761.299		8.24463	803.306		8.24463	790.474
									8.26129	727.727		8.26129	740.435		8.26129	761.635		8.26129	769.119		8.26129	741.541		8.26129	762.67		8.26129	778.511		8.26129	790.703
									8.27794	728.416		8.27794	732.248		8.27794	759.12		8.27794	766.59		8.27794	735.667		8.27794	758.073		8.27794	789.001		8.27794	794.859
									8.2946	730.102		8.2946	731.385		8.2946	761.662		8.2946	763.45		8.2946	743.272		8.2946	755.019		8.2946	788.495		8.2946	789.106
									8.31125	739.212		8.31125	734.327		8.31125	767.267		8.31125	769.899		8.31125	741.887		8.31125	766.711		8.31125	780.594		8.31125	792.968
									8.32791	725.014		8.32791	735.192		8.32791	765.474		8.32791	777.152		8.32791	741.003		8.32791	768.96		8.32791	770.977		8.32791	788.429
									8.34456	719.893		8.34456	733.557		8.34456	762.782		8.34456	768.29		8.34456	748.484		8.34456	767.631		8.34456	776.217		8.34456	793.667
									8.36122	723.295		8.36122	738.265		8.36122	759.234		8.36122	771.115		8.36122	744.979		8.36122	764.351		8.36122	774.517		8.36122	787.895
									8.37787	716.591		8.37787	731.146		8.37787	758.624		8.37787	775.447		8.37787	748.582		8.37787	763.717		8.37787	781.093		8.37787	780.363
									8.39453	717.566		8.39453	730.808		8.39453	755.181		8.39453	782.132		8.39453	744.946		8.39453	761.366		8.39453	770.373		8.39453	786.896
									8.41119	717.502		8.41119	730.791		8.41119	762.205		8.41119	784.054		8.41119	743.282		8.41119	763.867		8.41119	755.584		8.41119	789.983
									8.42784	712.974		8.42784	721.278		8.42784	765.498		8.42784	787.563		8.42784	742.125		8.42784	768.447		8.42784	765.49		8.42784	787.42
									8.4445	729.139		8.4445	729.029		8.4445	758.617		8.4445	780.573		8.4445	746.953		8.4445	761.504		8.4445	763.915		8.4445	784.271
									8.46115	731.065		8.46115	727.258		8.46115	764.401		8.46115	774.708		8.46115	743.613		8.46115	752.08		8.46115	763.771		8.46115	781.829
									8.47781	736.649		8.47781	724.311		8.47781	771.601		8.47781	773.296		8.47781	733.874		8.47781	760.519		8.47781	759.251		8.47781	790.379
									8.49447	722.742		8.49447	724.433		8.49447	765.052		8.49447	777.884		8.49447	751.293		8.49447	752.33		8.49447	768.452		8.49447	792.553
									8.51112	716.729		8.51112	716.307		8.51112	759.914		8.51112	783.014		8.51112	748.341		8.51112	755.126		8.51112	770.6		8.51112	786.86
									8.52778	723.357		8.52778	734.448		8.52778	760.21		8.52778	789.382		8.52778	743.043		8.52778	751.655		8.52778	763.34		8.52778	787.079
									8.54443	721.042		8.54443	740.368		8.54443	760.388		8.54443	782.783		8.54443	745.764		8.54443	753.519		8.54443	754.716		8.54443	783.789
									8.56109	723.052		8.56109	733.995		8.56109	766.449		8.56109	782.671		8.56109	743.036		8.56109	758.75		8.56109	755.258		8.56109	780.056
									8.57775	728.319		8.57775	727.014		8.57775	761.643		8.57775	782.211		8.57775	740.423		8.57775	767.953		8.57775	764.794		8.57775	776.494
									8.5944	730.414		8.5944	729.325		8.5944	763.457		8.5944	786.278		8.5944	736.663		8.5944	761.709		8.5944	765.331		8.5944	783.808
									8.61106	715.182		8.61106	726.001		8.61106	765.541		8.61106	784.738		8.61106	731.435		8.61106	750.961		8.61106	759.482		8.61106	776.951
									8.62771	721.011		8.62771	732.245		8.62771	747.921		8.62771	782.256		8.62771	738.563		8.62771	755.46		8.62771	760.617		8.62771	774.503
									8.64437	715.292		8.64437	727.797		8.64437	748.856		8.64437	782.976		8.64437	735.138		8.64437	746.329		8.64437	769.212		8.64437	768.199
									8.66102	722.079		8.66102	734.029		8.66102	750.687		8.66102	777.7		8.66102	737.796		8.66102	743.968		8.66102	763.9		8.66102	774.67
									8.67768	722.816		8.67768	722.811		8.67768	747.476		8.67768	780.823		8.67768	732.706		8.67768	750.866		8.67768	758.193		8.67768	776.169
									8.69434	714.381		8.69434	711.417		8.69434	757.444		8.69434	777.357		8.69434	733.969		8.69434	744.405		8.69434	758.538		8.69434	775.065
									8.71099	705.953		8.71099	730.011		8.71099	758.281		8.71099	768.805		8.71099	740.764		8.71099	749.388		8.71099	755.558		8.71099	776.536
									8.72765	712.256		8.72765	740.035		8.72765	750.759		8.72765	770.886		8.72765	744.953		8.72765	749.004		8.72765	754.874		8.72765	781.848
									8.7443	711.741		8.7443	737.002		8.7443	757.16		8.7443	772.51		8.7443	747.089		8.7443	749.166		8.7443	746.262		8.7443	775.23
									8.76096	718.417		8.76096	731.847		8.76096	749.934		8.76096	769.677		8.76096	745.988		8.76096	751.81		8.76096	741.73		8.76096	770.636
									8.77762	705.779		8.77762	733.714		8.77762	752.835		8.77762	770.08		8.77762	742.245		8.77762	750.907		8.77762	739.992		8.77762	778.842
									8.79427	713.32		8.79427	739.448		8.79427	747.18		8.79427	776.553		8.79427	735.626		8.79427	751.002		8.79427	743.93		8.79427	780.857
									8.81093	710.766		8.81093	732.76		8.81093	752.535		8.81093	778.229		8.81093	739.636		8.81093	749.836		8.81093	748.72		8.81093	784.557
									8.82758	703.933		8.82758	732.789		8.82758	749.006		8.82758	771.246		8.82758	726.402		8.82758	747.511		8.82758	742.643		8.82758	776.014
									8.84424	718.367		8.84424	728.965		8.84424	755.98		8.84424	771.151		8.84424	738.544		8.84424	740.137		8.84424	744.498		8.84424	775.442
									8.86089	712.304		8.86089	728.5		8.86089	747.798		8.86089	770.001		8.86089	730.243		8.86089	747.407		8.86089	748.2		8.86089	778.518
									8.87755	712.02		8.87755	725.899		8.87755	746.131		8.87755	770.259		8.87755	731.657		8.87755	741.322		8.87755	736.84		8.87755	771.084
									8.89421	718.102		8.89421	723.162		8.89421	757.442		8.89421	774.021		8.89421	735.319		8.89421	741.441		8.89421	744.35		8.89421	773.43
									8.91086	714.419		8.91086	722.823		8.91086	751.982		8.91086	763.125		8.91086	729.315		8.91086	739.625		8.91086	749.657		8.91086	773.051
									8.92752	710.957		8.92752	726.373		8.92752	752.175		8.92752	764.997		8.92752	733.397		8.92752	740.466		8.92752	746.987		8.92752	772.009
									8.94417	707.994		8.94417	727.096		8.94417	745.218		8.94417	777.674		8.94417	728.583		8.94417	747.528		8.94417	747.345		8.94417	779.76
									8.96083	710.077		8.96083	722.337		8.96083	747.421		8.96083	772.595		8.96083	727.274		8.96083	750.647		8.96083	748.928		8.96083	783.386
									8.97748	723.095		8.97748	724.139		8.97748	755.663		8.97748	771.248		8.97748	738.53		8.97748	760.083		8.97748	745.883		8.97748	778.019
									8.99414	711.966		8.99414	726.206		8.99414	749.197		8.99414	774.233		8.99414	734.463		8.99414	754.688		8.99414	742.931		8.99414	780.854
									9.0108	719.449		9.0108	713.849		9.0108	753.562		9.0108	779.323		9.0108	724.759		9.0108	737.901		9.0108	746.148		9.0108	776.42
									9.02745	713.639		9.02745	726.466		9.02745	756.13		9.02745	770.719		9.02745	731.134		9.02745	741.2		9.02745	743.868		9.02745	779.51
									9.04411	702.035		9.04411	716.3		9.04411	758.052		9.04411	766.516		9.04411	721.35		9.04411	747.397		9.04411	751.271		9.04411	784.719
									9.06076	711.241		9.06076	724.311		9.06076	743.642		9.06076	769.827		9.06076	720.196		9.06076	735.676		9.06076	742.822		9.06076	784.037
									9.07742	706.642		9.07742	718.007		9.07742	743.544		9.07742	764.57		9.07742	717.044		9.07742	740.731		9.07742	731.735		9.07742	786.583
									9.09408	709.009		9.09408	713.847		9.09408	741.935		9.09408	768.115		9.09408	716.233		9.09408	741.599		9.09408	735.45		9.09408	782.125
									9.11073	713.418		9.11073	707.195		9.11073	747.137		9.11073	761.523		9.11073	722.499		9.11073	732.186		9.11073	734.475		9.11073	781.238
									9.12739	707.362		9.12739	694.058		9.12739	743.692		9.12739	768.17		9.12739	714.989		9.12739	737.815		9.12739	720.928		9.12739	777.841
									9.14404	707.39		9.14404	709.212		9.14404	738.375		9.14404	772.815		9.14404	714.834		9.14404	742.493		9.14404	733.891		9.14404	775.235
									9.1607	701.897		9.1607	709.229		9.1607	739.384		9.1607	770.927		9.1607	719.581		9.1607	744.24		9.1607	730.796		9.1607	779.083
									9.17736	704.706		9.17736	718.346		9.17736	737.45		9.17736	771.904		9.17736	713.761		9.17736	743.475		9.17736	732.513		9.17736	776.165
									9.19401	706.248		9.19401	708.997		9.19401	748.906		9.19401	778.115		9.19401	725.167		9.19401	730.543		9.19401	734.546		9.19401	771.766
									9.21067	703.387		9.21067	713.971		9.21067	734.339		9.21067	774.515		9.21067	721.943		9.21067	737.414		9.21067	739.653		9.21067	767.107
									9.22732	709.758		9.22732	712.612		9.22732	749.218		9.22732	772.195		9.22732	723.918		9.22732	737.021		9.22732	734.975		9.22732	769.179
									9.24398	705.564		9.24398	711.773		9.24398	750.987		9.24398	770.459		9.24398	722.408		9.24398	736.783		9.24398	730.994		9.24398	777.214
									9.26063	704.815		9.26063	714.729		9.26063	749.588		9.26063	771.632		9.26063	731.158		9.26063	737.944		9.26063	735.226		9.26063	772.65
									9.27729	703.638		9.27729	718.353		9.27729	761.211		9.27729	766.382		9.27729	729.58		9.27729	740.457		9.27729	732.138		9.27729	774.596
									9.29395	702.064		9.29395	715.067		9.29395	750.165		9.29395	756.533		9.29395	736.747		9.29395	734.966		9.29395	726.178		9.29395	772.858
									9.3106	700.486		9.3106	711.183		9.3106	744.262		9.3106	767.782		9.3106	734.308		9.3106	732.801		9.3106	719.891		9.3106	780.611
									9.32726	701.673		9.32726	718.062		9.32726	744.441		9.32726	768.828		9.32726	749.519		9.32726	730.195		9.32726	720.534		9.32726	771.823
									9.34391	706.787		9.34391	716.834		9.34391	742.979		9.34391	769.997		9.34391	749.519		9.34391	725.715		9.34391	718.92		9.34391	775.058
									9.36057	701.714		9.36057	708.923		9.36057	744.824		9.36057	767.887		9.36057	744.121		9.36057	733.342		9.36057	726.929		9.36057	774.801
									9.37722	701.716		9.37722	716.133		9.37722	735.545		9.37722	771.432		9.37722	742.309		9.37722	731.239		9.37722	724.318		9.37722	778.851
									9.39388	699.101		9.39388	711.992		9.39388	733.113		9.39388	765.874		9.39388	742.827		9.39388	730.057		9.39388	723.276		9.39388	778.279
									9.41054	702.72		9.41054	717.676		9.41054	735.683		9.41054	753.663		9.41054	748.844		9.41054	729.761		9.41054	726.926		9.41054	776.408
									9.42719	710.347		9.42719	711.66		9.42719	734.446		9.42719	752.699		9.42719	752.573		9.42719	735.469		9.42719	724.635		9.42719	771.051
									9.44385	706.508		9.44385	719.187		9.44385	741.918		9.44385	754.798		9.44385	746.672		9.44385	735.083		9.44385	729.532		9.44385	780.301
									9.4605	704.734		9.4605	729.88		9.4605	741.689		9.4605	760.825		9.4605	750.644		9.4605	742.514		9.4605	721.202		9.4605	775.244
									9.47716	711.403		9.47716	722.156		9.47716	740.721		9.47716	764.685		9.47716	745.821		9.47716	729.656		9.47716	724.359		9.47716	773.506
									9.49381	711.865		9.49381	721.195		9.49381	746.138		9.49381	766.559		9.49381	735.702		9.49381	733.521		9.49381	724.835		9.49381	772.507
									9.51047	712.733		9.51047	726.626		9.51047	752.38		9.51047	760.25		9.51047	739.949		9.51047	734.065		9.51047	718.784		9.51047	777.934
									9.52713	708.456		9.52713	717.461		9.52713	750.303		9.52713	764.022		9.52713	732.005		9.52713	740.194		9.52713	723.925		9.52713	768.633
									9.54378	701.63		9.54378	719.843		9.54378	758.533		9.54378	769.131		9.54378	738.051		9.54378	747.256		9.54378	730.057		9.54378	768.335
									9.56044	701.265		9.56044	720.663		9.56044	753.593		9.56044	767.288		9.56044	740.843		9.56044	741.692		9.56044	723.183		9.56044	775.182
									9.57709	705.423		9.57709	722.647		9.57709	751.3		9.57709	767.87		9.57709	750.549		9.57709	739.868		9.57709	736.566		9.57709	777.168
									9.59375	708.766		9.59375	728.548		9.59375	754.259		9.59375	763.919		9.59375	748.253		9.59375	730.882		9.59375	745.854		9.59375	771.904
									9.61041	706.074		9.61041	730.107		9.61041	753.224		9.61041	775.993		9.61041	743.423		9.61041	747.905		9.61041	744.04		9.61041	774.755
									9.62706	701.997		9.62706	734.236		9.62706	747.139		9.62706	778.072		9.62706	734.343		9.62706	742.312		9.62706	739.157		9.62706	767.989
									9.64372	700.223		9.64372	725.88		9.64372	750.894		9.64372	775.089		9.64372	738.239		9.64372	752.833		9.64372	733.743		9.64372	778.704
									9.66037	695.822		9.66037	723.999		9.66037	758.686		9.66037	786.171		9.66037	739.794		9.66037	757.837		9.66037	749.285		9.66037	785.561
									9.67703	695.186		9.67703	733.972		9.67703	762.489		9.67703	784.24		9.67703	739.815		9.67703	752.711		9.67703	746.706		9.67703	777.781
									9.69369	700.426		9.69369	732.999		9.69369	750.697		9.69369	783.67		9.69369	746.038		9.69369	749.29		9.69369	741.556		9.69369	783.196
									9.71034	702.627		9.71034	739.21		9.71034	755.305		9.71034	784.123		9.71034	747.516		9.71034	744.402		9.71034	745.394		9.71034	785.208
									9.727	701.723		9.727	753.21		9.727	747.247		9.727	788.808		9.727	747.905		9.727	760.758		9.727	739.386		9.727	785.022
									9.74365	701.163		9.74365	748.713		9.74365	750.747		9.74365	788.641		9.74365	759.854		9.74365	756.433		9.74365	743.387		9.74365	775.828
									9.76031	687.735		9.76031	748.191		9.76031	761.504		9.76031	793.388		9.76031	760.727		9.76031	755.398		9.76031	739.751		9.76031	779.562
									9.77696	703.762		9.77696	755.181		9.77696	767.81		9.77696	805.595		9.77696	757.778		9.77696	749.49		9.77696	745.354		9.77696	790.803
									9.79362	723.262		9.79362	745.099		9.79362	773.227		9.79362	806.708		9.79362	768.208		9.79362	748.603		9.79362	738.914		9.79362	783.725
									9.81028	740.778		9.81028	760.019		9.81028	771.961		9.81028	809.591		9.81028	779.235		9.81028	753.067		9.81028	751.674		9.81028	787.866
									9.82693	735.245		9.82693	754.874		9.82693	776.52		9.82693	806.563		9.82693	781.991		9.82693	759.459		9.82693	766.585		9.82693	795.252
									9.84359	726.054		9.84359	744.829		9.84359	770.872		9.84359	814.035		9.84359	788.751		9.84359	755.377		9.84359	763.876		9.84359	799.277
									9.86024	733.95		9.86024	760.405		9.86024	778.894		9.86024	813.172		9.86024	781.581		9.86024	765.622		9.86024	766.208		9.86024	798.509
									9.8769	738.48		9.8769	771.093		9.8769	780.273		9.8769	807.481		9.8769	782.533		9.8769	770.831		9.8769	765.939		9.8769	801.775
									9.89355	729.06		9.89355	778.046		9.89355	785.007		9.89355	827.589		9.89355	787.549		9.89355	777.333		9.89355	775.588		9.89355	803.847
									9.91021	744.994		9.91021	790.806		9.91021	789.819		9.91021	831.709		9.91021	792.429		9.91021	781.083		9.91021	785.301		9.91021	805.59
									9.92687	761.473		9.92687	792.358		9.92687	796.449		9.92687	838.106		9.92687	788.197		9.92687	784.931		9.92687	777.674		9.92687	809.636
									9.94352	768.969		9.94352	794.427		9.94352	796.733		9.94352	851.796		9.94352	793.014		9.94352	786.479		9.94352	772.078		9.94352	811.992
									9.96018	772.722		9.96018	798.249		9.96018	805.969		9.96018	859.492		9.96018	807.96		9.96018	789.59		9.96018	771.382		9.96018	821.569
									9.97683	783.093		9.97683	812.468		9.97683	808.337		9.97683	857.794		9.97683	818.989		9.97683	792.913		9.97683	779.598		9.97683	825.477
									9.99349	788.915		9.99349	820.169		9.99349	818.796		9.99349	867.46		9.99349	823.176		9.99349	803.413		9.99349	787.032		9.99349	826.65
									10.0101	792.46		10.0101	834.546		10.0101	823.023		10.0101	886.114		10.0101	827.153		10.0101	810.504		10.0101	787.089		10.0101	832.746
									10.0268	801.797		10.0268	837.886		10.0268	828.123		10.0268	912.426		10.0268	841.157		10.0268	829.315		10.0268	793.459		10.0268	837.703
									10.0435	816.791		10.0435	853.763		10.0435	833.323		10.0435	925.684		10.0435	852.985		10.0435	844.817		10.0435	807.319		10.0435	841.167
									10.0601	826.201		10.0601	854.39		10.0601	843.325		10.0601	925.758		10.0601	848.72		10.0601	856.426		10.0601	814.846		10.0601	849.919
									10.0768	837.259		10.0768	866.48		10.0768	851.557		10.0768	936.048		10.0768	862.572		10.0768	870.538		10.0768	816.348		10.0768	854.933
									10.0934	847.926		10.0934	883.803		10.0934	861.762		10.0934	943.153		10.0934	877.299		10.0934	873.191		10.0934	824.718		10.0934	854.213
									10.1101	850.856		10.1101	896.609		10.1101	885.11		10.1101	964.467		10.1101	892.591		10.1101	892.358		10.1101	834.827		10.1101	876.11
									10.1267	861.144		10.1267	913.324		10.1267	891.898		10.1267	975.571		10.1267	903.225		10.1267	904.62		10.1267	851.238		10.1267	889.809
									10.1434	877.874		10.1434	916.543		10.1434	902.588		10.1434	992.858		10.1434	923.572		10.1434	921.798		10.1434	859.394		10.1434	896.621
									10.1601	886.6		10.1601	935.464		10.1601	915.039		10.1601	1002.71		10.1601	943.096		10.1601	934.138		10.1601	862.026		10.1601	901.518
									10.1767	903.037		10.1767	956.605		10.1767	933.225		10.1767	1029.29		10.1767	956.392		10.1767	949.24		10.1767	876.66		10.1767	916.686
									10.1934	922.322		10.1934	966.21		10.1934	954.657		10.1934	1045.12		10.1934	959.582		10.1934	956.366		10.1934	887.871		10.1934	930.452
									10.21	936.899		10.21	987.689		10.21	981.901		10.21	1050.01		10.21	986.421		10.21	973.785		10.21	899.47		10.21	953.996
									10.2267	954.9		10.2267	1013.08		10.2267	984.931		10.2267	1071.58		10.2267	998.628		10.2267	998.952		10.2267	909.636		10.2267	974.667
									10.2433	975.499		10.2433	1031.54		10.2433	999.06		10.2433	1099.11		10.2433	1018.25		10.2433	1009.85		10.2433	925.322		10.2433	986.681
									10.26	1004.93		10.26	1058.81		10.26	1029.78		10.26	1121.95		10.26	1047.63		10.26	1027.32		10.26	946.951		10.26	997.965
									10.2766	1023.22		10.2766	1076.3		10.2766	1045.74		10.2766	1155.82		10.2766	1078.99		10.2766	1046.32		10.2766	970.311		10.2766	1015.47
									10.2933	1042.1		10.2933	1107.74		10.2933	1080.15		10.2933	1172.39		10.2933	1093.36		10.2933	1060.38		10.2933	969.524		10.2933	1027.9
									10.31	1070.98		10.31	1135.18		10.31	1098.47		10.31	1191.59		10.31	1113.83		10.31	1095.78		10.31	994.444		10.31	1043.31
									10.3266	1091.05		10.3266	1166.77		10.3266	1115.26		10.3266	1229.45		10.3266	1133.12		10.3266	1136.13		10.3266	1014.22		10.3266	1067.06
									10.3433	1117.91		10.3433	1194.73		10.3433	1141.62		10.3433	1265.14		10.3433	1157.6		10.3433	1153.95		10.3433	1040.56		10.3433	1087.62
									10.3599	1143.85		10.3599	1213.16		10.3599	1173.56		10.3599	1304.3		10.3599	1188.55		10.3599	1178.19		10.3599	1060.84		10.3599	1113.11
									10.3766	1170.3		10.3766	1260.8		10.3766	1198.98		10.3766	1335.52		10.3766	1214.51		10.3766	1206.37		10.3766	1084.7		10.3766	1139.37
									10.3932	1204.57		10.3932	1311.83		10.3932	1233.43		10.3932	1371.11		10.3932	1249.26		10.3932	1243.97		10.3932	1113.37		10.3932	1157.59
									10.4099	1246.04		10.4099	1355		10.4099	1274.3		10.4099	1426.95		10.4099	1282.25		10.4099	1275.41		10.4099	1143.7		10.4099	1181.67
									10.4265	1270.44		10.4265	1401.32		10.4265	1295.29		10.4265	1470.93		10.4265	1317.12		10.4265	1305.12		10.4265	1171.87		10.4265	1214.48
									10.4432	1320.57		10.4432	1453.94		10.4432	1333.48		10.4432	1523.99		10.4432	1358.75		10.4432	1344.64		10.4432	1194.22		10.4432	1244.78
									10.4598	1357.75		10.4598	1494.74		10.4598	1368.26		10.4598	1583.74		10.4598	1397.98		10.4598	1398.28		10.4598	1232.06		10.4598	1275.95
									10.4765	1414.43		10.4765	1546.93		10.4765	1422.29		10.4765	1631.93		10.4765	1436.16		10.4765	1451.11		10.4765	1264.99		10.4765	1307.57
									10.4932	1477.98		10.4932	1618.23		10.4932	1478.88		10.4932	1689.47		10.4932	1492.17		10.4932	1508.8		10.4932	1297.45		10.4932	1340.2
									10.5098	1531.46		10.5098	1701.45		10.5098	1539.1		10.5098	1758.74		10.5098	1544.81		10.5098	1578.49		10.5098	1332.74		10.5098	1382.99
									10.5265	1580.37		10.5265	1791.35		10.5265	1607.04		10.5265	1843.99		10.5265	1606.37		10.5265	1635.99		10.5265	1386.63		10.5265	1421.07
									10.5431	1636.44		10.5431	1876.78		10.5431	1680.27		10.5431	1925.06		10.5431	1680.92		10.5431	1703.24		10.5431	1439.76		10.5431	1467.34
									10.5598	1714.57		10.5598	1966.44		10.5598	1747		10.5598	2017.87		10.5598	1736.17		10.5598	1775.55		10.5598	1490.05		10.5598	1510.44
									10.5764	1789.25		10.5764	2058.72		10.5764	1827.99		10.5764	2104.62		10.5764	1803.88		10.5764	1862.85		10.5764	1539.77		10.5764	1563.13
									10.5931	1889.58		10.5931	2158.05		10.5931	1930.84		10.5931	2195.19		10.5931	1882.84		10.5931	1955.98		10.5931	1587.51		10.5931	1621.34
									10.6098	1980.98		10.6098	2257.84		10.6098	2031.65		10.6098	2300.61		10.6098	1976.49		10.6098	2054.15		10.6098	1647.31		10.6098	1683.26
									10.6264	2071.83		10.6264	2381.87		10.6264	2147.95		10.6264	2400.39		10.6264	2083.16		10.6264	2150.77		10.6264	1710.41		10.6264	1758.14
									10.6431	2153.64		10.6431	2517.47		10.6431	2266.49		10.6431	2509.43		10.6431	2188.31		10.6431	2255.58		10.6431	1787.12		10.6431	1815.26
									10.6597	2256.23		10.6597	2650.74		10.6597	2393.82		10.6597	2638.15		10.6597	2292.88		10.6597	2365.6		10.6597	1884.52		10.6597	1886.29
									10.6764	2360.4		10.6764	2805.2		10.6764	2501.45		10.6764	2771.31		10.6764	2402.72		10.6764	2474.56		10.6764	1980.33		10.6764	1959.04
									10.693	2459.56		10.693	2929.4		10.693	2628.65		10.693	2900.95		10.693	2498.18		10.693	2605.07		10.693	2075.54		10.693	2040.66
									10.7097	2572.37		10.7097	3059.87		10.7097	2761.58		10.7097	3012.58		10.7097	2611.6		10.7097	2745.05		10.7097	2170.89		10.7097	2130.44
									10.7264	2699.15		10.7264	3180.52		10.7264	2920.75		10.7264	3120.16		10.7264	2736.08		10.7264	2883.5		10.7264	2270.66		10.7264	2233.79
									10.743	2816.97		10.743	3284.36		10.743	3073.66		10.743	3223.7		10.743	2857.33		10.743	3012.93		10.743	2356.07		10.743	2356.3
									10.7597	2931.61		10.7597	3392.61		10.7597	3222.85		10.7597	3313.34		10.7597	2982.19		10.7597	3141.05		10.7597	2472.02		10.7597	2488.43
									10.7763	3031.18		10.7763	3500.16		10.7763	3347.94		10.7763	3424		10.7763	3108.03		10.7763	3260.05		10.7763	2593.86		10.7763	2601.38
									10.793	3125.04		10.793	3592.53		10.793	3470.83		10.793	3528.32		10.793	3228.82		10.793	3369.24		10.793	2722.47		10.793	2720.99
									10.8096	3220.35		10.8096	3702.7		10.8096	3563.34		10.8096	3639.83		10.8096	3340.45		10.8096	3471.22		10.8096	2860.52		10.8096	2840.67
									10.8263	3323		10.8263	3810.4		10.8263	3661.19		10.8263	3759.81		10.8263	3429.53		10.8263	3573.8		10.8263	2989.04		10.8263	2945.27
									10.8429	3436.63		10.8429	3899.05		10.8429	3751.14		10.8429	3872.88		10.8429	3526.36		10.8429	3671.07		10.8429	3114.16		10.8429	3066.51
									10.8596	3542.68		10.8596	3988.4		10.8596	3857.61		10.8596	3982.29		10.8596	3629.48		10.8596	3791.18		10.8596	3227.22		10.8596	3182.94
									10.8763	3662.31		10.8763	4084.66		10.8763	3954.96		10.8763	4080.74		10.8763	3736.62		10.8763	3910.05		10.8763	3321.55		10.8763	3308.71
									10.8929	3763.74		10.8929	4180.86		10.8929	4067.01		10.8929	4174.53		10.8929	3840.24		10.8929	4025		10.8929	3429.71		10.8929	3425.37
									10.9096	3864.57		10.9096	4280.88		10.9096	4162.43		10.9096	4274.5		10.9096	3959.18		10.9096	4130.82		10.9096	3522.89		10.9096	3546.09
									10.9262	3983.16		10.9262	4388.19		10.9262	4259.71		10.9262	4395.36		10.9262	4066.7		10.9262	4227.86		10.9262	3629.77		10.9262	3649.84
									10.9429	4078.53		10.9429	4507.38		10.9429	4344.57		10.9429	4518.66		10.9429	4177.14		10.9429	4324.63		10.9429	3744.28		10.9429	3750.67
									10.9595	4194.86		10.9595	4618.52		10.9595	4438.57		10.9595	4653.92		10.9595	4286.44		10.9595	4431.45		10.9595	3852.41		10.9595	3841.85
									10.9762	4314.68		10.9762	4738.53		10.9762	4538.4		10.9762	4782.32		10.9762	4389.08		10.9762	4554.1		10.9762	3949.06		10.9762	3943.73
									10.9928	4443.09		10.9928	4850.06		10.9928	4645.7		10.9928	4911.33		10.9928	4492.74		10.9928	4677.37		10.9928	4047.77		10.9928	4050.73
									11.0095	4581.99		11.0095	4977.97		11.0095	4767.53		11.0095	5029.45		11.0095	4618.94		11.0095	4807.2		11.0095	4136.6		11.0095	4160.1
									11.0261	4729.57		11.0261	5105.55		11.0261	4907.48		11.0261	5172.93		11.0261	4758.46		11.0261	4948.3		11.0261	4230.5		11.0261	4288.68
									11.0428	4853.23		11.0428	5239.1		11.0428	5044.31		11.0428	5297.68		11.0428	4897.13		11.0428	5086.96		11.0428	4316.95		11.0428	4402.58
									11.0595	4988.53		11.0595	5385.12		11.0595	5173.73		11.0595	5435.09		11.0595	5035.01		11.0595	5207.58		11.0595	4421.35		11.0595	4511.65
									11.0761	5135.48		11.0761	5552.24		11.0761	5301.4		11.0761	5601.69		11.0761	5184.98		11.0761	5337.94		11.0761	4537.21		11.0761	4627.78
									11.0928	5282.3		11.0928	5706.57		11.0928	5432.49		11.0928	5776.82		11.0928	5325.38		11.0928	5475.92		11.0928	4656.34		11.0928	4741.87
									11.1094	5433.16		11.1094	5857.61		11.1094	5565.53		11.1094	5952.16		11.1094	5452.25		11.1094	5621.57		11.1094	4766.82		11.1094	4848.91
									11.1261	5591.04		11.1261	6015.3		11.1261	5707.06		11.1261	6121.34		11.1261	5596.9		11.1261	5794.03		11.1261	4878.51		11.1261	4982.72
									11.1427	5772.71		11.1427	6168.24		11.1427	5861.78		11.1427	6286.51		11.1427	5739.69		11.1427	5964.42		11.1427	4985.91		11.1427	5116.66
									11.1594	5945.61		11.1594	6323.67		11.1594	6041.18		11.1594	6448.92		11.1594	5911.51		11.1594	6137.22		11.1594	5095.68		11.1594	5269.02
									11.1761	6133.16		11.1761	6495.32		11.1761	6222.84		11.1761	6609.57		11.1761	6096.57		11.1761	6307.66		11.1761	5210.47		11.1761	5429.57
									11.1927	6296.84		11.1927	6664.93		11.1927	6388.28		11.1927	6765.51		11.1927	6273.87		11.1927	6467.22		11.1927	5340.97		11.1927	5573.39
									11.2094	6455.46		11.2094	6851		11.2094	6550.11		11.2094	6949		11.2094	6441.71		11.2094	6630		11.2094	5482.27		11.2094	5719.89
									11.226	6612.82		11.226	7041.5		11.226	6722.7		11.226	7150.57		11.226	6613.73		11.226	6787.82		11.226	5635.66		11.226	5858.93
									11.2427	6798.02		11.2427	7244.25		11.2427	6874.07		11.2427	7346.47		11.2427	6793.42		11.2427	6976.14		11.2427	5779.65		11.2427	6000.23
									11.2593	6983.9		11.2593	7415.4		11.2593	7048.83		11.2593	7550.94		11.2593	6960.98		11.2593	7169.01		11.2593	5919.73		11.2593	6164.04
									11.276	7190		11.276	7588.15		11.276	7234.4		11.276	7732.77		11.276	7129.14		11.276	7357.25		11.276	6062.31		11.276	6327.15
									11.2926	7397.38		11.2926	7763.56		11.2926	7426.54		11.2926	7920.52		11.2926	7328.35		11.2926	7558.31		11.2926	6203.21		11.2926	6506.88
									11.3093	7592.41		11.3093	7938.71		11.3093	7628.05		11.3093	8091.1		11.3093	7534.44		11.3093	7752.27		11.3093	6352.76		11.3093	6696.81
									11.326	7770.95		11.326	8126.97		11.326	7832.69		11.326	8274.92		11.326	7741.97		11.326	7952.91		11.326	6509.53		11.326	6886.17
									11.3426	7965.19		11.3426	8334.53		11.3426	8011.33		11.3426	8479.4		11.3426	7943.07		11.3426	8121.23		11.3426	6683.54		11.3426	7064.87
									11.3593	8142.44		11.3593	8546.26		11.3593	8194.06		11.3593	8686.25		11.3593	8133.24		11.3593	8298.62		11.3593	6875.93		11.3593	7228.66
									11.3759	8320.24		11.3759	8756.93		11.3759	8367.21		11.3759	8904.59		11.3759	8324.57		11.3759	8494		11.3759	7054.44		11.3759	7402.51
									11.3926	8526.15		11.3926	8944.14		11.3926	8555.59		11.3926	9120.83		11.3926	8501.81		11.3926	8693.98		11.3926	7221.42		11.3926	7573.38
									11.4092	8747.17		11.4092	9127.09		11.4092	8745.7		11.4092	9323.65		11.4092	8677.91		11.4092	8908.96		11.4092	7390.21		11.4092	7770.93
									11.4259	8958		11.4259	9313.73		11.4259	8958.04		11.4259	9528.61		11.4259	8877.34		11.4259	9130.62		11.4259	7547.72		11.4259	7964.85
									11.4426	9170.08		11.4426	9505.92		11.4426	9177.55		11.4426	9710.72		11.4426	9093.32		11.4426	9354.45		11.4426	7714.74		11.4426	8170.45
									11.4592	9372.05		11.4592	9696.59		11.4592	9382.86		11.4592	9897.25		11.4592	9313.69		11.4592	9551.65		11.4592	7880.04		11.4592	8378.29
									11.4759	9558.42		11.4759	9913.67		11.4759	9576.7		11.4759	10103.4		11.4759	9521.57		11.4759	9742.97		11.4759	8073.09		11.4759	8578.3
									11.4925	9741.96		11.4925	10122.9		11.4925	9766.51		11.4925	10292.3		11.4925	9719.58		11.4925	9919.98		11.4925	8294.22		11.4925	8768.68
									11.5092	9925.08		11.5092	10339.3		11.5092	9954.32		11.5092	10501		11.5092	9911.9		11.5092	10119.2		11.5092	8493.65		11.5092	8942.52
									11.5258	10111.1		11.5258	10541		11.5258	10132.4		11.5258	10717.5		11.5258	10092.9		11.5258	10308.8		11.5258	8679.26		11.5258	9124.36
									11.5425	10326		11.5425	10729.6		11.5425	10336.2		11.5425	10918.1		11.5425	10286.4		11.5425	10528.8		11.5425	8863.16		11.5425	9317.57
									11.5591	10550		11.5591	10902.3		11.5591	10546.7		11.5591	11108.4		11.5591	10478.9		11.5591	10748.1		11.5591	9036.36		11.5591	9525.42
									11.5758	10745.7		11.5758	11082.7		11.5758	10766.1		11.5758	11300.2		11.5758	10689.5		11.5758	10955.9		11.5758	9207.71		11.5758	9753.78
									11.5924	10954.7		11.5924	11271.2		11.5924	10974.9		11.5924	11477.6		11.5924	10903.6		11.5924	11159.4		11.5924	9389.03		11.5924	9959.98
									11.6091	11144.5		11.6091	11476		11.6091	11161		11.6091	11651.8		11.6091	11114.5		11.6091	11349.1		11.6091	9589.96		11.6091	10166.4
									11.6258	11317		11.6258	11680		11.6258	11357		11.6258	11850.5		11.6258	11309		11.6258	11512.1		11.6258	9795.83		11.6258	10349.7
									11.6424	11475.8		11.6424	11893.2		11.6424	11528.4		11.6424	12055.6		11.6424	11503.5		11.6424	11691.8		11.6424	10004.2		11.6424	10539.1
									11.6591	11659.4		11.6591	12089.8		11.6591	11720		11.6591	12259		11.6591	11681.6		11.6591	11880		11.6591	10194.5		11.6591	10727.9
									11.6757	11858.4		11.6757	12273.8		11.6757	11888.4		11.6757	12438.5		11.6757	11851.6		11.6757	12078.1		11.6757	10388.2		11.6757	10910.2
									11.6924	12071		11.6924	12437.4		11.6924	12076.2		11.6924	12623.1		11.6924	12024.5		11.6924	12278.3		11.6924	10561.6		11.6924	11101.7
									11.709	12274.7		11.709	12600		11.709	12274		11.709	12794.3		11.709	12213.2		11.709	12485		11.709	10737.4		11.709	11309.8
									11.7257	12454.7		11.7257	12773.8		11.7257	12474.8		11.7257	12944.3		11.7257	12417.3		11.7257	12668.5		11.7257	10906		11.7257	11524.8
									11.7424	12621		11.7424	12940.6		11.7424	12667.6		11.7424	13110.8		11.7424	12627.3		11.7424	12838.5		11.7424	11085.5		11.7424	11727.2
									11.759	12781.3		11.759	13129		11.759	12838.5		11.759	13274.4		11.759	12813.9		11.759	13014.5		11.759	11294.9		11.759	11910.9
									11.7757	12938.9		11.7757	13322.9		11.7757	13016.4		11.7757	13459.9		11.7757	12981.7		11.7757	13174.4		11.7757	11497.1		11.7757	12082.5
									11.7923	13096.6		11.7923	13499.7		11.7923	13175		11.7923	13632.8		11.7923	13144		11.7923	13346.3		11.7923	11692		11.7923	12246.8
									11.809	13275.6		11.809	13662.5		11.809	13338.7		11.809	13823.6		11.809	13300.8		11.809	13516.7		11.809	11868		11.809	12424.7
									11.8256	13453.5		11.8256	13830.7		11.8256	13511.4		11.8256	13984.9		11.8256	13450.6		11.8256	13693.7		11.8256	12035.5		11.8256	12603
									11.8423	13623.6		11.8423	13981.4		11.8423	13690		11.8423	14132.4		11.8423	13621.5		11.8423	13879		11.8423	12194.7		11.8423	12803.5
									11.8589	13797.5		11.8589	14123.1		11.8589	13865.6		11.8589	14279.7		11.8589	13798		11.8589	14054		11.8589	12351.3		11.8589	12997.2
									11.8756	13955.8		11.8756	14282.7		11.8756	14034.1		11.8756	14428.2		11.8756	13971.6		11.8756	14209.9		11.8756	12520.2		11.8756	13182.2
									11.8923	14098.4		11.8923	14437.5		11.8923	14195.9		11.8923	14570.2		11.8923	14140.5		11.8923	14360.5		11.8923	12698.3		11.8923	13349.6
									11.9089	14240.4		11.9089	14596.9		11.9089	14337.2		11.9089	14724.1		11.9089	14295.2		11.9089	14505.4		11.9089	12889		11.9089	13496.5
									11.9256	14381.3		11.9256	14758.3		11.9256	14473.1		11.9256	14887.2		11.9256	14443.8		11.9256	14649		11.9256	13071.1		11.9256	13650.4
									11.9422	14540.2		11.9422	14907.6		11.9422	14610.3		11.9422	15048.9		11.9422	14575.8		11.9422	14797.1		11.9422	13225.9		11.9422	13798.9
									11.9589	14701.6		11.9589	15065.9		11.9589	14758		11.9589	15184		11.9589	14716		11.9589	14962.7		11.9589	13394.2		11.9589	13964.1
									11.9755	14850.2		11.9755	15187.5		11.9755	14908.2		11.9755	15315.8		11.9755	14855.2		11.9755	15110.6		11.9755	13534.3		11.9755	14115.4
									11.9922	15003		11.9922	15306.4		11.9922	15066.1		11.9922	15445		11.9922	14997.1		11.9922	15270.6		11.9922	13673.4		11.9922	14291.9
									12.0088	15146.7		12.0088	15438.6		12.0088	15216.2		12.0088	15565		12.0088	15146.7		12.0088	15403.7		12.0088	13811.5		12.0088	14449.8
									12.0255	15281.4		12.0255	15568.8		12.0255	15360.8		12.0255	15693.2		12.0255	15293.1		12.0255	15537.7		12.0255	13977.8		12.0255	14598.2
									12.0422	15409.9		12.0422	15717.6		12.0422	15493.3		12.0422	15812.6		12.0422	15439.2		12.0422	15667.2		12.0422	14154.4		12.0422	14745.1
									12.0588	15526.8		12.0588	15847.1		12.0588	15616		12.0588	15959.5		12.0588	15569.1		12.0588	15793.5		12.0588	14315.5		12.0588	14871.5
									12.0755	15650.1		12.0755	15980.8		12.0755	15737.6		12.0755	16097		12.0755	15685.3		12.0755	15915		12.0755	14467.3		12.0755	15002.2
									12.0921	15790.6		12.0921	16097.3		12.0921	15869.2		12.0921	16220.2		12.0921	15798.9		12.0921	16043.7		12.0921	14607.2		12.0921	15141.4
									12.1088	15916.2		12.1088	16207.3		12.1088	16001.9		12.1088	16334.1		12.1088	15918.6		12.1088	16168.8		12.1088	14733.6		12.1088	15284.2
									12.1254	16040		12.1254	16305.1		12.1254	16140.2		12.1254	16436.5		12.1254	16057.4		12.1254	16308.6		12.1254	14854.5		12.1254	15433
									12.1421	16152.6		12.1421	16417.2		12.1421	16278.8		12.1421	16534		12.1421	16190.5		12.1421	16418		12.1421	14965.7		12.1421	15575
									12.1587	16267.7		12.1587	16527.1		12.1587	16410.6		12.1587	16635.1		12.1587	16313		12.1587	16527.9		12.1587	15100.5		12.1587	15713.8
									12.1754	16365.9		12.1754	16647.3		12.1754	16527.3		12.1754	16743.1		12.1754	16435.6		12.1754	16639.3		12.1754	15244.8		12.1754	15835.5
									12.1921	16467.6		12.1921	16757		12.1921	16628.3		12.1921	16853.8		12.1921	16554.3		12.1921	16733.7		12.1921	15386.9		12.1921	15951.1
									12.2087	16585.7		12.2087	16871		12.2087	16735.1		12.2087	16955		12.2087	16649.8		12.2087	16836.6		12.2087	15518.4		12.2087	16056.6
									12.2254	16682.6		12.2254	16980.6		12.2254	16842		12.2254	17056.5		12.2254	16749.4		12.2254	16953.8		12.2254	15634.1		12.2254	16177.7
									12.242	16802.4		12.242	17075		12.242	16937.2		12.242	17161.6		12.242	16845.5		12.242	17074.5		12.242	15752.5		12.242	16281.1
									12.2587	16903.8		12.2587	17167.2		12.2587	17046.8		12.2587	17256.4		12.2587	16951.6		12.2587	17184.7		12.2587	15859.5		12.2587	16401.2
									12.2753	17009.4		12.2753	17261		12.2753	17164.4		12.2753	17334.9		12.2753	17063.9		12.2753	17286		12.2753	15954.4		12.2753	16535.2
									12.292	17103.4		12.292	17351		12.292	17267.8		12.292	17420.1		12.292	17175.2		12.292	17379.4		12.292	16066.2		12.292	16658.7
									12.3087	17183.7		12.3087	17439		12.3087	17365.2		12.3087	17503.2		12.3087	17272.1		12.3087	17464.6		12.3087	16176.8		12.3087	16762.5
									12.3253	17272		12.3253	17534.6		12.3253	17457.2		12.3253	17599.5		12.3253	17357.7		12.3253	17548.3		12.3253	16292.3		12.3253	16856.1
									12.342	17350		12.342	17628.5		12.342	17555.6		12.342	17701.8		12.342	17443.8		12.342	17638.8		12.342	16409.7		12.342	16947.3
									12.3586	17443.8		12.3586	17722.2		12.3586	17645.1		12.3586	17787.6		12.3586	17525.4		12.3586	17738.5		12.3586	16502.4		12.3586	17038.3
									12.3753	17543.2		12.3753	17801		12.3753	17730.1		12.3753	17885.5		12.3753	17603		12.3753	17828.5		12.3753	16611		12.3753	17128.6
									12.3919	17649.2		12.3919	17873.9		12.3919	17821.5		12.3919	17957.1		12.3919	17694.7		12.3919	17899.7		12.3919	16694.2		12.3919	17220.2
									12.4086	17733.1		12.4086	17953.8		12.4086	17922.2		12.4086	18042.2		12.4086	17780.9		12.4086	17989.2		12.4086	16790.7		12.4086	17322.5
									12.4252	17821.2		12.4252	18035.4		12.4252	18009.2		12.4252	18114.5		12.4252	17868.5		12.4252	18080.8		12.4252	16878.1		12.4252	17421.4
									12.4419	17888		12.4419	18124.6		12.4419	18076.4		12.4419	18181.5		12.4419	17954.6		12.4419	18166.5		12.4419	16969		12.4419	17506
									12.4586	17960.1		12.4586	18202.8		12.4586	18153		12.4586	18267.2		12.4586	18039.4		12.4586	18228.3		12.4586	17060.9		12.4586	17587.7
									12.4752	18030.5		12.4752	18290.9		12.4752	18222.5		12.4752	18339.7		12.4752	18114.5		12.4752	18296.9		12.4752	17172.5		12.4752	17664.5
									12.4919	18117.2		12.4919	18364.9		12.4919	18285.3		12.4919	18420.3		12.4919	18175.9		12.4919	18372.6		12.4919	17259.4		12.4919	17737.5
									12.5085	18187.6		12.5085	18428.2		12.5085	18355.9		12.5085	18493.5		12.5085	18246.9		12.5085	18449.5		12.5085	17337.6		12.5085	17813.2
									12.5252	18268.3		12.5252	18493.1		12.5252	18425.4		12.5252	18556		12.5252	18315.6		12.5252	18520.7		12.5252	17416.7		12.5252	17892.5
									12.5418	18331.8		12.5418	18554.2		12.5418	18515.4		12.5418	18615.5		12.5418	18391		12.5418	18592.4		12.5418	17492.2		12.5418	17972.4
									12.5585	18405.1		12.5585	18620.1		12.5585	18580.3		12.5585	18673.8		12.5585	18470.5		12.5585	18663.7		12.5585	17564.1		12.5585	18057.6
									12.5751	18451.5		12.5751	18695.3		12.5751	18654.9		12.5751	18733.2		12.5751	18546.8		12.5751	18732.8		12.5751	17644.9		12.5751	18129.9
									12.5918	18506.1		12.5918	18763.7		12.5918	18727.5		12.5918	18795.9		12.5918	18618.4		12.5918	18785.8		12.5918	17727.4		12.5918	18209.6
									12.6084	18566		12.6084	18822.8		12.6084	18792.2		12.6084	18864.7		12.6084	18679		12.6084	18848.3		12.6084	17803.3		12.6084	18283.7
									12.6251	18642.6		12.6251	18893.5		12.6251	18852.3		12.6251	18940.8		12.6251	18733.3		12.6251	18912.4		12.6251	17882		12.6251	18347.4
									12.6418	18692.1		12.6418	18942.3		12.6418	18911.1		12.6418	19000.5		12.6418	18792.9		12.6418	18969.8		12.6418	17963.8		12.6418	18419.5
									12.6584	18750.5		12.6584	18994		12.6584	18969.8		12.6584	19053.5		12.6584	18853.1		12.6584	19033.3		12.6584	18031.6		12.6584	18477.5
									12.6751	18835		12.6751	19049.7		12.6751	19040.5		12.6751	19106		12.6751	18916.3		12.6751	19106.2		12.6751	18089.1		12.6751	18556
									12.6917	18885.5		12.6917	19110.7		12.6917	19101.6		12.6917	19164.3		12.6917	18973.9		12.6917	19170.3		12.6917	18153.7		12.6917	18637.8
									12.7084	18942.1		12.7084	19159.9		12.7084	19159.5		12.7084	19203.8		12.7084	19041.4		12.7084	19219.5		12.7084	18215.5		12.7084	18691.6
									12.725	18991.8		12.725	19217.5		12.725	19198.9		12.725	19263.5		12.725	19106.4		12.725	19283.5		12.725	18290.1		12.725	18753.5
									12.7417	19044.7		12.7417	19271		12.7417	19255.4		12.7417	19314.4		12.7417	19157.5		12.7417	19335.9		12.7417	18354.2		12.7417	18813.7
									12.7584	19090.3		12.7584	19328.6		12.7584	19315.7		12.7584	19368.8		12.7584	19200.8		12.7584	19386.3		12.7584	18423.1		12.7584	18864.4
									12.775	19138.5		12.775	19384		12.775	19374.8		12.775	19419.4		12.775	19250.9		12.775	19436		12.775	18476		12.775	18921.9
									12.7917	19190.5		12.7917	19436.1		12.7917	19409.4		12.7917	19483.4		12.7917	19305.6		12.7917	19491		12.7917	18539		12.7917	18967.2
									12.8083	19243.8		12.8083	19481.9		12.8083	19461.3		12.8083	19517.2		12.8083	19352.8		12.8083	19541.8		12.8083	18584.3		12.8083	19022
									12.825	19290.4		12.825	19516.8		12.825	19502.8		12.825	19563.8		12.825	19401		12.825	19592.1		12.825	18638.3		12.825	19081.4
									12.8416	19342.1		12.8416	19572.7		12.8416	19551.2		12.8416	19597.3		12.8416	19442.4		12.8416	19644.7		12.8416	18700.5		12.8416	19126.8
									12.8583	19396.6		12.8583	19611.6		12.8583	19595.7		12.8583	19633.3		12.8583	19491.2		12.8583	19684.1		12.8583	18751.5		12.8583	19177.1
									12.875	19436		12.875	19664.1		12.875	19636.7		12.875	19681.9		12.875	19533.8		12.875	19728.6		12.875	18810.8		12.875	19226.1
									12.8916	19477.5		12.8916	19706.8		12.8916	19676.3		12.8916	19718.5		12.8916	19580.7		12.8916	19764.4		12.8916	18859.8		12.8916	19274.6
									12.9083	19508.5		12.9083	19758.7		12.9083	19715		12.9083	19764.5		12.9083	19612.6		12.9083	19801.8		12.9083	18919.3		12.9083	19315
									12.9249	19559.4		12.9249	19795.5		12.9249	19759.7		12.9249	19801.6		12.9249	19655.8		12.9249	19848.4		12.9249	18970.3		12.9249	19370
									12.9416	19608.7		12.9416	19834.4		12.9416	19800.2		12.9416	19831		12.9416	19697.3		12.9416	19889.5		12.9416	19012.5		12.9416	19427.1
									12.9582	19654.6		12.9582	19863.9		12.9582	19837.7		12.9582	19876.3		12.9582	19737.8		12.9582	19931.8		12.9582	19051.3		12.9582	19477.6
									12.9749	19679.9		12.9749	19908.5		12.9749	19876.9		12.9749	19905.5		12.9749	19780.8		12.9749	19976.6		12.9749	19098.5		12.9749	19520.6
									12.9915	19712.7		12.9915	19950.3		12.9915	19934.4		12.9915	19938.7		12.9915	19820.4		12.9915	20006.5		12.9915	19148.7		12.9915	19552.8
									13.0082	19751		13.0082	19984.8		13.0082	19969.5		13.0082	19975.1		13.0082	19857.7		13.0082	20043.8		13.0082	19188.1		13.0082	19606
									13.0249	19789.4		13.0249	20020		13.0249	20009.1		13.0249	20010.4		13.0249	19902.3		13.0249	20084.9		13.0249	19241.4		13.0249	19640.9
									13.0415	19812.5		13.0415	20042.7		13.0415	20043		13.0415	20041.3		13.0415	19931.5		13.0415	20113.3		13.0415	19276.1		13.0415	19667.9
									13.0582	19856.5		13.0582	20079.8		13.0582	20073.6		13.0582	20078.3		13.0582	19965.8		13.0582	20145.9		13.0582	19317.3		13.0582	19711.8
									13.0748	19900.4		13.0748	20105.6		13.0748	20115.8		13.0748	20119.7		13.0748	19988.1		13.0748	20191.4		13.0748	19344.7		13.0748	19757.2
									13.0915	19922.2		13.0915	20133.8		13.0915	20160.6		13.0915	20141.9		13.0915	20026.7		13.0915	20220		13.0915	19382.6		13.0915	19795.7
									13.1081	19964.3		13.1081	20167.5		13.1081	20199.6		13.1081	20173.7		13.1081	20055.9		13.1081	20249		13.1081	19411.9		13.1081	19836.5
									13.1248	19993.1		13.1248	20196.2		13.1248	20222.1		13.1248	20202.5		13.1248	20093.4		13.1248	20283.2		13.1248	19453.6		13.1248	19868.5
									13.1414	20029.2		13.1414	20231.7		13.1414	20250.7		13.1414	20236.5		13.1414	20127.9		13.1414	20306.3		13.1414	19491		13.1414	19900.5
									13.1581	20054.5		13.1581	20265.6		13.1581	20278.8		13.1581	20266.6		13.1581	20171.2		13.1581	20343.7		13.1581	19531.6		13.1581	19925.9
									13.1747	20073.3		13.1747	20298.7		13.1747	20309.4		13.1747	20296.6		13.1747	20203.1		13.1747	20371.5		13.1747	19571.1		13.1747	19954.5
									13.1914	20094.5		13.1914	20326.2		13.1914	20331.2		13.1914	20340.5		13.1914	20220.3		13.1914	20403.5		13.1914	19610.1		13.1914	19989.2
									13.2081	20141.5		13.2081	20355		13.2081	20360.4		13.2081	20370.6		13.2081	20258.3		13.2081	20439.4		13.2081	19651.4		13.2081	20015.1
									13.2247	20165		13.2247	20394.6		13.2247	20394.6		13.2247	20397.2		13.2247	20283.9		13.2247	20461.9		13.2247	19682.3		13.2247	20046.1
									13.2414	20194		13.2414	20416.2		13.2414	20428		13.2414	20440.8		13.2414	20317.4		13.2414	20490		13.2414	19706.2		13.2414	20072.9
									13.258	20233.1		13.258	20436.8		13.258	20454.7		13.258	20466.6		13.258	20337.7		13.258	20508.5		13.258	19730.6		13.258	20115.8
									13.2747	20255.4		13.2747	20457		13.2747	20482.5		13.2747	20500.8		13.2747	20371.5		13.2747	20534.2		13.2747	19770.4		13.2747	20146
									13.2913	20282.2		13.2913	20497.7		13.2913	20527.2		13.2913	20517.8		13.2913	20401.3		13.2913	20546		13.2913	19800.1		13.2913	20187.9
									13.308	20308		13.308	20536.2		13.308	20544.4		13.308	20550.6		13.308	20426.5		13.308	20563.8		13.308	19834		13.308	20210.7
									13.3247	20329.8		13.3247	20547.6		13.3247	20565.4		13.3247	20581.2		13.3247	20448.8		13.3247	20594.5		13.3247	19863.4		13.3247	20230.7
									13.3413	20350.5		13.3413	20573.9		13.3413	20582.1		13.3413	20599.5		13.3413	20473.1		13.3413	20626		13.3413	19897		13.3413	20255
									13.358	20374.2		13.358	20593.1		13.358	20614.1		13.358	20609.2		13.358	20493.6		13.358	20652.1		13.358	19930.5		13.358	20274.9
									13.3746	20400.9		13.3746	20608		13.3746	20644.8		13.3746	20636.3		13.3746	20518.6		13.3746	20664.2		13.3746	19960.4		13.3746	20300.1
									13.3913	20424.8		13.3913	20627.7		13.3913	20668.3		13.3913	20656.5		13.3913	20539.9		13.3913	20695.7		13.3913	19985.5		13.3913	20335.8
									13.4079	20441.5		13.4079	20647.9		13.4079	20690.6		13.4079	20673.4		13.4079	20569.7		13.4079	20712.5		13.4079	20014.7		13.4079	20359.3
									13.4246	20468.2		13.4246	20686		13.4246	20715.5		13.4246	20697.6		13.4246	20590.3		13.4246	20739		13.4246	20053.7		13.4246	20386.1
									13.4412	20489.4		13.4412	20710.7		13.4412	20742.3		13.4412	20721.6		13.4412	20614.1		13.4412	20753.2		13.4412	20082.7		13.4412	20415
									13.4579	20509.7		13.4579	20720.5		13.4579	20758.1		13.4579	20745.8		13.4579	20636.4		13.4579	20768		13.4579	20106.5		13.4579	20432.9
									13.4746	20536.6		13.4746	20735.3		13.4746	20783.2		13.4746	20758.4		13.4746	20670		13.4746	20784.9		13.4746	20129.9		13.4746	20446.9
									13.4912	20554		13.4912	20759.1		13.4912	20803.8		13.4912	20787.1		13.4912	20694.7		13.4912	20812.4		13.4912	20147.7		13.4912	20477.8
									13.5079	20578.3		13.5079	20772.3		13.5079	20832.9		13.5079	20808.2		13.5079	20717.6		13.5079	20838.2		13.5079	20174.5		13.5079	20501.7
									13.5245	20596.6		13.5245	20796.5		13.5245	20828.9		13.5245	20828		13.5245	20747.5		13.5245	20854.9		13.5245	20193.4		13.5245	20532.4
									13.5412	20609.6		13.5412	20810.2		13.5412	20852.7		13.5412	20838.9		13.5412	20760.4		13.5412	20871.2		13.5412	20222.2		13.5412	20547
									13.5578	20624.8		13.5578	20828.8		13.5578	20873.4		13.5578	20846.5		13.5578	20775		13.5578	20896.1		13.5578	20242.6		13.5578	20575.6
									13.5745	20638.9		13.5745	20849		13.5745	20894.5		13.5745	20865.8		13.5745	20795.6		13.5745	20923.7		13.5745	20268.4		13.5745	20599.8
									13.5912	20653.7		13.5912	20858.5		13.5912	20911		13.5912	20880.5		13.5912	20807.4		13.5912	20937.5		13.5912	20273.9		13.5912	20611.9
									13.6078	20668.6		13.6078	20875.8		13.6078	20926.8		13.6078	20901.9		13.6078	20829.1		13.6078	20958.8		13.6078	20293.2		13.6078	20633.1
									13.6245	20697.4		13.6245	20892.5		13.6245	20943.3		13.6245	20927.4		13.6245	20854.1		13.6245	20984.9		13.6245	20316.5		13.6245	20646
									13.6411	20724.4		13.6411	20914.6		13.6411	20975.4		13.6411	20942.8		13.6411	20873.4		13.6411	20997.5		13.6411	20330.2		13.6411	20664.7
									13.6578	20739.2		13.6578	20925.5		13.6578	20990.4		13.6578	20954.8		13.6578	20894.7		13.6578	21013.7		13.6578	20363.3		13.6578	20688.8
									13.6744	20747.2		13.6744	20941.1		13.6744	21004.8		13.6744	20978.4		13.6744	20910		13.6744	21030.2		13.6744	20383.7		13.6744	20701.1
									13.6911	20768.3		13.6911	20963.8		13.6911	21022.7		13.6911	20991.2		13.6911	20924.5		13.6911	21052.1		13.6911	20394.2		13.6911	20726.5
									13.7077	20776.6		13.7077	20980.3		13.7077	21037.8		13.7077	21010		13.7077	20939.6		13.7077	21056.8		13.7077	20419.4		13.7077	20753
									13.7244	20785.9		13.7244	20990		13.7244	21041.5		13.7244	21016.9		13.7244	20957		13.7244	21074.6		13.7244	20434.7		13.7244	20772.7
									13.741	20818.9		13.741	21007.2		13.741	21055.5		13.741	21036.2		13.741	20976.7		13.741	21085.6		13.741	20456.9		13.741	20793.1
									13.7577	20842		13.7577	21022		13.7577	21068		13.7577	21049.7		13.7577	20993.1		13.7577	21094.6		13.7577	20475.3		13.7577	20802.5
									13.7744	20850.4		13.7744	21032.5		13.7744	21087.4		13.7744	21062.4		13.7744	21008		13.7744	21123.3		13.7744	20488.4		13.7744	20813
									13.791	20867.3		13.791	21046.7		13.791	21101.9		13.791	21071.5		13.791	21018.5		13.791	21145.3		13.791	20504.4		13.791	20843
									13.8077	20885.3		13.8077	21063.4		13.8077	21113.5		13.8077	21090.8		13.8077	21030.3		13.8077	21157.4		13.8077	20528.1		13.8077	20861.2
									13.8243	20900.5		13.8243	21090.7		13.8243	21126.7		13.8243	21098.2		13.8243	21043.2		13.8243	21158.5		13.8243	20532.7		13.8243	20883.1
									13.841	20914		13.841	21101		13.841	21144		13.841	21108.1		13.841	21063.9		13.841	21178.1		13.841	20552.2		13.841	20902.8
									13.8576	20917.1		13.8576	21112.8		13.8576	21163.2		13.8576	21121.9		13.8576	21082.9		13.8576	21193.5		13.8576	20574.7		13.8576	20911
									13.8743	20932.1		13.8743	21135.3		13.8743	21175.5		13.8743	21135.2		13.8743	21108		13.8743	21200.9		13.8743	20587.7		13.8743	20927.6
									13.891	20946.1		13.891	21146.4		13.891	21190.2		13.891	21154.9		13.891	21110		13.891	21210.6		13.891	20603.8		13.891	20950.2
									13.9076	20958.8		13.9076	21151.2		13.9076	21204.5		13.9076	21167.7		13.9076	21125.9		13.9076	21233.2		13.9076	20619		13.9076	20961.3
									13.9243	20966.2		13.9243	21167.4		13.9243	21218.5		13.9243	21177.9		13.9243	21137.7		13.9243	21249.3		13.9243	20627.5		13.9243	20982.3
									13.9409	20981.5		13.9409	21173.3		13.9409	21235.2		13.9409	21179.9		13.9409	21155		13.9409	21258.9		13.9409	20641.6		13.9409	21003.5
									13.9576	20987.6		13.9576	21189.4		13.9576	21257.4		13.9576	21179.8		13.9576	21168.8		13.9576	21276.3		13.9576	20651.5		13.9576	21020.4
									13.9742	21006.4		13.9742	21204.1		13.9742	21272.2		13.9742	21193		13.9742	21187.3		13.9742	21285.5		13.9742	20672.4		13.9742	21042.9
									13.9909	21030.1		13.9909	21198.4		13.9909	21274		13.9909	21215.9		13.9909	21186.4		13.9909	21298.1		13.9909	20694.9		13.9909	21049.7
									14.0075	21027.5		14.0075	21217.6		14.0075	21293.7		14.0075	21215.9		14.0075	21194.1		14.0075	21303.2		14.0075	20709.5		14.0075	21069
									14.0242	21031.2		14.0242	21219		14.0242	21298.7		14.0242	21229		14.0242	21209		14.0242	21308.1		14.0242	20719.8		14.0242	21078.7
									14.0409	21052		14.0409	21224.3		14.0409	21308.1		14.0409	21239.2		14.0409	21227.7		14.0409	21321.8		14.0409	20730.6		14.0409	21094.5
									14.0575	21065.4		14.0575	21239		14.0575	21318.8		14.0575	21252.4		14.0575	21233		14.0575	21337.6		14.0575	20737.2		14.0575	21102.2
									14.0742	21074.8		14.0742	21260.2		14.0742	21330.5		14.0742	21259.5		14.0742	21242.7		14.0742	21354.5		14.0742	20758.7		14.0742	21108.1
									14.0908	21079.5		14.0908	21268		14.0908	21352.8		14.0908	21270.3		14.0908	21247.7		14.0908	21369.4		14.0908	20763.3		14.0908	21115.2
									14.1075	21102.2		14.1075	21274.4		14.1075	21361.1		14.1075	21276		14.1075	21249.5		14.1075	21378.3		14.1075	20770.2		14.1075	21134.1
									14.1241	21106.6		14.1241	21283.6		14.1241	21364.2		14.1241	21291.6		14.1241	21258.9		14.1241	21383.6		14.1241	20781.1		14.1241	21141.8
									14.1408	21115		14.1408	21295		14.1408	21378.8		14.1408	21313.6		14.1408	21273		14.1408	21395.7		14.1408	20801.2		14.1408	21152.5
									14.1574	21130.6		14.1574	21309		14.1574	21382.3		14.1574	21329.1		14.1574	21282.4		14.1574	21396.5		14.1574	20821.4		14.1574	21154.3
									14.1741	21151.6		14.1741	21320.7		14.1741	21387		14.1741	21337.4		14.1741	21289.2		14.1741	21405.2		14.1741	20835.1		14.1741	21172.8
									14.1907	21156.7		14.1907	21329.6		14.1907	21406		14.1907	21345.7		14.1907	21306.3		14.1907	21416.9		14.1907	20850.7		14.1907	21186.6
									14.2074	21164.4		14.2074	21337.7		14.2074	21408		14.2074	21353.8		14.2074	21306.2		14.2074	21414		14.2074	20859.1		14.2074	21186.8
									14.2241	21173.3		14.2241	21354		14.2241	21426.5		14.2241	21369.2		14.2241	21315.2		14.2241	21435.3		14.2241	20873.8		14.2241	21189.2
									14.2407	21183.3		14.2407	21363.3		14.2407	21437.3		14.2407	21378.9		14.2407	21331.9		14.2407	21447.1		14.2407	20882.9		14.2407	21208.5
									14.2574	21182.8		14.2574	21362.1		14.2574	21443.4		14.2574	21389.9		14.2574	21344.7		14.2574	21451.1		14.2574	20893.2		14.2574	21215.1
									14.274	21192.2		14.274	21378.5		14.274	21452.2		14.274	21382.8		14.274	21352.6		14.274	21469.6		14.274	20914		14.274	21248.5
									14.2907	21192.7		14.2907	21396.4		14.2907	21451.7		14.2907	21394.9		14.2907	21358.8		14.2907	21487.8		14.2907	20927.6		14.2907	21249
									14.3073	21202.6		14.3073	21389.7		14.3073	21458.3		14.3073	21399.7		14.3073	21354.2		14.3073	21483.9		14.3073	20928.9		14.3073	21255.4
									14.324	21208.1		14.324	21406.8		14.324	21477.1		14.324	21410.8		14.324	21361		14.324	21502.6		14.324	20943.9		14.324	21271.4
									14.3407	21223		14.3407	21407		14.3407	21489.1		14.3407	21414.6		14.3407	21382		14.3407	21515.9		14.3407	20946.6		14.3407	21289.7
									14.3573	21230		14.3573	21414.5		14.3573	21493.2		14.3573	21422.8		14.3573	21400.2		14.3573	21515.5		14.3573	20950.1		14.3573	21292.4
									14.374	21235.5		14.374	21416.2		14.374	21513.3		14.374	21436.5		14.374	21412.9		14.374	21536		14.374	20955.1		14.374	21311.6
									14.3906	21243.5		14.3906	21436.6		14.3906	21519.2		14.3906	21437.5		14.3906	21417.2		14.3906	21527.5		14.3906	20958.9		14.3906	21315.1
									14.4073	21252.3		14.4073	21452.9		14.4073	21522		14.4073	21443.8		14.4073	21431.8		14.4073	21552.2		14.4073	20970.8		14.4073	21324
									14.4239	21266.2		14.4239	21452.6		14.4239	21527.7		14.4239	21444.6		14.4239	21439.7		14.4239	21561.6		14.4239	20983.8		14.4239	21329.3
									14.4406	21271.7		14.4406	21458		14.4406	21538.1		14.4406	21457		14.4406	21437.4		14.4406	21571.2		14.4406	20990.4		14.4406	21327.5
									14.4573	21266.2		14.4573	21464.3		14.4573	21535.5		14.4573	21462.2		14.4573	21452.9		14.4573	21579.2		14.4573	20998		14.4573	21342.5
									14.4739	21276.5		14.4739	21482.9		14.4739	21544.2		14.4739	21462.1		14.4739	21452.8		14.4739	21591.2		14.4739	20997.8		14.4739	21353.3
									14.4906	21306.6		14.4906	21490.9		14.4906	21546.6		14.4906	21479.7		14.4906	21455.8		14.4906	21597.9		14.4906	21009.1		14.4906	21358.7
									14.5072	21298.2		14.5072	21496.9		14.5072	21551.6		14.5072	21494.6		14.5072	21470.1		14.5072	21606.7		14.5072	21017.3		14.5072	21383
									14.5239	21311.8		14.5239	21483.3		14.5239	21555.1		14.5239	21495.5		14.5239	21473.5		14.5239	21616.4		14.5239	21033		14.5239	21379.8
									14.5405	21320.1		14.5405	21489.1		14.5405	21569.8		14.5405	21512.2		14.5405	21475		14.5405	21627.1		14.5405	21034		14.5405	21379.8
									14.5572	21306		14.5572	21498.4		14.5572	21573.6		14.5572	21525.4		14.5572	21487.5		14.5572	21631.5		14.5572	21054.2		14.5572	21386.4
									14.5738	21330.4		14.5738	21508.6		14.5738	21575.2		14.5738	21527.2		14.5738	21493.8		14.5738	21639		14.5738	21064.5		14.5738	21395
									14.5905	21334		14.5905	21526.8		14.5905	21580.8		14.5905	21538.2		14.5905	21496.3		14.5905	21642		14.5905	21065.1		14.5905	21393.2
									14.6072	21342.3		14.6072	21527.8		14.6072	21588.4		14.6072	21536.1		14.6072	21495.8		14.6072	21636.8		14.6072	21077.6		14.6072	21396.6
									14.6238	21336.4		14.6238	21518.5		14.6238	21605.3		14.6238	21550.4		14.6238	21500.4		14.6238	21647		14.6238	21085.7		14.6238	21396.9
									14.6405	21345.8		14.6405	21527.8		14.6405	21596.6		14.6405	21551.7		14.6405	21516		14.6405	21652.6		14.6405	21096.9		14.6405	21407.3
									14.6571	21352.9		14.6571	21527.1		14.6571	21619.2		14.6571	21564		14.6571	21518.7		14.6571	21651.6		14.6571	21103.4		14.6571	21409.6
									14.6738	21358.7		14.6738	21547.9		14.6738	21628.4		14.6738	21560.1		14.6738	21518.2		14.6738	21667.2		14.6738	21113.6		14.6738	21419.5
									14.6904	21361.1		14.6904	21561.4		14.6904	21627.4		14.6904	21568.5		14.6904	21540.2		14.6904	21671.3		14.6904	21125.3		14.6904	21421
									14.7071	21369		14.7071	21573.2		14.7071	21629		14.7071	21563.4		14.7071	21548.8		14.7071	21672.6		14.7071	21139.1		14.7071	21423.9
									14.7237	21374.3		14.7237	21580.2		14.7237	21629.7		14.7237	21573.2		14.7237	21550.6		14.7237	21669.8		14.7237	21135.1		14.7237	21440.4
									14.7404	21376.3		14.7404	21576.7		14.7404	21633.3		14.7404	21580.9		14.7404	21550.3		14.7404	21660.3		14.7404	21148.5		14.7404	21450.2
									14.757	21388.9		14.757	21586.8		14.757	21651		14.757	21591.7		14.757	21560.5		14.757	21669.7		14.757	21147.8		14.757	21447.8
									14.7737	21396.2		14.7737	21595.1		14.7737	21649		14.7737	21595.1		14.7737	21554.1		14.7737	21675.6		14.7737	21159.3		14.7737	21459.9
									14.7904	21396.4		14.7904	21592.3		14.7904	21666.3		14.7904	21590.9		14.7904	21561.1		14.7904	21686.6		14.7904	21167.2		14.7904	21466.7
									14.807	21400.9		14.807	21598		14.807	21675		14.807	21589.8		14.807	21578.7		14.807	21691.5		14.807	21166.7		14.807	21478.6
									14.8237	21399.4		14.8237	21601.6		14.8237	21676		14.8237	21598.1		14.8237	21576.7		14.8237	21686.9		14.8237	21176.2		14.8237	21484.7
									14.8403	21398.5		14.8403	21595.9		14.8403	21690.4		14.8403	21600.3		14.8403	21569.3		14.8403	21687.6		14.8403	21181.5		14.8403	21473.4
									14.857	21409.6		14.857	21602.1		14.857	21687.8		14.857	21615		14.857	21573.4		14.857	21695.6		14.857	21192.9		14.857	21464.5
									14.8736	21422.5		14.8736	21605.2		14.8736	21688.8		14.8736	21610.9		14.8736	21581.3		14.8736	21706.4		14.8736	21187.1		14.8736	21482.1
									14.8903	21431.4		14.8903	21607.6		14.8903	21691		14.8903	21622.6		14.8903	21593.5		14.8903	21703.6		14.8903	21192.8		14.8903	21487.3
									14.907	21435.3		14.907	21610.7		14.907	21696		14.907	21625.7		14.907	21607.2		14.907	21712.7		14.907	21190.3		14.907	21493
									14.9236	21425.6		14.9236	21603.1		14.9236	21692.7		14.9236	21628.1		14.9236	21597		14.9236	21720.8		14.9236	21198.9		14.9236	21504.8
									14.9403	21441		14.9403	21614.5		14.9403	21691.7		14.9403	21625.5		14.9403	21592.6		14.9403	21729.5		14.9403	21200.5		14.9403	21517.9
									14.9569	21448.3		14.9569	21627.5		14.9569	21699.8		14.9569	21634.8		14.9569	21596.4		14.9569	21727.8		14.9569	21216.4		14.9569	21515.1
									14.9736	21462.7		14.9736	21630.2		14.9736	21698.5		14.9736	21637		14.9736	21605.8		14.9736	21720.1		14.9736	21219.1		14.9736	21519.1
									14.9902	21468.3		14.9902	21626		14.9902	21704.7		14.9902	21651.2		14.9902	21626.9		14.9902	21726		14.9902	21220.4		14.9902	21520.7
									15.0069	21480.8		15.0069	21634.5		15.0069	21707.1		15.0069	21661.6		15.0069	21623.2		15.0069	21735.3		15.0069	21225.1		15.0069	21520.8
									15.0236	21486.8		15.0236	21645.4		15.0236	21708.8		15.0236	21659.2		15.0236	21627		15.0236	21752		15.0236	21230.8		15.0236	21523
									15.0402	21481.9		15.0402	21641.8		15.0402	21715.4		15.0402	21666.8		15.0402	21635.8		15.0402	21758.4		15.0402	21242.6		15.0402	21536.7
									15.0569	21475		15.0569	21646.1		15.0569	21724.5		15.0569	21667.8		15.0569	21636.3		15.0569	21760.7		15.0569	21245.4		15.0569	21540.7
									15.0735	21486.3		15.0735	21649.2		15.0735	21730		15.0735	21670.6		15.0735	21642.6		15.0735	21766.5		15.0735	21263.1		15.0735	21546.5
									15.0902	21487.7		15.0902	21647.7		15.0902	21729.7		15.0902	21678.2		15.0902	21652		15.0902	21766.4		15.0902	21264		15.0902	21560.8
									15.1068	21495.6		15.1068	21645.4		15.1068	21742.2		15.1068	21682.4		15.1068	21644.7		15.1068	21771.9		15.1068	21266.2		15.1068	21561.8
									15.1235	21493.3		15.1235	21651.1		15.1235	21738.5		15.1235	21681.7		15.1235	21649.7		15.1235	21777.8		15.1235	21274.5		15.1235	21561.2
									15.1401	21507.4		15.1401	21657.7		15.1401	21735.1		15.1401	21690.9		15.1401	21664		15.1401	21771.5		15.1401	21280.4		15.1401	21555.1
									15.1568	21514.8		15.1568	21661.9		15.1568	21744		15.1568	21689.1		15.1568	21656.3		15.1568	21783.4		15.1568	21295.2		15.1568	21562.3
									15.1735	21513.8		15.1735	21662.4		15.1735	21744.9		15.1735	21689		15.1735	21671.9		15.1735	21786.9		15.1735	21293.8		15.1735	21572.4
									15.1901	21511.7		15.1901	21659		15.1901	21744.1		15.1901	21686.7		15.1901	21676.7		15.1901	21782		15.1901	21293.1		15.1901	21572.8
									15.2068	21517		15.2068	21669.2		15.2068	21747.1		15.2068	21689.1		15.2068	21682.5		15.2068	21789		15.2068	21293.8		15.2068	21576
									15.2234	21517.9		15.2234	21669.3		15.2234	21753.8		15.2234	21691.3		15.2234	21687.9		15.2234	21799		15.2234	21299.9		15.2234	21574.2
									15.2401	21506.2		15.2401	21665.2		15.2401	21761.1		15.2401	21700.8		15.2401	21693.6		15.2401	21793.7		15.2401	21310.5		15.2401	21581.2
									15.2567	21516.1		15.2567	21676.9		15.2567	21763.7		15.2567	21691.7		15.2567	21702.2		15.2567	21805		15.2567	21308.8		15.2567	21586.6
									15.2734	21526.5		15.2734	21672.7		15.2734	21771.4		15.2734	21693.5		15.2734	21706.3		15.2734	21798.7		15.2734	21312.1		15.2734	21592.8
									15.29	21541.7		15.29	21672.9		15.29	21783.6		15.29	21690.1		15.29	21716.5		15.29	21796.8		15.29	21319.5		15.29	21586.2
									15.3067	21539.6		15.3067	21676.8		15.3067	21786.6		15.3067	21698		15.3067	21712.1		15.3067	21805.8		15.3067	21319.7		15.3067	21585.7
									15.3233	21535.9		15.3233	21672.4		15.3233	21789.9		15.3233	21705.4		15.3233	21716		15.3233	21791.5		15.3233	21311.8		15.3233	21599.2
									15.34	21536.6		15.34	21680.6		15.34	21793.2		15.34	21707.4		15.34	21714		15.34	21794		15.34	21312.7		15.34	21600.7
									15.3567	21537.7		15.3567	21682.3		15.3567	21795.6		15.3567	21716.3		15.3567	21705.9		15.3567	21792.5		15.3567	21321.6		15.3567	21600.6
									15.3733	21536.2		15.3733	21691.5		15.3733	21804.6		15.3733	21729.4		15.3733	21710.6		15.3733	21801.7		15.3733	21329.2		15.3733	21599.1
									15.39	21543.8		15.39	21699.4		15.39	21798.1		15.39	21722.4		15.39	21716.8		15.39	21798		15.39	21328.3		15.39	21611.7
									15.4066	21540.6		15.4066	21700.7		15.4066	21805.1		15.4066	21724		15.4066	21711.7		15.4066	21812.4		15.4066	21325.3		15.4066	21611.8
									15.4233	21550.3		15.4233	21713.7		15.4233	21818.6		15.4233	21741.7		15.4233	21723		15.4233	21811.6		15.4233	21326.5		15.4233	21610.5
									15.4399	21551.5		15.4399	21717.3		15.4399	21816		15.4399	21739.8		15.4399	21726.9		15.4399	21807.1		15.4399	21336.6		15.4399	21609.6
									15.4566	21556.7		15.4566	21718.2		15.4566	21816.7		15.4566	21741.6		15.4566	21724.6		15.4566	21819.2		15.4566	21344.3		15.4566	21613.8
									15.4733	21557.4		15.4733	21724		15.4733	21812.3		15.4733	21740.6		15.4733	21726.8		15.4733	21827.7		15.4733	21330.7		15.4733	21607.1
									15.4899	21563.6		15.4899	21725.5		15.4899	21814.8		15.4899	21746.1		15.4899	21728.6		15.4899	21821.3		15.4899	21341.1		15.4899	21620.1
									15.5066	21560.5		15.5066	21725.7		15.5066	21822.1		15.5066	21753.5		15.5066	21725.4		15.5066	21834.3		15.5066	21338		15.5066	21625.3
									15.5232	21572.4		15.5232	21744.7		15.5232	21819		15.5232	21748.9		15.5232	21733.7		15.5232	21835.9		15.5232	21348.3		15.5232	21634.5
									15.5399	21577.2		15.5399	21741.3		15.5399	21825.2		15.5399	21752.3		15.5399	21732.8		15.5399	21837.8		15.5399	21354.7		15.5399	21631
									15.5565	21578.9		15.5565	21748.5		15.5565	21830.3		15.5565	21761.1		15.5565	21749.9		15.5565	21839.2		15.5565	21348.7		15.5565	21625
									15.5732	21579.5		15.5732	21750.3		15.5732	21833.2		15.5732	21764.3		15.5732	21749		15.5732	21841.9		15.5732	21360.3		15.5732	21630.2
									15.5898	21583.2		15.5898	21749.5		15.5898	21830		15.5898	21765.7		15.5898	21753.9		15.5898	21845.6		15.5898	21366.5		15.5898	21635.1
									15.6065	21588.7		15.6065	21755		15.6065	21835.5		15.6065	21771		15.6065	21756.6		15.6065	21853.1		15.6065	21367.1		15.6065	21650.2
									15.6232	21601.7		15.6232	21757.8		15.6232	21837.7		15.6232	21774.1		15.6232	21759.4		15.6232	21848.7		15.6232	21359.6		15.6232	21644.8
									15.6398	21616.9		15.6398	21762.8		15.6398	21839.3		15.6398	21767		15.6398	21768.4		15.6398	21857.6		15.6398	21369.8		15.6398	21658.1
									15.6565	21606		15.6565	21753.7		15.6565	21835		15.6565	21778.6		15.6565	21760.3		15.6565	21865.5		15.6565	21381.5		15.6565	21667.2
									15.6731	21609.3		15.6731	21751		15.6731	21840.4		15.6731	21774.4		15.6731	21764.3		15.6731	21857.2		15.6731	21380.2		15.6731	21678.8
									15.6898	21615.2		15.6898	21758.3		15.6898	21837.8		15.6898	21782.6		15.6898	21768.9		15.6898	21860.2		15.6898	21388.2		15.6898	21667.2
									15.7064	21606.4		15.7064	21765		15.7064	21843.2		15.7064	21781.2		15.7064	21764		15.7064	21866.5		15.7064	21389.6		15.7064	21665.3
									15.7231	21609.5		15.7231	21769.5		15.7231	21857.2		15.7231	21784.4		15.7231	21770.9		15.7231	21873.2		15.7231	21393.8		15.7231	21665.8
									15.7398	21618.5		15.7398	21776.2		15.7398	21869.6		15.7398	21785.1		15.7398	21775.2		15.7398	21881.9		15.7398	21403.8		15.7398	21673.2
									15.7564	21626.4		15.7564	21779.4		15.7564	21866.4		15.7564	21791.8		15.7564	21778		15.7564	21881		15.7564	21400.2		15.7564	21679
									15.7731	21630.5		15.7731	21772.7		15.7731	21870.2		15.7731	21795.9		15.7731	21774.8		15.7731	21867.9		15.7731	21396.3		15.7731	21676.8
									15.7897	21622.9		15.7897	21782.5		15.7897	21866		15.7897	21788.8		15.7897	21780		15.7897	21859.6		15.7897	21400.3		15.7897	21674.3
									15.8064	21624.2		15.8064	21784.8		15.8064	21869.1		15.8064	21791.9		15.8064	21787.4		15.8064	21879.5		15.8064	21401.8		15.8064	21678.4
									15.823	21630.7		15.823	21793.5		15.823	21867.3		15.823	21784.5		15.823	21792		15.823	21874.2		15.823	21406.9		15.823	21674
									15.8397	21621.1		15.8397	21792.1		15.8397	21869.4		15.8397	21799.3		15.8397	21794.7		15.8397	21868.9		15.8397	21409.6		15.8397	21677.4
									15.8563	21624.7		15.8563	21787.3		15.8563	21872.6		15.8563	21803.3		15.8563	21792.4		15.8563	21879.4		15.8563	21415.4		15.8563	21671.3
									15.873	21617.1		15.873	21804.4		15.873	21871.3		15.873	21801.5		15.873	21796.8		15.873	21885.8		15.873	21419.7		15.873	21675.9
									15.8896	21621.7		15.8896	21797.3		15.8896	21867.9		15.8896	21811.3		15.8896	21791		15.8896	21892		15.8896	21435.7		15.8896	21675.7
									15.9063	21629.2		15.9063	21802.2		15.9063	21872.6		15.9063	21805.1		15.9063	21770.7		15.9063	21890.9		15.9063	21431.2		15.9063	21682.8
									15.923	21636.1		15.923	21801.7		15.923	21870.1		15.923	21811.5		15.923	21772.4		15.923	21896		15.923	21438.4		15.923	21686
									15.9396	21643.1		15.9396	21811.7		15.9396	21881.7		15.9396	21814.6		15.9396	21784.9		15.9396	21900.5		15.9396	21432.6		15.9396	21684.2
									15.9563	21631.9		15.9563	21811.7		15.9563	21881.5		15.9563	21815.2		15.9563	21781.6		15.9563	21901.3		15.9563	21434.2		15.9563	21684.5
									15.9729	21637.5		15.9729	21817.1		15.9729	21881.4		15.9729	21819.3		15.9729	21784.6		15.9729	21903.8		15.9729	21441		15.9729	21688.5
									15.9896	21641.8		15.9896	21810		15.9896	21878.7		15.9896	21822.2		15.9896	21781.9		15.9896	21896.4		15.9896	21447.8		15.9896	21685.8
									16.0062	21652		16.0062	21817.7		16.0062	21881.7		16.0062	21823		16.0062	21788		16.0062	21888.6		16.0062	21456.2		16.0062	21681.2
									16.0229	21643.6		16.0229	21816		16.0229	21884.5		16.0229	21820.9		16.0229	21793.5		16.0229	21892.8		16.0229	21458.5		16.0229	21694.1
									16.0395	21651.1		16.0395	21823.8		16.0395	21896.2		16.0395	21819.7		16.0395	21793.9		16.0395	21896.2		16.0395	21456.1		16.0395	21698.4
									16.0562	21642		16.0562	21827.6		16.0562	21896		16.0562	21824.3		16.0562	21792.5		16.0562	21900.4		16.0562	21455.4		16.0562	21702.2
									16.0729	21650.3		16.0729	21823.3		16.0729	21896.4		16.0729	21819.4		16.0729	21792.6		16.0729	21898.3		16.0729	21455.8		16.0729	21707.6
									16.0895	21641		16.0895	21835.3		16.0895	21903.8		16.0895	21828.5		16.0895	21791		16.0895	21907.8		16.0895	21460.6		16.0895	21694
									16.1062	21654.1		16.1062	21825.3		16.1062	21898.9		16.1062	21832.7		16.1062	21797.6		16.1062	21911.9		16.1062	21460.3		16.1062	21700.3
									16.1228	21663.5		16.1228	21823.8		16.1228	21909.7		16.1228	21827.7		16.1228	21788.5		16.1228	21911.4		16.1228	21463		16.1228	21707.8
									16.1395	21662.1		16.1395	21824.4		16.1395	21924.5		16.1395	21828		16.1395	21785.9		16.1395	21911		16.1395	21468.6		16.1395	21708.5
									16.1561	21661		16.1561	21824		16.1561	21920.7		16.1561	21836.7		16.1561	21793.8		16.1561	21902.8		16.1561	21465.2		16.1561	21702.4
									16.1728	21668.1		16.1728	21825.3		16.1728	21921.7		16.1728	21839.2		16.1728	21800.3		16.1728	21916.9		16.1728	21454.4		16.1728	21700.1
									16.1895	21671.9		16.1895	21829.2		16.1895	21917.4		16.1895	21841.5		16.1895	21807.6		16.1895	21911.5		16.1895	21454.9		16.1895	21703.5
									16.2061	21663.9		16.2061	21824.1		16.2061	21916.1		16.2061	21830.5		16.2061	21804.8		16.2061	21916.3		16.2061	21465.5		16.2061	21708
									16.2228	21674		16.2228	21817.3		16.2228	21919.5		16.2228	21831.5		16.2228	21801.6		16.2228	21919.1		16.2228	21461.2		16.2228	21704.5
									16.2394	21670.7		16.2394	21820.1		16.2394	21914.6		16.2394	21832.4		16.2394	21799.7		16.2394	21917.8		16.2394	21467.7		16.2394	21704.8
									16.2561	21680.5		16.2561	21825.5		16.2561	21915.2		16.2561	21847.3		16.2561	21803.8		16.2561	21931.2		16.2561	21464.7		16.2561	21709.2
									16.2727	21684.7		16.2727	21829		16.2727	21915.4		16.2727	21848.6		16.2727	21803.9		16.2727	21929.3		16.2727	21455.9		16.2727	21712.4
									16.2894	21680.4		16.2894	21841.8		16.2894	21907.2		16.2894	21848.7		16.2894	21798.9		16.2894	21940.1		16.2894	21464.6		16.2894	21701.5
									16.306	21695.4		16.306	21843.4		16.306	21910.8		16.306	21843.8		16.306	21803.3		16.306	21932.4		16.306	21461.4		16.306	21708.2
									16.3227	21688.2		16.3227	21844.7		16.3227	21923		16.3227	21856.2		16.3227	21810.3		16.3227	21942.7		16.3227	21464.9		16.3227	21720.5
									16.3394	21692.5		16.3394	21848.2		16.3394	21914.7		16.3394	21866.6		16.3394	21811.4		16.3394	21937.9		16.3394	21474.7		16.3394	21714.9
									16.356	21689.5		16.356	21847.2		16.356	21920.1		16.356	21858.1		16.356	21817.9		16.356	21936.8		16.356	21469.2		16.356	21714.6
									16.3727	21683.9		16.3727	21856.5		16.3727	21915.5		16.3727	21871.3		16.3727	21819.3		16.3727	21930.1		16.3727	21471.8		16.3727	21726.7
									16.3893	21688.7		16.3893	21849.1		16.3893	21914.6		16.3893	21870		16.3893	21825.3		16.3893	21931.7		16.3893	21469		16.3893	21714.7
									16.406	21686.2		16.406	21850.9		16.406	21930.6		16.406	21877.4		16.406	21824		16.406	21939.4		16.406	21473.5		16.406	21728.4
									16.4226	21690.2		16.4226	21856.8		16.4226	21931.5		16.4226	21880		16.4226	21828.5		16.4226	21940.3		16.4226	21477.6		16.4226	21715.4
									16.4393	21686.9		16.4393	21850.9		16.4393	21933.9		16.4393	21881.8		16.4393	21818.9		16.4393	21952.9		16.4393	21485.8		16.4393	21719.5
									16.456	21702		16.456	21849.2		16.456	21938.7		16.456	21884.4		16.456	21823.8		16.456	21942.1		16.456	21484.4		16.456	21726.9
									16.4726	21695.7		16.4726	21856.4		16.4726	21940		16.4726	21877.4		16.4726	21819.8		16.4726	21937.3		16.4726	21471.8		16.4726	21720.3
									16.4893	21683		16.4893	21857		16.4893	21946.5		16.4893	21882.9		16.4893	21828.2		16.4893	21946.4		16.4893	21473.4		16.4893	21719.8
									16.5059	21686.8		16.5059	21858.6		16.5059	21935.7		16.5059	21873.8		16.5059	21822.6		16.5059	21953.9		16.5059	21470.9		16.5059	21727.5
									16.5226	21691.4		16.5226	21863.2		16.5226	21939		16.5226	21874.6		16.5226	21825		16.5226	21950		16.5226	21476.3		16.5226	21724.3
									16.5392	21690.1		16.5392	21873.3		16.5392	21938.7		16.5392	21875.4		16.5392	21829.7		16.5392	21963.6		16.5392	21475.5		16.5392	21725.6
									16.5559	21689.2		16.5559	21864.8		16.5559	21940.8		16.5559	21886		16.5559	21827.4		16.5559	21961.5		16.5559	21487.9		16.5559	21723
									16.5725	21695.5		16.5725	21862.8		16.5725	21946.9		16.5725	21886.1		16.5725	21840.4		16.5725	21964.8		16.5725	21487.8		16.5725	21726.9
									16.5892	21693.4		16.5892	21870.5		16.5892	21938		16.5892	21886.9		16.5892	21844.4		16.5892	21956.5		16.5892	21476		16.5892	21731.4
									16.6059	21698.6		16.6059	21873.6		16.6059	21945		16.6059	21891.7		16.6059	21834.5		16.6059	21954.5		16.6059	21494.7		16.6059	21736.8
									16.6225	21705.3		16.6225	21878.6		16.6225	21950.5		16.6225	21880.3		16.6225	21841.4		16.6225	21953.8		16.6225	21489.7		16.6225	21738.5
									16.6392	21698.3		16.6392	21870.7		16.6392	21942.8		16.6392	21886		16.6392	21834.5		16.6392	21949.9		16.6392	21492.9		16.6392	21749.5
									16.6558	21698.4		16.6558	21868.7		16.6558	21941.4		16.6558	21890.1		16.6558	21828.9		16.6558	21942.7		16.6558	21494.7		16.6558	21741.9
									16.6725	21709.4		16.6725	21881.2		16.6725	21940.1		16.6725	21885.7		16.6725	21836		16.6725	21940		16.6725	21497		16.6725	21738
									16.6891	21719.8		16.6891	21890.6		16.6891	21932.7		16.6891	21884.7		16.6891	21841.3		16.6891	21949.6		16.6891	21503.8		16.6891	21733.9
									16.7058	21708.6		16.7058	21889.2		16.7058	21940.6		16.7058	21898.2		16.7058	21842.9		16.7058	21954.1		16.7058	21501.1		16.7058	21736.5
									16.7224	21700.4		16.7224	21876.3		16.7224	21940.5		16.7224	21893.1		16.7224	21844.7		16.7224	21958.2		16.7224	21502.3		16.7224	21739.4
									16.7391	21704.9		16.7391	21876.7		16.7391	21941.8		16.7391	21908.6		16.7391	21835.8		16.7391	21965.2		16.7391	21501.9		16.7391	21748.5
									16.7557	21709.8		16.7557	21892.9		16.7557	21945.5		16.7557	21895.7		16.7557	21843.7		16.7557	21961.7		16.7557	21501.3		16.7557	21753.6
									16.7724	21704		16.7724	21896.4		16.7724	21939		16.7724	21895.7		16.7724	21841.5		16.7724	21963.1		16.7724	21507.1		16.7724	21750.2
									16.7891	21712.9		16.7891	21888.9		16.7891	21942.6		16.7891	21900.6		16.7891	21847.8		16.7891	21952.2		16.7891	21514.4		16.7891	21753
									16.8057	21708.3		16.8057	21896.5		16.8057	21950.7		16.8057	21898.5		16.8057	21844.3		16.8057	21957.7		16.8057	21524		16.8057	21756.7
									16.8224	21703.7		16.8224	21888.3		16.8224	21954.2		16.8224	21894.8		16.8224	21851.5		16.8224	21968.7		16.8224	21524.2		16.8224	21763.4
									16.839	21713.2		16.839	21891		16.839	21951.6		16.839	21894.5		16.839	21849.2		16.839	21962		16.839	21529.2		16.839	21760.3
									16.8557	21726.6		16.8557	21892.8		16.8557	21951.7		16.8557	21887.3		16.8557	21853.2		16.8557	21979.9		16.8557	21527.8		16.8557	21752.4
									16.8723	21716.4		16.8723	21890.2		16.8723	21957.3		16.8723	21885.3		16.8723	21854.8		16.8723	21974.5		16.8723	21533.7		16.8723	21753.3
									16.889	21719.5		16.889	21899.2		16.889	21958.5		16.889	21880.2		16.889	21846.6		16.889	21979.7		16.889	21531.8		16.889	21755.6
									16.9057	21715.7		16.9057	21900.5		16.9057	21969.4		16.9057	21878.5		16.9057	21858.5		16.9057	21972.6		16.9057	21527		16.9057	21758.9
									16.9223	21701		16.9223	21895.8		16.9223	21963.1		16.9223	21881.3		16.9223	21865.1		16.9223	21968.7		16.9223	21521.5		16.9223	21763
									16.939	21708.7		16.939	21897.5		16.939	21968.5		16.939	21883.9		16.939	21872.6		16.939	21979.3		16.939	21529.1		16.939	21772.3
									16.9556	21712.5		16.9556	21900.2		16.9556	21970.1		16.9556	21880		16.9556	21878.3		16.9556	21979.3		16.9556	21527.3		16.9556	21762.3
									16.9723	21707.4		16.9723	21903.4		16.9723	21975.5		16.9723	21886.6		16.9723	21864.5		16.9723	21980.5		16.9723	21527.9		16.9723	21771.9
									16.9889	21716		16.9889	21901.5		16.9889	21979.7		16.9889	21889.4		16.9889	21882.2		16.9889	21980.8		16.9889	21536.6		16.9889	21774.7
									17.0056	21722.5		17.0056	21908.1		17.0056	21982.6		17.0056	21879.7		17.0056	21886		17.0056	21986.2		17.0056	21538.5		17.0056	21783.8
									17.0222	21726.7		17.0222	21893.3		17.0222	21983.6		17.0222	21872.4		17.0222	21875.1		17.0222	21992.5		17.0222	21542.8		17.0222	21783.1
									17.0389	21731.7		17.0389	21902.7		17.0389	21980.5		17.0389	21872.9		17.0389	21884.5		17.0389	21999.7		17.0389	21531.9		17.0389	21780.8
									17.0556	21721.3		17.0556	21900.3		17.0556	21973.7		17.0556	21874.3		17.0556	21877.1		17.0556	21994.7		17.0556	21538.4		17.0556	21771.5
									17.0722	21718.5		17.0722	21901		17.0722	21984.3		17.0722	21879.3		17.0722	21875.7		17.0722	21995.8		17.0722	21537.2		17.0722	21762.6
									17.0889	21729.2		17.0889	21895.6		17.0889	21984.2		17.0889	21887.1		17.0889	21884.5		17.0889	22004.6		17.0889	21538.1		17.0889	21764.7
									17.1055	21727.4		17.1055	21889.2		17.1055	21984.1		17.1055	21877.8		17.1055	21884.8		17.1055	22008.1		17.1055	21538.2		17.1055	21765.5
									17.1222	21739.6		17.1222	21898.9		17.1222	21977.5		17.1222	21878.2		17.1222	21886.3		17.1222	22009		17.1222	21547.3		17.1222	21769.1
									17.1388	21731		17.1388	21903.6		17.1388	21974.3		17.1388	21878.7		17.1388	21889.9		17.1388	22009.4		17.1388	21546.6		17.1388	21766.3
									17.1555	21733.3		17.1555	21886.1		17.1555	21984.5		17.1555	21875.2		17.1555	21888.9		17.1555	22006.5		17.1555	21540.7		17.1555	21767.4
									17.1721	21723.8		17.1721	21903.8		17.1721	21976.7		17.1721	21877.3		17.1721	21897.6		17.1721	22007.8		17.1721	21551.6		17.1721	21778.1
									17.1888	21733.2		17.1888	21903.4		17.1888	21983.1		17.1888	21880.7		17.1888	21892.9		17.1888	22008.9		17.1888	21544.7		17.1888	21773.4
									17.2055	21734.8		17.2055	21898.7		17.2055	21993.3		17.2055	21882.8		17.2055	21893.2		17.2055	22013.6		17.2055	21551.7		17.2055	21781.4
									17.2221	21734.7		17.2221	21902.5		17.2221	21984.6		17.2221	21886.5		17.2221	21899.9		17.2221	22011.2		17.2221	21564.3		17.2221	21783.2
									17.2388	21724.9		17.2388	21896.2		17.2388	21982.5		17.2388	21888.3		17.2388	21888		17.2388	22014.2		17.2388	21566.3		17.2388	21788.8
									17.2554	21730.2		17.2554	21909.2		17.2554	21985.8		17.2554	21885.3		17.2554	21894.3		17.2554	22014.4		17.2554	21559.5		17.2554	21796.2
									17.2721	21718.3		17.2721	21899		17.2721	21991.5		17.2721	21886.9		17.2721	21901		17.2721	21999		17.2721	21562.8		17.2721	21794.3
									17.2887	21736.4		17.2887	21900.6		17.2887	21975.6		17.2887	21873.6		17.2887	21905.3		17.2887	22005		17.2887	21559.9		17.2887	21800.2
									17.3054	21743.6		17.3054	21901.4		17.3054	21976.3		17.3054	21875.4		17.3054	21909.4		17.3054	22000.7		17.3054	21561.9		17.3054	21805.8
									17.3221	21746.2		17.3221	21901.1		17.3221	21995.7		17.3221	21874.8		17.3221	21903.4		17.3221	21999.6		17.3221	21564.1		17.3221	21803.8
									17.3387	21749.8		17.3387	21900.5		17.3387	21975.2		17.3387	21879		17.3387	21901.1		17.3387	21995.1		17.3387	21560.6		17.3387	21807.7
									17.3554	21739.4		17.3554	21893.2		17.3554	21987		17.3554	21878.3		17.3554	21900.6		17.3554	21999.1		17.3554	21563.2		17.3554	21811.1
									17.372	21733.7		17.372	21890		17.372	21985.9		17.372	21876.7		17.372	21904		17.372	21999.1		17.372	21563.9		17.372	21811.3
									17.3887	21743.7		17.3887	21888.7		17.3887	21987.3		17.3887	21878.6		17.3887	21907.6		17.3887	22005.4		17.3887	21569		17.3887	21811.4
									17.4053	21750.7		17.4053	21873.7		17.4053	21986.4		17.4053	21875.9		17.4053	21900.2		17.4053	22010.5		17.4053	21567.7		17.4053	21813
									17.422	21757.3		17.422	21877.7		17.422	21984.9		17.422	21882.2		17.422	21897.2		17.422	22005.1		17.422	21562		17.422	21813.1
									17.4386	21752.9		17.4386	21892.3		17.4386	21982.3		17.4386	21891.3		17.4386	21903.8		17.4386	22012.7		17.4386	21564.9		17.4386	21813.9
									17.4553	21754		17.4553	21885.3		17.4553	21987.7		17.4553	21893.6		17.4553	21900		17.4553	22013.8		17.4553	21563.2		17.4553	21818.7
									17.4719	21753		17.4719	21890.9		17.4719	21988.4		17.4719	21895.8		17.4719	21909.2		17.4719	22024.8		17.4719	21567.9		17.4719	21817.2
									17.4886	21758.4		17.4886	21901.4		17.4886	21986.3		17.4886	21894.5		17.4886	21909.3		17.4886	22026.3		17.4886	21568.6		17.4886	21818
									17.5053	21755.5		17.5053	21899.4		17.5053	21988.4		17.5053	21906.4		17.5053	21898.4		17.5053	22019.8		17.5053	21566		17.5053	21820.7
									17.5219	21751.4		17.5219	21899		17.5219	21984.5		17.5219	21905.8		17.5219	21913.5		17.5219	22020.5		17.5219	21563		17.5219	21816.1
									17.5386	21752.4		17.5386	21898.3		17.5386	21987.4		17.5386	21909.4		17.5386	21906.2		17.5386	22018.7		17.5386	21572		17.5386	21800.7
									17.5552	21750.6		17.5552	21892.3		17.5552	21979.7		17.5552	21902.1		17.5552	21905.7		17.5552	22026		17.5552	21579.2		17.5552	21812.4
									17.5719	21760.9		17.5719	21896.8		17.5719	21976.8		17.5719	21910.3		17.5719	21910.3		17.5719	22037.5		17.5719	21577.7		17.5719	21814.1
									17.5885	21756.9		17.5885	21906.3		17.5885	21978		17.5885	21920.2		17.5885	21911		17.5885	22032.7		17.5885	21585.5		17.5885	21811.8
									17.6052	21761.8		17.6052	21913.6		17.6052	21982.7		17.6052	21918.8		17.6052	21905.2		17.6052	22037.4		17.6052	21585.6		17.6052	21810.2
									17.6218	21757.9		17.6218	21916.2		17.6218	21987.4		17.6218	21911.8		17.6218	21903		17.6218	22030.4		17.6218	21599.5		17.6218	21804.8
									17.6385	21761.5		17.6385	21904.6		17.6385	21990.4		17.6385	21922.8		17.6385	21902.7		17.6385	22030.1		17.6385	21600.5		17.6385	21805.5
									17.6552	21758.2		17.6552	21906.2		17.6552	21987.9		17.6552	21917.8		17.6552	21897.2		17.6552	22040.9		17.6552	21594.3		17.6552	21820
									17.6718	21760.8		17.6718	21904.4		17.6718	21989.8		17.6718	21929		17.6718	21896		17.6718	22037.2		17.6718	21596.7		17.6718	21811.9
									17.6885	21765.8		17.6885	21902.6		17.6885	21988		17.6885	21920.6		17.6885	21896.5		17.6885	22044.7		17.6885	21595.5		17.6885	21808.5
									17.7051	21751		17.7051	21897.8		17.7051	21988.8		17.7051	21923.3		17.7051	21900.1		17.7051	22040.3		17.7051	21598.1		17.7051	21811.8
									17.7218	21764.2		17.7218	21902		17.7218	21982.6		17.7218	21922.5		17.7218	21899.9		17.7218	22047.3		17.7218	21599.7		17.7218	21815
									17.7384	21773.2		17.7384	21906.3		17.7384	21992.7		17.7384	21927.9		17.7384	21904.5		17.7384	22041.2		17.7384	21600.2		17.7384	21820.7
									17.7551	21769.1		17.7551	21897.6		17.7551	21991.3		17.7551	21932.2		17.7551	21912.7		17.7551	22043		17.7551	21597.1		17.7551	21818.8
									17.7718	21773.2		17.7718	21904.5		17.7718	22002.1		17.7718	21938.1		17.7718	21923.5		17.7718	22037.2		17.7718	21604.7		17.7718	21819.7
									17.7884	21776		17.7884	21896.2		17.7884	22000.4		17.7884	21923.8		17.7884	21927.7		17.7884	22055.6		17.7884	21607.6		17.7884	21812.7
									17.8051	21776.7		17.8051	21902.4		17.8051	21997.6		17.8051	21928.6		17.8051	21922.8		17.8051	22068		17.8051	21612		17.8051	21813.5
									17.8217	21767.6		17.8217	21908.2		17.8217	22000.8		17.8217	21923.2		17.8217	21920		17.8217	22086		17.8217	21605.4		17.8217	21820.7
									17.8384	21766.1		17.8384	21911.2		17.8384	22002.1		17.8384	21914.8		17.8384	21917.3		17.8384	22091.6		17.8384	21605.7		17.8384	21829.8
									17.855	21776.7		17.855	21904.7		17.855	22001.3		17.855	21922.1		17.855	21920.4		17.855	22099		17.855	21623.1		17.855	21831.4
									17.8717	21784.3		17.8717	21914.5		17.8717	22004.3		17.8717	21917.9		17.8717	21935.3		17.8717	22113.5		17.8717	21629.3		17.8717	21828.4
									17.8883	21779.2		17.8883	21919.8		17.8883	21999.4		17.8883	21935.7		17.8883	21928.3		17.8883	22127.8		17.8883	21628.1		17.8883	21828.4
									17.905	21780		17.905	21923.5		17.905	22005.4		17.905	21931.6		17.905	21930.2		17.905	22121		17.905	21624.3		17.905	21832.1
									17.9217	21790.7		17.9217	21925.9		17.9217	22001.7		17.9217	21940.5		17.9217	21935.5		17.9217	22132.4		17.9217	21625.1		17.9217	21843.4
									17.9383	21798.3		17.9383	21932.7		17.9383	22001.5		17.9383	21942.8		17.9383	21943.4		17.9383	22147.4		17.9383	21628.8		17.9383	21845.6
									17.955	21802.3		17.955	21936.8		17.955	21999.3		17.955	21945.6		17.955	21946		17.955	22153.7		17.955	21640		17.955	21833.9
									17.9716	21812.7		17.9716	21936		17.9716	22004.6		17.9716	21944.2		17.9716	21953.5		17.9716	22156.8		17.9716	21647.8		17.9716	21836.6
									17.9883	21816.7		17.9883	21937.3		17.9883	22003.1		17.9883	21943.2		17.9883	21942.9		17.9883	22174.4		17.9883	21650.9		17.9883	21836.2
									18.0049	21822.7		18.0049	21954.9		18.0049	22002.6		18.0049	21960.1		18.0049	21954.8		18.0049	22182.2		18.0049	21652		18.0049	21844.9
									18.0216	21828.7		18.0216	21956.8		18.0216	22004.8		18.0216	21967.3		18.0216	21953.3		18.0216	22203.8		18.0216	21663.2		18.0216	21843.8
									18.0383	21837.1		18.0383	21969.2		18.0383	22010		18.0383	21973.2		18.0383	21948.4		18.0383	22212.5		18.0383	21674.9		18.0383	21845.6
									18.0549	21835.9		18.0549	21976.6		18.0549	22010.8		18.0549	21966		18.0549	21967.1		18.0549	22222.1		18.0549	21677.2		18.0549	21846.8
									18.0716	21840		18.0716	21988.1		18.0716	21995.5		18.0716	21974.4		18.0716	21969.4		18.0716	22224.8		18.0716	21679.8		18.0716	21840.9
									18.0882	21847		18.0882	21998.7		18.0882	21993		18.0882	21970.8		18.0882	21975.3		18.0882	22250.7		18.0882	21691.1		18.0882	21856.6
									18.1049	21849.8		18.1049	22002.2		18.1049	22003.1		18.1049	21975.8		18.1049	21983.6		18.1049	22273.1		18.1049	21695.7		18.1049	21868.3
									18.1215	21864.8		18.1215	22011		18.1215	22015.6		18.1215	21978.2		18.1215	21983.1		18.1215	22284.9		18.1215	21708		18.1215	21869.4
									18.1382	21869.8		18.1382	22022.4		18.1382	22020.1		18.1382	21982.4		18.1382	22004.4		18.1382	22310.6		18.1382	21724.5		18.1382	21873.8
									18.1548	21868.9		18.1548	22037.1		18.1548	22021.5		18.1548	21992.9		18.1548	22012		18.1548	22331.2		18.1548	21738.3		18.1548	21882.8
									18.1715	21876.2		18.1715	22056		18.1715	22033.3		18.1715	21994.4		18.1715	22024.4		18.1715	22359.5		18.1715	21748.1		18.1715	21880.8
									18.1882	21892.4		18.1882	22061.9		18.1882	22037.1		18.1882	22015.9		18.1882	22034.8		18.1882	22379		18.1882	21751.6		18.1882	21889.8
									18.2048	21904.7		18.2048	22077.7		18.2048	22037.7		18.2048	22028.7		18.2048	22048		18.2048	22402.6		18.2048	21769.2		18.2048	21896.9
									18.2215	21917.5		18.2215	22091.8		18.2215	22038.6		18.2215	22026.2		18.2215	22062.6		18.2215	22431.4		18.2215	21782.3		18.2215	21898.8
									18.2381	21928.8		18.2381	22099.9		18.2381	22036.5		18.2381	22042.3		18.2381	22067		18.2381	22468.2		18.2381	21792.7		18.2381	21905.8
									18.2548	21944.7		18.2548	22124.5		18.2548	22030.6		18.2548	22047.9		18.2548	22090.9		18.2548	22509.3		18.2548	21815.3		18.2548	21910.3
									18.2714	21952		18.2714	22145.8		18.2714	22045.3		18.2714	22060.8		18.2714	22100.8		18.2714	22554.5		18.2714	21832.9		18.2714	21925.7
									18.2881	21971.4		18.2881	22175		18.2881	22052.8		18.2881	22065.3		18.2881	22118.4		18.2881	22577		18.2881	21861.6		18.2881	21939
									18.3047	21981.6		18.3047	22197.4		18.3047	22050.4		18.3047	22083.8		18.3047	22128.2		18.3047	22620.8		18.3047	21874.9		18.3047	21949.5
									18.3214	22010		18.3214	22240.1		18.3214	22050.6		18.3214	22101.6		18.3214	22148.8		18.3214	22680.3		18.3214	21902.7		18.3214	21960.3
									18.338	22036.7		18.338	22264.2		18.338	22058.3		18.338	22135.3		18.338	22156.2		18.338	22732.6		18.338	21923.3		18.338	21951.3
									18.3547	22057		18.3547	22297.5		18.3547	22057.6		18.3547	22148.1		18.3547	22179.9		18.3547	22787.3		18.3547	21945.5		18.3547	21968.8
									18.3714	22082.6		18.3714	22341.1		18.3714	22058.7		18.3714	22163.6		18.3714	22218.6		18.3714	22854.1		18.3714	21973.5		18.3714	21990.2
									18.388	22109.6		18.388	22365		18.388	22062.5		18.388	22197.9		18.388	22248.3		18.388	22905.5		18.388	22021.9		18.388	22006.5
									18.4047	22138.2		18.4047	22423		18.4047	22071.1		18.4047	22226.8		18.4047	22272.9		18.4047	22965.9		18.4047	22046.2		18.4047	22021.8
									18.4213	22170.3		18.4213	22471.3		18.4213	22079.1		18.4213	22258.6		18.4213	22302.3		18.4213	23033.7		18.4213	22092.1		18.4213	22047.2
									18.438	22200.5		18.438	22530.8		18.438	22091.3		18.438	22288.7		18.438	22335		18.438	23105.2		18.438	22147.9		18.438	22062.8
									18.4546	22246.8		18.4546	22596.6		18.4546	22106.9		18.4546	22321.8		18.4546	22378.1		18.4546	23193		18.4546	22185.9		18.4546	22088.7
									18.4713	22292.3		18.4713	22652.5		18.4713	22100		18.4713	22373.2		18.4713	22407.9		18.4713	23289.9		18.4713	22232.5		18.4713	22116
									18.488	22339.8		18.488	22711.3		18.488	22106.2		18.488	22408.3		18.488	22456.6		18.488	23396.9		18.488	22285.4		18.488	22148.6
									18.5046	22380.6		18.5046	22786		18.5046	22124.7		18.5046	22440.5		18.5046	22507.7		18.5046	23502.8		18.5046	22340.5		18.5046	22189.4
									18.5213	22437.6		18.5213	22871.3		18.5213	22133		18.5213	22480.7		18.5213	22554.5		18.5213	23611.5		18.5213	22408.1		18.5213	22224.1
									18.5379	22481.4		18.5379	22970.8		18.5379	22137.3		18.5379	22543.1		18.5379	22615.7		18.5379	23723.5		18.5379	22471.3		18.5379	22274
									18.5546	22523.3		18.5546	23071.4		18.5546	22136.9		18.5546	22588.2		18.5546	22675		18.5546	23838.1		18.5546	22557.8		18.5546	22304.7
									18.5712	22580.8		18.5712	23187.9		18.5712	22156.2		18.5712	22643.8		18.5712	22751.1		18.5712	23972		18.5712	22656.5		18.5712	22348.6
									18.5879	22640.8		18.5879	23307.3		18.5879	22157.7		18.5879	22713.5		18.5879	22817.8		18.5879	24127.7		18.5879	22746.1		18.5879	22386.3
									18.6045	22710.3		18.6045	23431.2		18.6045	22159.2		18.6045	22771.3		18.6045	22881.2		18.6045	24294.4		18.6045	22839.3		18.6045	22449
									18.6212	22807.9		18.6212	23552.9		18.6212	22167.3		18.6212	22835.6		18.6212	22977		18.6212	24490.2		18.6212	22930.7		18.6212	22515.2
									18.6379	22896.1		18.6379	23694.4		18.6379	22166.2		18.6379	22914.3		18.6379	23071.4		18.6379	24695.2		18.6379	23026.2		18.6379	22591
									18.6545	22979.5		18.6545	23845.9		18.6545	22174		18.6545	22990.2		18.6545	23186.4		18.6545	24896.2		18.6545	23147.3		18.6545	22671.6
									18.6712	23064.8		18.6712	24018		18.6712	22182.9		18.6712	23081.5		18.6712	23303.4		18.6712	25104.9		18.6712	23279		18.6712	22768
									18.6878	23164.1		18.6878	24216.3		18.6878	22191.7		18.6878	23186.7		18.6878	23424.1		18.6878	25324.5		18.6878	23425		18.6878	22836.5
									18.7045	23254.2		18.7045	24438		18.7045	22205.3		18.7045	23292.4		18.7045	23535.8		18.7045	25540.2		18.7045	23599.4		18.7045	22909.6
									18.7211	23370.4		18.7211	24658		18.7211	22216.7		18.7211	23408.6		18.7211	23667.6		18.7211	25803.4		18.7211	23765.1		18.7211	23008.7
									18.7378	23482.2		18.7378	24884.6		18.7378	22227.4		18.7378	23534		18.7378	23792.3		18.7378	26099.5		18.7378	23940		18.7378	23123.2
									18.7544	23623.2		18.7544	25123.1		18.7544	22236.2		18.7544	23665.1		18.7544	23941.8		18.7544	26436.7		18.7544	24119.2		18.7544	23236
									18.7711	23764.5		18.7711	25361.4		18.7711	22259.4		18.7711	23795.4		18.7711	24120.5		18.7711	26783.8		18.7711	24294.4		18.7711	23385.7
									18.7878	23921.8		18.7878	25626		18.7878	22265.4		18.7878	23926.2		18.7878	24316.8		18.7878	27123.8		18.7878	24503.6		18.7878	23541
									18.8044	24059		18.8044	25939.5		18.8044	22288.5		18.8044	24072.2		18.8044	24541.1		18.8044	27484.3		18.8044	24728.2		18.8044	23699.2
									18.8211	24210.3		18.8211	26296.3		18.8211	22299.5		18.8211	24240.5		18.8211	24761.1		18.8211	27838.3		18.8211	24993.5		18.8211	23862.4
									18.8377	24359		18.8377	26671		18.8377	22316.1		18.8377	24432.4		18.8377	24990.7		18.8377	28199.6		18.8377	25287.6		18.8377	24027.1
									18.8544	24521.7		18.8544	27066.4		18.8544	22344		18.8544	24637.2		18.8544	25214.8		18.8544	28618.3		18.8544	25594.1		18.8544	24212.1
									18.871	24702.3		18.871	27456.9		18.871	22353.9		18.871	24850		18.871	25446.1		18.871	29089.6		18.871	25906.8		18.871	24410.8
									18.8877	24917.3		18.8877	27857.7		18.8877	22376.7		18.8877	25061.8		18.8877	25711		18.8877	29604.3		18.8877	26227.3		18.8877	24638.1
									18.9044	25139.7		18.9044	28268.5		18.9044	22408.8		18.9044	25281.6		18.9044	26008.5		18.9044	30147.9		18.9044	26529.9		18.9044	24902.5
									18.921	25350.6		18.921	28697.9		18.921	22430.3		18.921	25503.8		18.921	26344.3		18.921	30710.5		18.921	26876.9		18.921	25183.5
									18.9377	25587.3		18.9377	29198.5		18.9377	22456		18.9377	25734.4		18.9377	26699.9		18.9377	31256.7		18.9377	27259.9		18.9377	25487.3
									18.9543	25811.5		18.9543	29755.5		18.9543	22481.8		18.9543	26006.1		18.9543	27087.7		18.9543	31815.8		18.9543	27688		18.9543	25796
									18.971	26039		18.971	30358.9		18.971	22527.5		18.971	26295.7		18.971	27468.1		18.971	32381.1		18.971	28178.5		18.971	26098.2
									18.9876	26276		18.9876	30988.9		18.9876	22551.5		18.9876	26606.6		18.9876	27845.6		18.9876	32980.3		18.9876	28691.6		18.9876	26433
									19.0043	26563.2		19.0043	31606.5		19.0043	22587.7		19.0043	26956.2		19.0043	28214.7		19.0043	33652.9		19.0043	29207.5		19.0043	26777.2
									19.0209	26879		19.0209	32238.4		19.0209	22631.1		19.0209	27302.7		19.0209	28620.5		19.0209	34396.4		19.0209	29708.8		19.0209	27173
									19.0376	27217.6		19.0376	32877.1		19.0376	22668.2		19.0376	27642		19.0376	29087.5		19.0376	35201.2		19.0376	30225.1		19.0376	27607.2
									19.0542	27551.6		19.0542	33542.4		19.0542	22699.7		19.0542	27994.1		19.0542	29602.4		19.0542	36030.5		19.0542	30749.8		19.0542	28110.6
									19.0709	27882.5		19.0709	34273		19.0709	22750.6		19.0709	28346.4		19.0709	30164		19.0709	36845.4		19.0709	31336.3		19.0709	28627.8
									19.0876	28208.7		19.0876	35088.9		19.0876	22792.9		19.0876	28733.1		19.0876	30744.1		19.0876	37639.8		19.0876	32006		19.0876	29163.8
									19.1042	28544.6		19.1042	35978.5		19.1042	22839.7		19.1042	29163.9		19.1042	31321.5		19.1042	38445.4		19.1042	32753		19.1042	29701
									19.1209	28894.8		19.1209	36925.1		19.1209	22882.2		19.1209	29644.5		19.1209	31911.3		19.1209	39285.4		19.1209	33539.7		19.1209	30231.4
									19.1375	29272.3		19.1375	37864.4		19.1375	22930.6		19.1375	30163.1		19.1375	32484.8		19.1375	40201		19.1375	34328		19.1375	30781.4
									19.1542	29702.6		19.1542	38795.6		19.1542	22984.2		19.1542	30671.5		19.1542	33074.5		19.1542	41231.9		19.1542	35112.6		19.1542	31387
									19.1708	30176.5		19.1708	39733		19.1708	23047.5		19.1708	31188.8		19.1708	33742.6		19.1708	42347.2		19.1708	35899		19.1708	32093.2
									19.1875	30661.5		19.1875	40679		19.1875	23109		19.1875	31689.6		19.1875	34481.2		19.1875	43490.2		19.1875	36677.5		19.1875	32865.2
									19.2041	31122.9		19.2041	41712.7		19.2041	23179.2		19.2041	32210.4		19.2041	35316.5		19.2041	44616.5		19.2041	37533.9		19.2041	33690.3
									19.2208	31593.6		19.2208	42859.4		19.2208	23248.8		19.2208	32767.8		19.2208	36167.2		19.2208	45713.3		19.2208	38495.9		19.2208	34499.1
									19.2375	32059.1		19.2375	44123.1		19.2375	23320.4		19.2375	33390.5		19.2375	37011.6		19.2375	46796.4		19.2375	39561.8		19.2375	35315.8
									19.2541	32537.1		19.2541	45471.8		19.2541	23387.4		19.2541	34082		19.2541	37869.4		19.2541	47907.7		19.2541	40716		19.2541	36143.4
									19.2708	33063		19.2708	46817.3		19.2708	23459.2		19.2708	34812.1		19.2708	38707.1		19.2708	49113		19.2708	41884.9		19.2708	36962.3
									19.2874	33649.9		19.2874	48145.8		19.2874	23528.6		19.2874	35551.3		19.2874	39570.3		19.2874	50451.8		19.2874	43013.3		19.2874	37887.7
									19.3041	34283.1		19.3041	49465.9		19.3041	23609.1		19.3041	36286		19.3041	40496.5		19.3041	51900.1		19.3041	44144.7		19.3041	38907.5
									19.3208	34947.5		19.3208	50784		19.3208	23714.3		19.3208	37016.9		19.3208	41521.6		19.3208	53404.5		19.3208	45272.6		19.3208	40023.4
									19.3374	35598.7		19.3374	52177.5		19.3374	23812.9		19.3374	37739.6		19.3374	42650.8		19.3374	54901.4		19.3374	46458		19.3374	41218.9
									19.3541	36253.3		19.3541	53725.5		19.3541	23911.6		19.3541	38489.7		19.3541	43856.8		19.3541	56351.8		19.3541	47773.1		19.3541	42439.5
									19.3707	36887.9		19.3707	55431.1		19.3707	24012.7		19.3707	39322.9		19.3707	45066.7		19.3707	57786.5		19.3707	49234		19.3707	43626
									19.3874	37540.5		19.3874	57273.8		19.3874	24105.1		19.3874	40243.7		19.3874	46253.1		19.3874	59215.9		19.3874	50819.9		19.3874	44811.4
									19.404	38246.9		19.404	59127.9		19.404	24203.8		19.404	41238.2		19.404	47440.9		19.404	60743.5		19.404	52446.2		19.404	45997.3
									19.4207	39024.8		19.4207	60941.8		19.4207	24308		19.4207	42270.3		19.4207	48632.1		19.4207	62417.2		19.4207	54024.4		19.4207	47256.2
									19.4373	39881.7		19.4373	62736.3		19.4373	24423.5		19.4373	43270.7		19.4373	49890.2		19.4373	64218.2		19.4373	55574.3		19.4373	48648.9
									19.454	40785.3		19.454	64501.8		19.454	24549.3		19.454	44264.6		19.454	51245.8		19.454	66106.7		19.454	57102.3		19.454	50170.2
									19.4706	41703.5		19.4706	66329.3		19.4706	24699.4		19.4706	45247.8		19.4706	52760.2		19.4706	68002.7		19.4706	58677		19.4706	51818.2
									19.4873	42602.5		19.4873	68328.8		19.4873	24845.4		19.4873	46235.9		19.4873	54389.1		19.4873	69846.5		19.4873	60386		19.4873	53509.2
									19.504	43482.3		19.504	70515.9		19.504	24986.5		19.504	47330.7		19.504	56032.9		19.504	71639.5		19.504	62264.1		19.504	55136.2
									19.5206	44381.8		19.5206	72890.9		19.5206	25122.8		19.5206	48530.5		19.5206	57656.9		19.5206	73414.8		19.5206	64300.5		19.5206	56750.9
									19.5373	45318.9		19.5373	75328.9		19.5373	25252.2		19.5373	49830.2		19.5373	59266.8		19.5373	75234.4		19.5373	66416.1		19.5373	58337.2
									19.5539	46353.5		19.5539	77698.7		19.5539	25388.5		19.5539	51192.4		19.5539	60851.6		19.5539	77216.7		19.5539	68466.8		19.5539	59955
									19.5706	47509.7		19.5706	80025.3		19.5706	25536.6		19.5706	52529.6		19.5706	62461.8		19.5706	79346.6		19.5706	70461.6		19.5706	61725.3
									19.5872	48750.4		19.5872	82296.4		19.5872	25689.2		19.5872	53826.8		19.5872	64220.1		19.5872	81607.5		19.5872	72433.7		19.5872	63656.1
									19.6039	50001.8		19.6039	84579.2		19.6039	25862.6		19.6039	55104.3		19.6039	66142.7		19.6039	83888.6		19.6039	74378.2		19.6039	65734.3
									19.6206	51231.5		19.6206	87038.1		19.6206	26051.9		19.6206	56380.8		19.6206	68217.3		19.6206	86070.7		19.6206	76429.7		19.6206	67867.3
									19.6372	52443.8		19.6372	89698.3		19.6372	26222.7		19.6372	57731.5		19.6372	70354.2		19.6372	88181.9		19.6372	78680.7		19.6372	69915.9
									19.6539	53622.8		19.6539	92558.3		19.6539	26386.1		19.6539	59209.5		19.6539	72442.2		19.6539	90242.5		19.6539	81087.5		19.6539	71909.7
									19.6705	54844.6		19.6705	95516.3		19.6705	26545.1		19.6705	60811.2		19.6705	74459.6		19.6705	92281.4		19.6705	83613.1		19.6705	73844.6
									19.6872	56196.5		19.6872	98412.1		19.6872	26706.7		19.6872	62491		19.6872	76450.6		19.6872	94437.8		19.6872	86080.1		19.6872	75752.4
									19.7038	57660.4		19.7038	101212		19.7038	26872.7		19.7038	64157.9		19.7038	78427.9		19.7038	96738.8		19.7038	88425.8		19.7038	77764.3
									19.7205	59216.1		19.7205	103932		19.7205	27056.3		19.7205	65766.5		19.7205	80528.1		19.7205	99162.9		19.7205	90702.2		19.7205	79956.8
									19.7371	60838.3		19.7371	106587		19.7371	27255.3		19.7371	67332		19.7371	82809.6		19.7371	101621		19.7371	92886.8		19.7371	82284.8
									19.7538	62414.5		19.7538	109327		19.7538	27446.7		19.7538	68843.2		19.7538	85250.7		19.7538	103947		19.7538	95116.8		19.7538	84689
									19.7705	63945.2		19.7705	112275		19.7705	27638.2		19.7705	70391.7		19.7705	87774.6		19.7705	106162		19.7705	97518.5		19.7705	86988.3
									19.7871	65424.9		19.7871	115409		19.7871	27823.9		19.7871	72069.6		19.7871	90252.8		19.7871	108282		19.7871	100062		19.7871	89181.9
									19.8038	66916.1		19.8038	118643		19.8038	28007.2		19.8038	73872.2		19.8038	92606.9		19.8038	110317		19.8038	102705		19.8038	91279.2
									19.8204	68501		19.8204	121821		19.8204	28182.4		19.8204	75746.6		19.8204	94898.3		19.8204	112404		19.8204	105276		19.8204	93285.7
									19.8371	70210.7		19.8371	124832		19.8371	28364.3		19.8371	77594.8		19.8371	97132.6		19.8371	114609		19.8371	107693		19.8371	95335.8
									19.8537	72022.4		19.8537	127711		19.8537	28555.7		19.8537	79378.4		19.8537	99402.8		19.8537	116888		19.8537	109979		19.8537	97515.8
									19.8704	73890.3		19.8704	130474		19.8704	28753.6		19.8704	81065.4		19.8704	101831		19.8704	119198		19.8704	112143		19.8704	99797.5
									19.887	75706.2		19.887	133204		19.887	28965.9		19.887	82706.5		19.887	104398		19.887	121380		19.887	114250		19.887	102116
									19.9037	77443		19.9037	136073		19.9037	29165.6		19.9037	84314.8		19.9037	107028		19.9037	123415		19.9037	116458		19.9037	104344
									19.9203	79124.6		19.9203	139076		19.9203	29358.9		19.9203	86002.2		19.9203	109612		19.9203	125318		19.9203	118753		19.9203	106428
									19.937	80748.6		19.937	142182		19.937	29526.3		19.937	87762.7		19.937	112033		19.937	127112		19.937	121115		19.937	108382
									19.9537	82420.7		19.9537	145219		19.9537	29700		19.9537	89596.4		19.9537	114340		19.9537	128860		19.9537	123433		19.9537	110197
									19.9703	84198.7		19.9703	148051		19.9703	29870.2		19.9703	91430.7		19.9703	116541		19.9703	130670		19.9703	125569		19.9703	111980
									19.987	86055.4		19.987	150704		19.987	30051.3		19.987	93138.9		19.987	118694		19.987	132501		19.987	127552		19.987	113813
									20.0036	87975.3		20.0036	153210		20.0036	30226.5		20.0036	94773.3		20.0036	120915		20.0036	134323		20.0036	129382		20.0036	115682
									20.0203	89831.9		20.0203	155609		20.0203	30402.3		20.0203	96300.2		20.0203	123208		20.0203	136035		20.0203	131121		20.0203	117570
									20.037	91588		20.037	158029		20.037	30580.9		20.037	97744.7		20.037	125536		20.037	137590		20.037	132852		20.037	119383
									20.0536	93267		20.0536	160541		20.0536	30759.1		20.0536	99217.6		20.0536	127805		20.0536	139024		20.0536	134628		20.0536	121032
									20.0703	94861.9		20.0703	163073		20.0703	30907.9		20.0703	100726		20.0703	129920		20.0703	140339		20.0703	136397		20.0703	122572
									20.0869	96412.7		20.0869	165532		20.0869	31050.8		20.0869	102281		20.0869	131861		20.0869	141570		20.0869	138128		20.0869	123959
									20.1036	98024		20.1036	167827		20.1036	31168.5		20.1036	103793		20.1036	133677		20.1036	142780		20.1036	139717		20.1036	125263
									20.1202	99690.9		20.1202	169923		20.1202	31305		20.1202	105232		20.1202	135383		20.1202	143956		20.1202	141149		20.1202	126535
									20.1369	101409		20.1369	171862		20.1369	31453.5		20.1369	106538		20.1369	137067		20.1369	145100		20.1369	142452		20.1369	127808
									20.1535	103058		20.1535	173677		20.1535	31600.6		20.1535	107746		20.1535	138777		20.1535	146163		20.1535	143641		20.1535	129049
									20.1702	104599		20.1702	175405		20.1702	31727.7		20.1702	108858		20.1702	140441		20.1702	147090		20.1702	144784		20.1702	130236
									20.1868	106050		20.1868	177134		20.1868	31854.9		20.1868	109934		20.1868	142066		20.1868	147924		20.1868	145886		20.1868	131312
									20.2035	107394		20.2035	178828		20.2035	31959.9		20.2035	111004		20.2035	143546		20.2035	148668		20.2035	146951		20.2035	132267
									20.2202	108666		20.2202	180442		20.2202	32072		20.2202	112060		20.2202	144863		20.2202	149314		20.2202	147954		20.2202	133104
									20.2368	109931		20.2368	181923		20.2368	32180.8		20.2368	113086		20.2368	146060		20.2368	149893		20.2368	148862		20.2368	133867
									20.2535	111226		20.2535	183238		20.2535	32253.7		20.2535	114022		20.2535	147154		20.2535	150409		20.2535	149656		20.2535	134564
									20.2701	112532		20.2701	184426		20.2701	32358.4		20.2701	114863		20.2701	148154		20.2701	150877		20.2701	150347		20.2701	135209
									20.2868	113814		20.2868	185485		20.2868	32426.5		20.2868	115612		20.2868	149118		20.2868	151261		20.2868	150936		20.2868	135819
									20.3034	114991		20.3034	186436		20.3034	32508.1		20.3034	116271		20.3034	150023		20.3034	151587		20.3034	151459		20.3034	136363
									20.3201	116077		20.3201	187316		20.3201	32587.4		20.3201	116852		20.3201	150856		20.3201	151826		20.3201	151891		20.3201	136823
									20.3367	117064		20.3367	188114		20.3367	32659.8		20.3367	117419		20.3367	151580		20.3367	152017		20.3367	152276		20.3367	137205
									20.3534	117982		20.3534	188832		20.3534	32704.1		20.3534	117939		20.3534	152178		20.3534	152151		20.3534	152557		20.3534	137513
									20.3701	118865		20.3701	189473		20.3701	32742.8		20.3701	118398		20.3701	152700		20.3701	152229		20.3701	152788		20.3701	137773
									20.3867	119730		20.3867	189984		20.3867	32775.1		20.3867	118783		20.3867	153118		20.3867	152204		20.3867	152948		20.3867	137951
									20.4034	120572		20.4034	190415		20.4034	32794.9		20.4034	119124		20.4034	153447		20.4034	152120		20.4034	153047		20.4034	138067
									20.42	121371		20.42	190758		20.42	32811.3		20.42	119395		20.42	153687		20.42	151953		20.42	153094		20.42	138117
									20.4367	122106		20.4367	191002		20.4367	32832.1		20.4367	119591		20.4367	153835		20.4367	151750		20.4367	153103		20.4367	138080
									20.4533	122770		20.4533	191174		20.4533	32836.6		20.4533	119726		20.4533	153883		20.4533	151522		20.4533	153003		20.4533	137991
									20.47	123364		20.47	191235		20.47	32833.8		20.47	119820		20.47	153838		20.47	151262		20.47	152839		20.47	137862
									20.4867	123890		20.4867	191189		20.4867	32833.6		20.4867	119834		20.4867	153739		20.4867	150972		20.4867	152574		20.4867	137698
									20.5033	124366		20.5033	191075		20.5033	32828.3		20.5033	119789		20.5033	153598		20.5033	150647		20.5033	152251		20.5033	137513
									20.52	124797		20.52	190899		20.52	32806.5		20.52	119671		20.52	153405		20.52	150218		20.52	151907		20.52	137283
									20.5366	125196		20.5366	190701		20.5366	32785		20.5366	119532		20.5366	153159		20.5366	149702		20.5366	151543		20.5366	136958
									20.5533	125541		20.5533	190468		20.5533	32752		20.5533	119346		20.5533	152819		20.5533	149110		20.5533	151166		20.5533	136564
									20.5699	125827		20.5699	190168		20.5699	32710.3		20.5699	119129		20.5699	152361		20.5699	148458		20.5699	150768		20.5699	136080
									20.5866	126070		20.5866	189779		20.5866	32665.5		20.5866	118878		20.5866	151803		20.5866	147841		20.5866	150291		20.5866	135541
									20.6032	126276		20.6032	189268		20.6032	32620.8		20.6032	118603		20.6032	151157		20.6032	147218		20.6032	149714		20.6032	135011
									20.6199	126433		20.6199	188626		20.6199	32579.2		20.6199	118222		20.6199	150494		20.6199	146599		20.6199	149044		20.6199	134470
									20.6366	126559		20.6366	187909		20.6366	32525		20.6366	117768		20.6366	149860		20.6366	145962		20.6366	148298		20.6366	133947
									20.6532	126631		20.6532	187173		20.6532	32474.8		20.6532	117225		20.6532	149201		20.6532	145248		20.6532	147552		20.6532	133400
									20.6699	126627		20.6699	186447		20.6699	32414.4		20.6699	116685		20.6699	148511		20.6699	144443		20.6699	146811		20.6699	132793
									20.6865	126576		20.6865	185727		20.6865	32349		20.6865	116144		20.6865	147765		20.6865	143550		20.6865	146087		20.6865	132106
									20.7032	126486		20.7032	184985		20.7032	32264.7		20.7032	115605		20.7032	146904		20.7032	142614		20.7032	145376		20.7032	131322
									20.7198	126395		20.7198	184205		20.7198	32183.3		20.7198	115075		20.7198	145948		20.7198	141697		20.7198	144632		20.7198	130470
									20.7365	126270		20.7365	183273		20.7365	32094.8		20.7365	114503		20.7365	144891		20.7365	140829		20.7365	143779		20.7365	129647
									20.7532	126127		20.7532	182211		20.7532	32018.7		20.7532	113860		20.7532	143842		20.7532	139986		20.7532	142822		20.7532	128846
									20.7698	125987		20.7698	181058		20.7698	31944.6		20.7698	113118		20.7698	142852		20.7698	139158		20.7698	141789		20.7698	128088
									20.7865	125804		20.7865	179909		20.7865	31866.6		20.7865	112331		20.7865	141870		20.7865	138281		20.7865	140742		20.7865	127335
									20.8031	125546		20.8031	178813		20.8031	31782.5		20.8031	111503		20.8031	140919		20.8031	137295		20.8031	139738		20.8031	126561
									20.8198	125234		20.8198	177765		20.8198	31684.5		20.8198	110749		20.8198	139945		20.8198	136230		20.8198	138778		20.8198	125696
									20.8364	124874		20.8364	176741		20.8364	31581.3		20.8364	109998		20.8364	138848		20.8364	135108		20.8364	137859		20.8364	124742
									20.8531	124533		20.8531	175701		20.8531	31483		20.8531	109272		20.8531	137655		20.8531	134016		20.8531	136941		20.8531	123709
									20.8697	124188		20.8697	174545		20.8697	31379.3		20.8697	108582		20.8697	136372		20.8697	132982		20.8697	135944		20.8697	122687
									20.8864	123860		20.8864	173256		20.8864	31274.6		20.8864	107807		20.8864	135100		20.8864	131985		20.8864	134836		20.8864	121715
									20.9031	123536		20.9031	171882		20.9031	31182.5		20.9031	106975		20.9031	133927		20.9031	131052		20.9031	133659		20.9031	120804
									20.9197	123194		20.9197	170485		20.9197	31087.3		20.9197	106064		20.9197	132789		20.9197	130087		20.9197	132458		20.9197	119946
									20.9364	122788		20.9364	169173		20.9364	30997.4		20.9364	105117		20.9364	131709		20.9364	129043		20.9364	131317		20.9364	119089
									20.953	122324		20.953	167951		20.953	30897.6		20.953	104229		20.953	130652		20.953	127900		20.953	130251		20.953	118165
									20.9697	121809		20.9697	166767		20.9697	30798		20.9697	103400		20.9697	129486		20.9697	126699		20.9697	129245		20.9697	117147
									20.9863	121311		20.9863	165602		20.9863	30685		20.9863	102606		20.9863	128238		20.9863	125524		20.9863	128265		20.9863	116063
									21.003	120836		21.003	164388		21.003	30587.6		21.003	101849		21.003	126921		21.003	124419		21.003	127254		21.003	114984
									21.0196	120396		21.0196	163055		21.0196	30480.2		21.0196	101036		21.0196	125587		21.0196	123373		21.0196	126136		21.0196	113975
									21.0363	119970		21.0363	161649		21.0363	30383.2		21.0363	100174		21.0363	124359		21.0363	122387		21.0363	124934		21.0363	113022
									21.0529	119519		21.0529	160200		21.0529	30294.5		21.0529	99243.8		21.0529	123186		21.0529	121413		21.0529	123710		21.0529	112136
									21.0696	119048		21.0696	158816		21.0696	30211.5		21.0696	98288.8		21.0696	122094		21.0696	120389		21.0696	122528		21.0696	111272
									21.0863	118500		21.0863	157538		21.0863	30119.6		21.0863	97367.2		21.0863	121056		21.0863	119270		21.0863	121432		21.0863	110369
									21.1029	117909		21.1029	156326		21.1029	30020.2		21.1029	96531		21.1029	119945		21.1029	118086		21.1029	120404		21.1029	109399
									21.1196	117326		21.1196	155171		21.1196	29916.3		21.1196	95733.7		21.1196	118776		21.1196	116915		21.1196	119436		21.1196	108358
									21.1362	116784		21.1362	153996		21.1362	29806.5		21.1362	94963.1		21.1362	117539		21.1362	115823		21.1362	118450		21.1362	107311
									21.1529	116274		21.1529	152729		21.1529	29711.9		21.1529	94208.9		21.1529	116280		21.1529	114803		21.1529	117392		21.1529	106308
									21.1695	115807		21.1695	151360		21.1695	29616		21.1695	93393.4		21.1695	115090		21.1695	113858		21.1695	116248		21.1695	105390
									21.1862	115346		21.1862	149944		21.1862	29529.7		21.1862	92532.9		21.1862	113984		21.1862	112938		21.1862	115069		21.1862	104545
									21.2029	114845		21.2029	148590		21.2029	29460		21.2029	91645.5		21.2029	112952		21.2029	111996		21.2029	113923		21.2029	103727
									21.2195	114307		21.2195	147339		21.2195	29375.5		21.2195	90750.3		21.2195	111977		21.2195	110985		21.2195	112862		21.2195	102892
									21.2362	113716		21.2362	146159		21.2362	29285.4		21.2362	89930.4		21.2362	110994		21.2362	109912		21.2362	111890		21.2362	101999
									21.2528	113122		21.2528	145065		21.2528	29201.8		21.2528	89189.6		21.2528	109946		21.2528	108837		21.2528	110976		21.2528	101066
									21.2695	112552		21.2695	143990		21.2695	29100.9		21.2695	88489.4		21.2695	108834		21.2695	107805		21.2695	110096		21.2695	100108
									21.2861	112040		21.2861	142825		21.2861	29006.5		21.2861	87795.5		21.2861	107697		21.2861	106855		21.2861	109149		21.2861	99168.5
									21.3028	111573		21.3028	141579		21.3028	28931.2		21.3028	87074.9		21.3028	106602		21.3028	105972		21.3028	108144		21.3028	98314.7
									21.3194	111112		21.3194	140280		21.3194	28853		21.3194	86313.7		21.3194	105586		21.3194	105133		21.3194	107085		21.3194	97511
									21.3361	110653		21.3361	139005		21.3361	28786.1		21.3361	85508.8		21.3361	104644		21.3361	104308		21.3361	106040		21.3361	96750.2
									21.3528	110145		21.3528	137842		21.3528	28716.5		21.3528	84707.3		21.3528	103774		21.3528	103426		21.3528	105066		21.3528	96021
									21.3694	109578		21.3694	136750		21.3694	28631		21.3694	83973.6		21.3694	102919		21.3694	102488		21.3694	104183		21.3694	95245.3
									21.3861	109006		21.3861	135740		21.3861	28553		21.3861	83297.4		21.3861	102021		21.3861	101543		21.3861	103350		21.3861	94412.5
									21.4027	108454		21.4027	134767		21.4027	28474.3		21.4027	82653.5		21.4027	101062		21.4027	100595		21.4027	102561		21.4027	93564.4
									21.4194	107956		21.4194	133756		21.4194	28376.4		21.4194	82043.6		21.4194	100077		21.4194	99752.3		21.4194	101752		21.4194	92723.6
									21.436	107496		21.436	132675		21.436	28310.6		21.436	81439.8		21.436	99099.1		21.436	98970.2		21.436	100895		21.436	91954.6
									21.4527	107069		21.4527	131535		21.4527	28237.2		21.4527	80781.1		21.4527	98208.2		21.4527	98224.6		21.4527	99990.1		21.4527	91250.2
									21.4693	106640		21.4693	130398		21.4693	28180.8		21.4693	80063.4		21.4693	97381.3		21.4693	97519.1		21.4693	99070.9		21.4693	90602.1
									21.486	106179		21.486	129330		21.486	28114		21.486	79369.9		21.486	96637.1		21.486	96764.5		21.486	98195.2		21.486	89974
									21.5027	105668		21.5027	128347		21.5027	28051.8		21.5027	78712.9		21.5027	95916.9		21.5027	95966.9		21.5027	97416		21.5027	89325.3
									21.5193	105140		21.5193	127431		21.5193	27982.4		21.5193	78098.5		21.5193	95168.2		21.5193	95142.2		21.5193	96697.1		21.5193	88636.4
									21.536	104599		21.536	126556		21.536	27917.4		21.536	77535.9		21.536	94388.2		21.536	94327		21.536	96024.6		21.536	87921.2
									21.5526	104123		21.5526	125678		21.5526	27837.7		21.5526	77009.9		21.5526	93558.9		21.5526	93576.3		21.5526	95361.3		21.5526	87196.7
									21.5693	103690		21.5693	124732		21.5693	27770.5		21.5693	76483.4		21.5693	92740.4		21.5693	92894		21.5693	94637.7		21.5693	86549.7
									21.5859	103274		21.5859	123736		21.5859	27709.3		21.5859	75941.9		21.5859	91978.6		21.5859	92252		21.5859	93875.3		21.5859	85937
									21.6026	102890		21.6026	122717		21.6026	27664.3		21.6026	75336.4		21.6026	91283.5		21.6026	91647.5		21.6026	93094.9		21.6026	85378.2
									21.6193	102468		21.6193	121739		21.6193	27612.9		21.6193	74744.8		21.6193	90641.6		21.6193	91031.7		21.6193	92359.9		21.6193	84869.8
									21.6359	102002		21.6359	120853		21.6359	27549.1		21.6359	74175		21.6359	90043.2		21.6359	90379.5		21.6359	91694.3		21.6359	84348.3
									21.6526	101534		21.6526	120043		21.6526	27491.7		21.6526	73632.9		21.6526	89437.7		21.6526	89696.2		21.6526	91081.8		21.6526	83787.8
									21.6692	101061		21.6692	119275		21.6692	27428.4		21.6692	73155.3		21.6692	88797		21.6692	89008.2		21.6692	90511		21.6692	83203.2
									21.6859	100596		21.6859	118517		21.6859	27366.4		21.6859	72709.7		21.6859	88130.1		21.6859	88366.7		21.6859	89960		21.6859	82611.7
									21.7025	100204		21.7025	117718		21.7025	27308.2		21.7025	72280.6		21.7025	87461.6		21.7025	87801.8		21.7025	89377		21.7025	82043.9
									21.7192	99821.7		21.7192	116877		21.7192	27262.7		21.7192	71845		21.7192	86804.6		21.7192	87274.3		21.7192	88749.2		21.7192	81542.1
									21.7358	99466.1		21.7358	115990		21.7358	27211.2		21.7358	71349.1		21.7358	86222.7		21.7358	86792.1		21.7358	88106.1		21.7358	81075.5
									21.7525	99108.4		21.7525	115132		21.7525	27170.1		21.7525	70836.6		21.7525	85687.9		21.7525	86289.5		21.7525	87466.4		21.7525	80646.9
									21.7691	98706.3		21.7691	114337		21.7691	27126.2		21.7691	70342.5		21.7691	85193.6		21.7691	85761.3		21.7691	86908.8		21.7691	80228.6
									21.7858	98294.9		21.7858	113633		21.7858	27081.3		21.7858	69891.4		21.7858	84711.9		21.7858	85211.3		21.7858	86398.2		21.7858	79777.1
									21.8025	97861.7		21.8025	112986		21.8025	27030.2		21.8025	69456.8		21.8025	84200.9		21.8025	84636.7		21.8025	85932.1		21.8025	79314.9
									21.8191	97451.2		21.8191	112352		21.8191	26982.3		21.8191	69088.7		21.8191	83655.5		21.8191	84096.5		21.8191	85485.7		21.8191	78814.5
									21.8358	97094.8		21.8358	111698		21.8358	26932.7		21.8358	68728.8		21.8358	83110.4		21.8358	83620.1		21.8358	85017.7		21.8358	78341.4
									21.8524	96750.5		21.8524	110992		21.8524	26884.6		21.8524	68375.6		21.8524	82568.6		21.8524	83182.4		21.8524	84531.4		21.8524	77921.7
									21.8691	96441.4		21.8691	110250		21.8691	26849.7		21.8691	67974.3		21.8691	82077.9		21.8691	82751.7		21.8691	84013.7		21.8691	77537
									21.8857	96126.5		21.8857	109528		21.8857	26816.4		21.8857	67558.7		21.8857	81632.4		21.8857	82361.3		21.8857	83503.5		21.8857	77176.2
									21.9024	95784.8		21.9024	108854		21.9024	26779.8		21.9024	67134.2		21.9024	81244.2		21.9024	81937.6		21.9024	83034.6		21.9024	76845.6
									21.919	95413.1		21.919	108248		21.919	26750.7		21.919	66747.8		21.919	80857.3		21.919	81495.3		21.919	82610.7		21.919	76496
									21.9357	95016.6		21.9357	107696		21.9357	26704.4		21.9357	66393.4		21.9357	80470.4		21.9357	81034.4		21.9357	82223.9		21.9357	76127.3
									21.9524	94635.6		21.9524	107178		21.9524	26663.8		21.9524	66076.7		21.9524	80045.4		21.9524	80594.5		21.9524	81882.8		21.9524	75726.2
									21.969	94318.1		21.969	106656		21.969	26616.5		21.969	65778.6		21.969	79608.7		21.969	80185.6		21.969	81522.4		21.969	75342.4
									21.9857	94008.2		21.9857	106073		21.9857	26580.9		21.9857	65479.3		21.9857	79177.6		21.9857	79833.8		21.9857	81137.1		21.9857	75001
									22.0023	93730.1		22.0023	105471		22.0023	26560.8		22.0023	65151.4		22.0023	78792.7		22.0023	79497.7		22.0023	80732.6		22.0023	74669.5
									22.019	93470.6		22.019	104869		22.019	26528.4		22.019	64801.8		22.019	78452.8		22.019	79175.2		22.019	80323.4		22.019	74390.3
									22.0356	93188.4		22.0356	104292		22.0356	26500.6		22.0356	64461.8		22.0356	78132.5		22.0356	78843.6		22.0356	79938.1		22.0356	74123.2
									22.0523	92890.3		22.0523	103789		22.0523	26474.5		22.0523	64133.2		22.0523	77833.4		22.0523	78500.4		22.0523	79585.5		22.0523	73868
									22.069	92567.3		22.069	103329		22.069	26432.5		22.069	63849.1		22.069	77545.5		22.069	78141.1		22.069	79276		22.069	73599
									22.0856	92249.1		22.0856	102904		22.0856	26407.7		22.0856	63596.9		22.0856	77222.8		22.0856	77778.7		22.0856	78990.3		22.0856	73296.1
									22.1023	91959.4		22.1023	102474		22.1023	26379.6		22.1023	63334.7		22.1023	76886.8		22.1023	77462.2		22.1023	78705.7		22.1023	72993.9
									22.1189	91710.7		22.1189	102015		22.1189	26345		22.1189	63119.4		22.1189	76561.5		22.1189	77180.2		22.1189	78420		22.1189	72718.4
									22.1356	91488.8		22.1356	101538		22.1356	26319.8		22.1356	62873.5		22.1356	76242.8		22.1356	76928		22.1356	78096.5		22.1356	72473.6
									22.1522	91272.2		22.1522	101045		22.1522	26300.4		22.1522	62621.6		22.1522	75977.6		22.1522	76689.5		22.1522	77771.4		22.1522	72257.3
									22.1689	91048.5		22.1689	100564		22.1689	26271.9		22.1689	62348.2		22.1689	75734.8		22.1689	76459		22.1689	77465.7		22.1689	72063.9
									22.1855	90814.4		22.1855	100143		22.1855	26243.9		22.1855	62067.2		22.1855	75519.6		22.1855	76203.2		22.1855	77202.2		22.1855	71873.2
									22.2022	90551.4		22.2022	99770		22.2022	26214.8		22.2022	61840.8		22.2022	75319.7		22.2022	75925.5		22.2022	76960.6		22.2022	71669.1
									22.2189	90287.7		22.2189	99424.4		22.2189	26197.5		22.2189	61643.4		22.2189	75085.9		22.2189	75654.4		22.2189	76745.5		22.2189	71446.6
									22.2355	90038.1		22.2355	99097.9		22.2355	26172.2		22.2355	61451.3		22.2355	74836.4		22.2355	75406.9		22.2355	76553.6		22.2355	71223.2
									22.2522	89820.5		22.2522	98738.6		22.2522	26139.7		22.2522	61277.9		22.2522	74588.7		22.2522	75180.3		22.2522	76351		22.2522	71017.3
									22.2688	89636.8		22.2688	98354.3		22.2688	26119		22.2688	61095.8		22.2688	74353.3		22.2688	74972.8		22.2688	76130.4		22.2688	70834.8
									22.2855	89451.8		22.2855	97960.4		22.2855	26096.1		22.2855	60889.4		22.2855	74160.7		22.2855	74809.5		22.2855	75902.5		22.2855	70685.5
									22.3021	89272.6		22.3021	97571.5		22.3021	26082.2		22.3021	60688.8		22.3021	73981.4		22.3021	74629		22.3021	75666.6		22.3021	70549.9
									22.3188	89090.8		22.3188	97224.8		22.3188	26060.3		22.3188	60480.9		22.3188	73826.8		22.3188	74442.8		22.3188	75472		22.3188	70421.6
									22.3355	88862.2		22.3355	96920.4		22.3355	26043.9		22.3355	60294.8		22.3355	73691.8		22.3355	74255.9		22.3355	75305.7		22.3355	70289.2
									22.3521	88641.9		22.3521	96635.9		22.3521	26028.5		22.3521	60136		22.3521	73537.2		22.3521	74065		22.3521	75156.4		22.3521	70135.9
									22.3688	88445.7		22.3688	96389.4		22.3688	26009.8		22.3688	60011		22.3688	73377.8		22.3688	73867.9		22.3688	75020.2		22.3688	69980
									22.3854	88266.7		22.3854	96134.7		22.3854	25996.8		22.3854	59864		22.3854	73204.1		22.3854	73706.8		22.3854	74892.5		22.3854	69838.8
									22.4021	88113.4		22.4021	95851.8		22.4021	25977.5		22.4021	59749		22.4021	73043.8		22.4021	73565.1		22.4021	74749		22.4021	69714.8
									22.4187	87971.4		22.4187	95561.4		22.4187	25957.5		22.4187	59608.3		22.4187	72907.5		22.4187	73443.9		22.4187	74588.5		22.4187	69611.8
									22.4354	87834		22.4354	95254.6		22.4354	25948.7		22.4354	59448.4		22.4354	72799.9		22.4354	73332.9		22.4354	74439.2		22.4354	69535
									22.452	87701.9		22.452	94987		22.452	25931.6		22.452	59299.6		22.452	72711.7		22.452	73228.9		22.452	74283.9		22.452	69447.8
									22.4687	87533.2		22.4687	94751.4		22.4687	25920.1		22.4687	59155.9		22.4687	72623.5		22.4687	73094.8		22.4687	74169.7		22.4687	69368.7
									22.4854	87361.9		22.4854	94543.3		22.4854	25889.4		22.4854	59032.2		22.4854	72538.8		22.4854	72960.4		22.4854	74063.3		22.4854	69282.6
									22.502	87202.6		22.502	94369.1		22.502	25873.8		22.502	58929.9		22.502	72448.1		22.502	72836.1		22.502	73984		22.502	69181.2
									22.5187	87056.5		22.5187	94195.8		22.5187	25868.6		22.5187	58833.7		22.5187	72346		22.5187	72723.6		22.5187	73910.9		22.5187	69092
									22.5353	86946.8		22.5353	93998.5		22.5353	25869.8		22.5353	58735.1		22.5353	72245.5		22.5353	72644.4		22.5353	73816.2		22.5353	68997.2
									22.552	86853.2		22.552	93788.8		22.552	25851.5		22.552	58649.5		22.552	72166.2		22.552	72575.6		22.552	73721.9		22.552	68930.1
									22.5686	86758.4		22.5686	93569.2		22.5686	25846.7		22.5686	58550.7		22.5686	72095.5		22.5686	72519.4		22.5686	73626.1		22.5686	68880.1
									22.5853	86675.5		22.5853	93367.8		22.5853	25836.3		22.5853	58452.7		22.5853	72036.8		22.5853	72453.8		22.5853	73530.6		22.5853	68843.8
									22.6019	86562.7		22.6019	93212.6		22.6019	25830.3		22.6019	58351.9		22.6019	71990		22.6019	72386.1		22.6019	73460.1		22.6019	68812.9
									22.6186	86446.3		22.6186	93078.6		22.6186	25815.8		22.6186	58263.8		22.6186	71946.6		22.6186	72309.1		22.6186	73417.2		22.6186	68760.8
									22.6352	86340.6		22.6352	92973.6		22.6352	25812.9		22.6352	58188.7		22.6352	71903.6		22.6352	72225.3		22.6352	73373.8		22.6352	68703.5
									22.6519	86238.6		22.6519	92873.2		22.6519	25792.6		22.6519	58144.7		22.6519	71847.8		22.6519	72169		22.6519	73342.3		22.6519	68655.9
									22.6686	86169.8		22.6686	92763.2		22.6686	25789.8		22.6686	58102.8		22.6686	71784		22.6686	72116.6		22.6686	73307.9		22.6686	68604.5
									22.6852	86115.9		22.6852	92639.4		22.6852	25790.5		22.6852	58031.4		22.6852	71757.8		22.6852	72094.1		22.6852	73258.4		22.6852	68576.7
									22.7019	86067.3		22.7019	92511.3		22.7019	25787.5		22.7019	57969.2		22.7019	71735.9		22.7019	72070.1		22.7019	73207.7		22.7019	68566.9
									22.7185	86026.3		22.7185	92386.4		22.7185	25781.2		22.7185	57920.3		22.7185	71733.7		22.7185	72060.2		22.7185	73175.3		22.7185	68571.3
									22.7352	85957.5		22.7352	92285.9		22.7352	25770.3		22.7352	57874.8		22.7352	71739		22.7352	72030.6		22.7352	73143.4		22.7352	68578.8
									22.7518	85880.9		22.7518	92217.5		22.7518	25765.2		22.7518	57846.5		22.7518	71749		22.7518	71995.1		22.7518	73139.1		22.7518	68581.7
									22.7685	85815.4		22.7685	92168.3		22.7685	25763		22.7685	57803		22.7685	71763		22.7685	71968.3		22.7685	73144.2		22.7685	68570
									22.7852	85751.1		22.7852	92108.9		22.7852	25756.7		22.7852	57797.9		22.7852	71763.7		22.7852	71941.3		22.7852	73170.9		22.7852	68571.5
									22.8018	85719.7		22.8018	92062.8		22.8018	25750.8		22.8018	57776.5		22.8018	71754.9		22.8018	71937		22.8018	73186.8		22.8018	68562
									22.8185	85700.4		22.8185	91997.5		22.8185	25739.5		22.8185	57754.4		22.8185	71769.4		22.8185	71941		22.8185	73192.6		22.8185	68580.8
									22.8351	85681.1		22.8351	91914.6		22.8351	25739.8		22.8351	57738.8		22.8351	71793.8		22.8351	71945.3		22.8351	73191.1		22.8351	68611.2
									22.8518	85665.9		22.8518	91836.7		22.8518	25737		22.8518	57703.1		22.8518	71838.2		22.8518	71971.3		22.8518	73189.2		22.8518	68647.2
									22.8684	85643.3		22.8684	91790.5		22.8684	25739.3		22.8684	57685.4		22.8684	71892.3		22.8684	71994.3		22.8684	73203.7		22.8684	68692.4
									22.8851	85621.7		22.8851	91764.3		22.8851	25740.3		22.8851	57665.5		22.8851	71937.9		22.8851	72004.6		22.8851	73239.5		22.8851	68735.6
									22.9017	85594.6		22.9017	91767.8		22.9017	25738.2		22.9017	57662.6		22.9017	72004		22.9017	72026.6		22.9017	73280		22.9017	68780.8
									22.9184	85554.9		22.9184	91764.8		22.9184	25726.1		22.9184	57681.1		22.9184	72038.2		22.9184	72054.5		22.9184	73338.9		22.9184	68816.2
									22.9351	85552		22.9351	91747.7		22.9351	25734.6		22.9351	57685.6		22.9351	72084.9		22.9351	72100.4		22.9351	73385.4		22.9351	68860
									22.9517	85555.7		22.9517	91718.1		22.9517	25741.5		22.9517	57716.6		22.9517	72149.1		22.9517	72150.7		22.9517	73430.9		22.9517	68913
									22.9684	85574.2		22.9684	91686.4		22.9684	25721.8		22.9684	57723.4		22.9684	72209		22.9684	72218.4		22.9684	73473.7		22.9684	68980.6
									22.985	85601		22.985	91659.7		22.985	25726.5		22.985	57728.8		22.985	72275.8		22.985	72277.7		22.985	73521		22.985	69041.4
									23.0017	85627.5		23.0017	91651.6		23.0017	25733		23.0017	57726.6		23.0017	72359.6		23.0017	72351.6		23.0017	73575		23.0017	69126
									23.0183	85642.2		23.0183	91655.1		23.0183	25738.9		23.0183	57743.8		23.0183	72436		23.0183	72405.9		23.0183	73652.2		23.0183	69190.7
									23.035	85633.4		23.035	91685.9		23.035	25743.4		23.035	57773		23.035	72523.2		23.035	72465.7		23.035	73724.2		23.035	69264.7
									23.0516	85639.4		23.0516	91716.4		23.0516	25727.9		23.0516	57803.6		23.0516	72602.4		23.0516	72519		23.0516	73805.6		23.0516	69323.5
									23.0683	85657.7		23.0683	91752.1		23.0683	25727.9		23.0683	57849.7		23.0683	72666.2		23.0683	72601.8		23.0683	73888.4		23.0683	69390.6
									23.085	85697.8		23.085	91798.2		23.085	25714.6		23.085	57923.7		23.085	72757.7		23.085	72680.4		23.085	73967.3		23.085	69462.9
									23.1016	85742.6		23.1016	91832.2		23.1016	25725.3		23.1016	57925.4		23.1016	72845.9		23.1016	72761		23.1016	74049.2		23.1016	69540.9
									23.1183	85801.1		23.1183	91859.3		23.1183	25716.9		23.1183	57964.6		23.1183	72944.8		23.1183	72859.8		23.1183	74135.2		23.1183	69636.9
									23.1349	85851.1		23.1349	91891.6		23.1349	25726		23.1349	57993.8		23.1349	73047.3		23.1349	72952.2		23.1349	74224		23.1349	69729.9
									23.1516	85891.3		23.1516	91959.3		23.1516	25725.7		23.1516	58030.4		23.1516	73153.1		23.1516	73032		23.1516	74319.2		23.1516	69818.8
									23.1682	85922.2		23.1682	92039.2		23.1682	25725.5		23.1682	58083.3		23.1682	73267.2		23.1682	73117.9		23.1682	74432.3		23.1682	69913.8
									23.1849	85954.9		23.1849	92119.1		23.1849	25722.2		23.1849	58136.7		23.1849	73372.7		23.1849	73194		23.1849	74555.9		23.1849	70004
									23.2016	85997.4		23.2016	92204.8		23.2016	25723.5		23.2016	58190.1		23.2016	73474.8		23.2016	73295.5		23.2016	74671.8		23.2016	70085.4
									23.2182	86050.4		23.2182	92292.5		23.2182	25726.6		23.2182	58262.3		23.2182	73589.2		23.2182	73386.2		23.2182	74780.3		23.2182	70182.7
									23.2349	86104.7		23.2349	92367.3		23.2349	25735.8		23.2349	58317.3		23.2349	73696.5		23.2349	73491.1		23.2349	74880.4		23.2349	70278.9
									23.2515	86185.9		23.2515	92437.8		23.2515	25738.2		23.2515	58378		23.2515	73822.4		23.2515	73607.9		23.2515	74983.9		23.2515	70405.1
									23.2682	86270.7		23.2682	92524.9		23.2682	25731.8		23.2682	58448		23.2682	73957.6		23.2682	73719.1		23.2682	75111.2		23.2682	70532.2
									23.2848	86341.2		23.2848	92616.4		23.2848	25750.2		23.2848	58493.8		23.2848	74097.9		23.2848	73822.3		23.2848	75231.1		23.2848	70648.1
									23.3015	86408.2		23.3015	92727.9		23.3015	25756.8		23.3015	58562.7		23.3015	74235.7		23.3015	73937.9		23.3015	75348.6		23.3015	70762.8
									23.3181	86478.7		23.3181	92836.4		23.3181	25758.8		23.3181	58630.3		23.3181	74373		23.3181	74034.6		23.3181	75488.7		23.3181	70879.9
									23.3348	86557.4		23.3348	92958.9		23.3348	25770.7		23.3348	58704.7		23.3348	74502.3		23.3348	74156.4		23.3348	75616.1		23.3348	70990.4
									23.3514	86647.9		23.3514	93074.6		23.3514	25780.5		23.3514	58796.6		23.3514	74634.2		23.3514	74295.2		23.3514	75746.3		23.3514	71117.6
									23.3681	86742.9		23.3681	93177.4		23.3681	25792.6		23.3681	58871.8		23.3681	74758.5		23.3681	74430.9		23.3681	75878.6		23.3681	71260.5
									23.3848	86863		23.3848	93280.6		23.3848	25807		23.3848	58950.4		23.3848	74896.7		23.3848	74573.7		23.3848	75996.2		23.3848	71394.6
									23.4014	86975		23.4014	93396.1		23.4014	25810.8		23.4014	59032.3		23.4014	75051.9		23.4014	74712.2		23.4014	76134.8		23.4014	71539.1
									23.4181	87079.8		23.4181	93519.8		23.4181	25819.8		23.4181	59111.7		23.4181	75217.3		23.4181	74844.3		23.4181	76269.5		23.4181	71676.7
									23.4347	87182.9		23.4347	93651.3		23.4347	25825.4		23.4347	59209.1		23.4347	75376		23.4347	74990.3		23.4347	76416.7		23.4347	71816.9
									23.4514	87280.6		23.4514	93802.2		23.4514	25837.2		23.4514	59314.5		23.4514	75523.9		23.4514	75132.2		23.4514	76576.4		23.4514	71963.3
									23.468	87385.1		23.468	93953.8		23.468	25838.6		23.468	59416.7		23.468	75666.6		23.468	75275.3		23.468	76728.6		23.468	72098.8
									23.4847	87506.9		23.4847	94092.5		23.4847	25861.5		23.4847	59529.9		23.4847	75821.8		23.4847	75433.2		23.4847	76887.9		23.4847	72223.4
									23.5014	87640.6		23.5014	94247.6		23.5014	25865.1		23.5014	59637.1		23.5014	75982		23.5014	75582.9		23.5014	77057.7		23.5014	72369.1
									23.518	87771		23.518	94387.1		23.518	25883.8		23.518	59735.3		23.518	76143.7		23.518	75753		23.518	77219		23.518	72519.3
									23.5347	87897.8		23.5347	94532.8		23.5347	25890.2		23.5347	59856.6		23.5347	76321.7		23.5347	75920.7		23.5347	77373.6		23.5347	72690.4
									23.5513	88024.6		23.5513	94689.5		23.5513	25894		23.5513	59951.1		23.5513	76488.4		23.5513	76069.1		23.5513	77550.7		23.5513	72843.9
									23.568	88145.8		23.568	94860.9		23.568	25905.5		23.568	60065.7		23.568	76652		23.568	76237		23.568	77732.2		23.568	72993.1
									23.5846	88270.1		23.5846	95031.1		23.5846	25905.2		23.5846	60185.1		23.5846	76831.6		23.5846	76383.2		23.5846	77922.4		23.5846	73146
									23.6013	88401.9		23.6013	95216		23.6013	25915.1		23.6013	60306.2		23.6013	77000.8		23.6013	76544		23.6013	78108.9		23.6013	73300.8
									23.618	88535.3		23.618	95391.1		23.618	25928.4		23.618	60425.1		23.618	77180.6		23.618	76709		23.618	78294.7		23.618	73457.6
									23.6346	88673		23.6346	95559.6		23.6346	25943.9		23.6346	60544		23.6346	77364.6		23.6346	76881		23.6346	78472.5		23.6346	73622.8
									23.6513	88813.6		23.6513	95733.7		23.6513	25950.7		23.6513	60654.1		23.6513	77546.2		23.6513	77058.6		23.6513	78661.7		23.6513	73790.8
									23.6679	88959.6		23.6679	95901.5		23.6679	25956.2		23.6679	60764		23.6679	77738.8		23.6679	77223.4		23.6679	78852.5		23.6679	73967.7
									23.6846	89107.7		23.6846	96078.2		23.6846	25968.8		23.6846	60866.9		23.6846	77933.3		23.6846	77393.7		23.6846	79045.1		23.6846	74143.7
									23.7012	89256.8		23.7012	96263.5		23.7012	25990.1		23.7012	60976.9		23.7012	78140.3		23.7012	77566		23.7012	79238.7		23.7012	74325.5
									23.7179	89388		23.7179	96458.2		23.7179	25998.7		23.7179	61118		23.7179	78337.8		23.7179	77735.4		23.7179	79443.3		23.7179	74494.5
									23.7345	89529.3		23.7345	96649.8		23.7345	26011		23.7345	61242.6		23.7345	78527.4		23.7345	77916.1		23.7345	79638.4		23.7345	74661.1
									23.7512	89690.8		23.7512	96852.1		23.7512	26020.1		23.7512	61365.7		23.7512	78722.6		23.7512	78104.3		23.7512	79827.3		23.7512	74846.2
									23.7678	89850.8		23.7678	97039.2		23.7678	26039.3		23.7678	61501.2		23.7678	78923.5		23.7678	78297.1		23.7678	80025.8		23.7678	75030.9
									23.7845	90019.9		23.7845	97230.2		23.7845	26067.5		23.7845	61620.1		23.7845	79129.8		23.7845	78476.6		23.7845	80218.6		23.7845	75218.5
									23.8012	90192.6		23.8012	97428.1		23.8012	26076.4		23.8012	61749.6		23.8012	79341.5		23.8012	78661		23.8012	80421.4		23.8012	75411
									23.8178	90355.6		23.8178	97618.2		23.8178	26095.8		23.8178	61882.1		23.8178	79552.3		23.8178	78862.2		23.8178	80621.3		23.8178	75603.8
									23.8345	90530.2		23.8345	97834.6		23.8345	26113.6		23.8345	62013.6		23.8345	79774.9		23.8345	79064.5		23.8345	80828.7		23.8345	75791.9
									23.8511	90692.7		23.8511	98056.9		23.8511	26122.4		23.8511	62155.6		23.8511	79985.2		23.8511	79241.3		23.8511	81049.3		23.8511	75979.4
									23.8678	90872.3		23.8678	98278.3		23.8678	26139.8		23.8678	62308.9		23.8678	80186.4		23.8678	79430.5		23.8678	81257.9		23.8678	76163.4
									23.8844	91047		23.8844	98509.5		23.8844	26153.7		23.8844	62442.9		23.8844	80387.3		23.8844	79625.7		23.8844	81464.3		23.8844	76336.9
									23.9011	91247.8		23.9011	98722.5		23.9011	26171.5		23.9011	62594.4		23.9011	80586.3		23.9011	79823.8		23.9011	81677		23.9011	76527.1
									23.9178	91440.7		23.9178	98954.4		23.9178	26189.5		23.9178	62735.4		23.9178	80791.1		23.9178	80010.1		23.9178	81883		23.9178	76719.8
									23.9344	91635.7		23.9344	99185.7		23.9344	26199.7		23.9344	62883.6		23.9344	81013.7		23.9344	80235		23.9344	82088.9		23.9344	76924.9
									23.9511	91831.3		23.9511	99425.7		23.9511	26212.1		23.9511	63036.2		23.9511	81233.3		23.9511	80433.7		23.9511	82299.7		23.9511	77119.8
									23.9677	92021.8		23.9677	99662.8		23.9677	26225.3		23.9677	63181.1		23.9677	81465.6		23.9677	80631.7		23.9677	82521.7		23.9677	77311.5
									23.9844	92210.1		23.9844	99900.6		23.9844	26231.9		23.9844	63345.3		23.9844	81686.6		23.9844	80829		23.9844	82749.6		23.9844	77517
									24.001	92409		24.001	100146		24.001	26256.3		24.001	63503.7		24.001	81910.4		24.001	81018.6		24.001	82964.6		24.001	77699.2
									24.0177	92603.7		24.0177	100398		24.0177	26268.3		24.0177	63666.7		24.0177	82123		24.0177	81224.9		24.0177	83193.9		24.0177	77888.7
									24.0343	92803.5		24.0343	100647		24.0343	26288.8		24.0343	63811.5		24.0343	82332.1		24.0343	81433		24.0343	83407.1		24.0343	78092.7
									24.051	93020.3		24.051	100888		24.051	26312.9		24.051	63958.2		24.051	82562.6		24.051	81653.6		24.051	83630		24.051	78282.8
									24.0677	93230		24.0677	101129		24.0677	26335.4		24.0677	64116.7		24.0677	82808.8		24.0677	81861.6		24.0677	83853.4		24.0677	78493.7
									24.0843	93439.3		24.0843	101363		24.0843	26356.2		24.0843	64263.5		24.0843	83048.3		24.0843	82083.6		24.0843	84083.9		24.0843	78723.8
									24.101	93643.4		24.101	101617		24.101	26373.6		24.101	64415		24.101	83297		24.101	82294.1		24.101	84309.1		24.101	78936
									24.1176	93846.2		24.1176	101887		24.1176	26388.8		24.1176	64574		24.1176	83545.7		24.1176	82510.2		24.1176	84553		24.1176	79146.9
									24.1343	94040.7		24.1343	102134		24.1343	26409.1		24.1343	64745.5		24.1343	83775.9		24.1343	82737.5		24.1343	84783.1		24.1343	79354.9
									24.1509	94251.5		24.1509	102385		24.1509	26432.4		24.1509	64922.4		24.1509	84026		24.1509	82971		24.1509	85014.8		24.1509	79570.7
									24.1676	94464		24.1676	102636		24.1676	26456.6		24.1676	65088.6		24.1676	84263.5		24.1676	83201.3		24.1676	85251		24.1676	79789.4
									24.1842	94687.9		24.1842	102896		24.1842	26488.6		24.1842	65249.7		24.1842	84507.3		24.1842	83432.9		24.1842	85489.7		24.1842	80017.6
									24.2009	94917.8		24.2009	103146		24.2009	26519.8		24.2009	65411.1		24.2009	84766.9		24.2009	83673.3		24.2009	85720.5		24.2009	80250.9
									24.2176	95145.1		24.2176	103390		24.2176	26534.8		24.2176	65574.6		24.2176	85015.1		24.2176	83913.9		24.2176	85956.2		24.2176	80470.5
									24.2342	95383.5		24.2342	103648		24.2342	26558.3		24.2342	65739.6		24.2342	85270.3		24.2342	84154		24.2342	86189.4		24.2342	80701.6
									24.2509	95595.5		24.2509	103915		24.2509	26592.8		24.2509	65909.6		24.2509	85527.9		24.2509	84392.4		24.2509	86437.6		24.2509	80929.2
									24.2675	95835.4		24.2675	104162		24.2675	26608.8		24.2675	66096.7		24.2675	85765.9		24.2675	84626.5		24.2675	86673.3		24.2675	81153
									24.2842	96067.6		24.2842	104443		24.2842	26631.4		24.2842	66275		24.2842	86006.6		24.2842	84857.4		24.2842	86922		24.2842	81370.8
									24.3008	96311.4		24.3008	104715		24.3008	26650		24.3008	66462.8		24.3008	86238.6		24.3008	85098.9		24.3008	87174.3		24.3008	81590.8
									24.3175	96549.1		24.3175	104978		24.3175	26676.4		24.3175	66642.3		24.3175	86481.2		24.3175	85361.2		24.3175	87408.3		24.3175	81810.7
									24.3342	96802		24.3342	105244		24.3342	26700.7		24.3342	66813.6		24.3342	86745.9		24.3342	85599.5		24.3342	87652.9		24.3342	82040.7
									24.3508	97059.9		24.3508	105508		24.3508	26743.4		24.3508	66987.1		24.3508	86987.7		24.3508	85848.2		24.3508	87901.1		24.3508	82254.6
									24.3675	97300.4		24.3675	105781		24.3675	26768.7		24.3675	67173.5		24.3675	87235		24.3675	86093		24.3675	88140.4		24.3675	82476.9
									24.3841	97536.5		24.3841	106076		24.3841	26792.4		24.3841	67360.2		24.3841	87486.6		24.3841	86313.7		24.3841	88400.1		24.3841	82696.4
									24.4008	97791.2		24.4008	106363		24.4008	26809.7		24.4008	67546		24.4008	87729.3		24.4008	86548.1		24.4008	88667.1		24.4008	82916.9
									24.4174	98035.8		24.4174	106666		24.4174	26833.5		24.4174	67742.8		24.4174	87967		24.4174	86785.7		24.4174	88928.7		24.4174	83134.9
									24.4341	98280		24.4341	106952		24.4341	26854.6		24.4341	67948.5		24.4341	88200.9		24.4341	87007.2		24.4341	89205.5		24.4341	83355.6
									24.4507	98539.7		24.4507	107245		24.4507	26888.6		24.4507	68138.8		24.4507	88446.3		24.4507	87241.6		24.4507	89454.6		24.4507	83576.8
									24.4674	98786.8		24.4674	107533		24.4674	26906.8		24.4674	68328.2		24.4674	88693.2		24.4674	87483.6		24.4674	89721.1		24.4674	83815.9
									24.484	99048		24.484	107803		24.484	26938.7		24.484	68514.5		24.484	88955.8		24.484	87722.5		24.484	89981.1		24.484	84054.4
									24.5007	99301.6		24.5007	108102		24.5007	26981.7		24.5007	68710.4		24.5007	89230.7		24.5007	87964.7		24.5007	90240.4		24.5007	84299.1
									24.5174	99551		24.5174	108416		24.5174	27003.1		24.5174	68899.6		24.5174	89492.2		24.5174	88192.5		24.5174	90512.3		24.5174	84543.3
									24.534	99812.5		24.534	108725		24.534	27024		24.534	69101		24.534	89755.1		24.534	88425.6		24.534	90767.5		24.534	84760.6
									24.5507	100072		24.5507	109036		24.5507	27055.8		24.5507	69303.9		24.5507	90021.3		24.5507	88660.6		24.5507	91041.1		24.5507	84978.9
									24.5673	100318		24.5673	109332		24.5673	27089.1		24.5673	69498.6		24.5673	90285		24.5673	88895.1		24.5673	91298.4		24.5673	85221.2
									24.584	100586		24.584	109644		24.584	27119.5		24.584	69696.2		24.584	90546.4		24.584	89140.6		24.584	91551.6		24.584	85455.8
									24.6006	100863		24.6006	109930		24.6006	27154.8		24.6006	69895		24.6006	90819.1		24.6006	89395.5		24.6006	91809.2		24.6006	85713.4
									24.6173	101128		24.6173	110207		24.6173	27191.3		24.6173	70087.7		24.6173	91094		24.6173	89654.1		24.6173	92068		24.6173	85955.4
									24.6339	101416		24.6339	110511		24.6339	27224		24.6339	70281.5		24.6339	91370.5		24.6339	89909.9		24.6339	92313.9		24.6339	86211.6
									24.6506	101678		24.6506	110807		24.6506	27261.6		24.6506	70474.5		24.6506	91659.5		24.6506	90144.6		24.6506	92579.2		24.6506	86477.1
									24.6673	101938		24.6673	111116		24.6673	27288.3		24.6673	70685.7		24.6673	91934.5		24.6673	90395.4		24.6673	92847.9		24.6673	86724.3
									24.6839	102209		24.6839	111426		24.6839	27321.8		24.6839	70897.8		24.6839	92206.6		24.6839	90640.6		24.6839	93109.9		24.6839	86957.1
									24.7006	102486		24.7006	111738		24.7006	27352.1		24.7006	71111.4		24.7006	92480.6		24.7006	90890.9		24.7006	93380.6		24.7006	87193
									24.7172	102760		24.7172	112040		24.7172	27392		24.7172	71309		24.7172	92739.6		24.7172	91154.7		24.7172	93640		24.7172	87440.6
									24.7339	103055		24.7339	112345		24.7339	27423.6		24.7339	71515.2		24.7339	93004.1		24.7339	91412.5		24.7339	93902.9		24.7339	87699.3
									24.7505	103349		24.7505	112644		24.7505	27456.9		24.7505	71707.9		24.7505	93277.1		24.7505	91664.3		24.7505	94163.9		24.7505	87937
									24.7672	103643		24.7672	112960		24.7672	27491.4		24.7672	71910.6		24.7672	93553.1		24.7672	91936.6		24.7672	94419.1		24.7672	88185.1
									24.7839	103917		24.7839	113277		24.7839	27533.9		24.7839	72114.6		24.7839	93828.8		24.7839	92194.7		24.7839	94687.6		24.7839	88442.9
									24.8005	104207		24.8005	113597		24.8005	27572.6		24.8005	72325		24.8005	94101.6		24.8005	92433.8		24.8005	94979.1		24.8005	88675.2
									24.8172	104487		24.8172	113934		24.8172	27597.5		24.8172	72537.2		24.8172	94364.6		24.8172	92690.1		24.8172	95252.7		24.8172	88931.5
									24.8338	104766		24.8338	114271		24.8338	27631.9		24.8338	72754.9		24.8338	94627.7		24.8338	92929.2		24.8338	95539.6		24.8338	89173.7
									24.8505	105052		24.8505	114603		24.8505	27668		24.8505	72961.2		24.8505	94908.3		24.8505	93187.4		24.8505	95813.4		24.8505	89411.3
									24.8671	105340		24.8671	114924		24.8671	27708.8		24.8671	73177.8		24.8671	95168.9		24.8671	93449.7		24.8671	96091.6		24.8671	89654.8
									24.8838	105617		24.8838	115240		24.8838	27751.3		24.8838	73383.3		24.8838	95430		24.8838	93703.6		24.8838	96369.9		24.8838	89909.3
									24.9004	105916		24.9004	115562		24.9004	27787.5		24.9004	73599.6		24.9004	95710.7		24.9004	93965.6		24.9004	96640.4		24.9004	90149.8
									24.9171	106196		24.9171	115885		24.9171	27839.2		24.9171	73788.6		24.9171	95984.3		24.9171	94212.3		24.9171	96926.3		24.9171	90401
									24.9338	106470		24.9338	116219		24.9338	27882.6		24.9338	74000.1		24.9338	96258.6		24.9338	94468		24.9338	97204.9		24.9338	90638.3
									24.9504	106752		24.9504	116564		24.9504	27914.7		24.9504	74219		24.9504	96548.1		24.9504	94715.7		24.9504	97493.1		24.9504	90882
									24.9671	107013		24.9671	116895		24.9671	27956.5		24.9671	74440.3		24.9671	96824.4		24.9671	94960.3		24.9671	97781.9		24.9671	91131.4
									24.9837	107300		24.9837	117230		24.9837	28000		24.9837	74653.2		24.9837	97085.9		24.9837	95207.1		24.9837	98060.4		24.9837	91365.5
									25.0004	107597		25.0004	117559		25.0004	28044		25.0004	74851.6		25.0004	97361.1		25.0004	95461.1		25.0004	98334		25.0004	91609.8
									25.017	107892		25.017	117864		25.017	28090.7		25.017	75061.1		25.017	97632.1		25.017	95715.5		25.017	98608.3		25.017	91846.5
									25.0337	108189		25.0337	118193		25.0337	28149.1		25.0337	75262.2		25.0337	97926		25.0337	95971.7		25.0337	98869.2		25.0337	92092.3
									25.0504	108477		25.0504	118521		25.0504	28186.9		25.0504	75477.9		25.0504	98213.7		25.0504	96227		25.0504	99128.6		25.0504	92361.1
									25.067	108769		25.067	118842		25.067	28234		25.067	75683.1		25.067	98506.8		25.067	96484.6		25.067	99398.8		25.067	92616.3
									25.0837	109050		25.0837	119191		25.0837	28278.8		25.0837	75919.8		25.0837	98796.1		25.0837	96738.5		25.0837	99680.7		25.0837	92863.3
									25.1003	109334		25.1003	119531		25.1003	28321.9		25.1003	76149.7		25.1003	99092.6		25.1003	96984.1		25.1003	99954.9		25.1003	93096.4
									25.117	109631		25.117	119872		25.117	28363.5		25.117	76360.6		25.117	99360.2		25.117	97227.2		25.117	100224		25.117	93324.8
									25.1336	109939		25.1336	120194		25.1336	28405.2		25.1336	76581.6		25.1336	99641.5		25.1336	97497.7		25.1336	100490		25.1336	93567.9
									25.1503	110254		25.1503	120513		25.1503	28459.4		25.1503	76800.7		25.1503	99912.1		25.1503	97765.9		25.1503	100747		25.1503	93802.6
									25.1669	110574		25.1669	120846		25.1669	28516.6		25.1669	77014.3		25.1669	100200		25.1669	98032.8		25.1669	101002		25.1669	94060.4
									25.1836	110880		25.1836	121171		25.1836	28563.8		25.1836	77228.9		25.1836	100495		25.1836	98306.8		25.1836	101267		25.1836	94321.2
									25.2003	111177		25.2003	121502		25.2003	28615.5		25.2003	77456.4		25.2003	100786		25.2003	98570.8		25.2003	101518		25.2003	94565.1
									25.2169	111472		25.2169	121851		25.2169	28655.1		25.2169	77679.8		25.2169	101075		25.2169	98827.2		25.2169	101791		25.2169	94821.4
									25.2336	111778		25.2336	122197		25.2336	28711.6		25.2336	77918.8		25.2336	101355		25.2336	99075.4		25.2336	102080		25.2336	95060.3
									25.2502	112076		25.2502	122545		25.2502	28758.3		25.2502	78152.4		25.2502	101632		25.2502	99324.9		25.2502	102351		25.2502	95292.1
									25.2669	112378		25.2669	122900		25.2669	28810.5		25.2669	78380.6		25.2669	101908		25.2669	99585.4		25.2669	102637		25.2669	95531
									25.2835	112669		25.2835	123240		25.2835	28859.4		25.2835	78612.8		25.2835	102181		25.2835	99855.2		25.2835	102926		25.2835	95776.6
									25.3002	112983		25.3002	123586		25.3002	28919.3		25.3002	78838.7		25.3002	102456		25.3002	100118		25.3002	103202		25.3002	96028.6
									25.3168	113279		25.3168	123927		25.3168	28966.7		25.3168	79063.8		25.3168	102732		25.3168	100380		25.3168	103482		25.3168	96293.2
									25.3335	113589		25.3335	124268		25.3335	29015.4		25.3335	79283.1		25.3335	103017		25.3335	100655		25.3335	103764		25.3335	96550.2
									25.3501	113873		25.3501	124637		25.3501	29073.7		25.3501	79501.3		25.3501	103318		25.3501	100911		25.3501	104064		25.3501	96804.3
									25.3668	114143		25.3668	124982		25.3668	29118.6		25.3668	79738.3		25.3668	103606		25.3668	101142		25.3668	104370		25.3668	97064.2
									25.3835	114422		25.3835	125337		25.3835	29167.1		25.3835	79984.6		25.3835	103881		25.3835	101396		25.3835	104674		25.3835	97303.4
									25.4001	114705		25.4001	125684		25.4001	29226.1		25.4001	80206.3		25.4001	104166		25.4001	101636		25.4001	104965		25.4001	97561
									25.4168	114990		25.4168	126012		25.4168	29283.6		25.4168	80428.6		25.4168	104451		25.4168	101901		25.4168	105267		25.4168	97816.1
									25.4334	115273		25.4334	126343		25.4334	29351.9		25.4334	80642.9		25.4334	104722		25.4334	102178		25.4334	105541		25.4334	98066.8
									25.4501	115560		25.4501	126667		25.4501	29413.7		25.4501	80867.1		25.4501	105019		25.4501	102439		25.4501	105821		25.4501	98331.1
									25.4667	115841		25.4667	126978		25.4667	29483.3		25.4667	81086.2		25.4667	105303		25.4667	102690		25.4667	106090		25.4667	98598
									25.4834	116124		25.4834	127311		25.4834	29527.1		25.4834	81306.1		25.4834	105596		25.4834	102956		25.4834	106374		25.4834	98855.5
									25.5001	116385		25.5001	127644		25.5001	29587.8		25.5001	81532		25.5001	105882		25.5001	103198		25.5001	106673		25.5001	99108.5
									25.5167	116666		25.5167	127962		25.5167	29642.9		25.5167	81764.4		25.5167	106171		25.5167	103461		25.5167	106949		25.5167	99343.8
									25.5334	116956		25.5334	128288		25.5334	29702.2		25.5334	81992.9		25.5334	106449		25.5334	103713		25.5334	107221		25.5334	99586.1
									25.55	117233		25.55	128601		25.55	29767.7		25.55	82217.8		25.55	106721		25.55	103967		25.55	107509		25.55	99826.8
									25.5667	117531		25.5667	128907		25.5667	29829.2		25.5667	82437.3		25.5667	106992		25.5667	104230		25.5667	107778		25.5667	100077
									25.5833	117835		25.5833	129215		25.5833	29893.7		25.5833	82668.6		25.5833	107270		25.5833	104487		25.5833	108032		25.5833	100325
									25.6	118130		25.6	129507		25.6	29964		25.6	82873.3		25.6	107558		25.6	104748		25.6	108306		25.6	100564
									25.6166	118416		25.6166	129822		25.6166	30015.6		25.6166	83104.5		25.6166	107833		25.6166	105005		25.6166	108556		25.6166	100817
									25.6333	118702		25.6333	130147		25.6333	30070.6		25.6333	83331.4		25.6333	108114		25.6333	105253		25.6333	108833		25.6333	101056
									25.65	118975		25.65	130472		25.65	30135.5		25.65	83567.8		25.65	108397		25.65	105495		25.65	109103		25.65	101273
									25.6666	119267		25.6666	130796		25.6666	30201.8		25.6666	83805.2		25.6666	108666		25.6666	105737		25.6666	109374		25.6666	101503
									25.6833	119562		25.6833	131110		25.6833	30266.3		25.6833	84041.4		25.6833	108917		25.6833	105948		25.6833	109651		25.6833	101736
									25.6999	119855		25.6999	131429		25.6999	30337.7		25.6999	84280.1		25.6999	109186		25.6999	106206		25.6999	109918		25.6999	101969
									25.7166	120144		25.7166	131728		25.7166	30393.7		25.7166	84503.6		25.7166	109468		25.7166	106438		25.7166	110183		25.7166	102234
									25.7332	120445		25.7332	132020		25.7332	30465.3		25.7332	84727.8		25.7332	109744		25.7332	106695		25.7332	110454		25.7332	102486
									25.7499	120727		25.7499	132329		25.7499	30537.4		25.7499	84952.8		25.7499	110027		25.7499	106939		25.7499	110711		25.7499	102731
									25.7665	120990		25.7665	132661		25.7665	30598.9		25.7665	85175.9		25.7665	110313		25.7665	107172		25.7665	110981		25.7665	102987
									25.7832	121258		25.7832	132966		25.7832	30664.4		25.7832	85400.1		25.7832	110600		25.7832	107410		25.7832	111268		25.7832	103236
									25.7999	121531		25.7999	133291		25.7999	30733.1		25.7999	85635.5		25.7999	110884		25.7999	107644		25.7999	111540		25.7999	103475
									25.8165	121786		25.8165	133592		25.8165	30806.1		25.8165	85863.2		25.8165	111153		25.8165	107861		25.8165	111817		25.8165	103722
									25.8332	122061		25.8332	133894		25.8332	30879		25.8332	86085.4		25.8332	111414		25.8332	108097		25.8332	112082		25.8332	103962
									25.8498	122340		25.8498	134187		25.8498	30947.5		25.8498	86302.2		25.8498	111698		25.8498	108345		25.8498	112341		25.8498	104215
									25.8665	122620		25.8665	134467		25.8665	31021		25.8665	86520.9		25.8665	111976		25.8665	108586		25.8665	112592		25.8665	104474
									25.8831	122892		25.8831	134748		25.8831	31086.2		25.8831	86739.1		25.8831	112271		25.8831	108835		25.8831	112844		25.8831	104737
									25.8998	123144		25.8998	135042		25.8998	31156.8		25.8998	86966.2		25.8998	112563		25.8998	109063		25.8998	113104		25.8998	104988
									25.9165	123401		25.9165	135331		25.9165	31226.7		25.9165	87182.5		25.9165	112852		25.9165	109299		25.9165	113364		25.9165	105236
									25.9331	123639		25.9331	135635		25.9331	31296.6		25.9331	87414.9		25.9331	113134		25.9331	109540		25.9331	113628		25.9331	105487
									25.9498	123894		25.9498	135919		25.9498	31367.7		25.9498	87647.8		25.9498	113411		25.9498	109769		25.9498	113895		25.9498	105723
									25.9664	124145		25.9664	136208		25.9664	31443.4		25.9664	87871.2		25.9664	113679		25.9664	110012		25.9664	114158		25.9664	105959
									25.9831	124405		25.9831	136494		25.9831	31512.9		25.9831	88093.4		25.9831	113945		25.9831	110260		25.9831	114417		25.9831	106211
									25.9997	124664		25.9997	136758		25.9997	31578		25.9997	88307		25.9997	114212		25.9997	110512		25.9997	114661		25.9997	106458
									26.0164	124924		26.0164	137029		26.0164	31665.7		26.0164	88529.3		26.0164	114492		26.0164	110764		26.0164	114900		26.0164	106711
									26.033	125170		26.033	137303		26.033	31745.4		26.033	88749.6		26.033	114768		26.033	111006		26.033	115162		26.033	106966
									26.0497	125411		26.0497	137570		26.0497	31814.1		26.0497	88979.6		26.0497	115037		26.0497	111220		26.0497	115419		26.0497	107209
									26.0663	125643		26.0663	137855		26.0663	31882.9		26.0663	89203.2		26.0663	115312		26.0663	111454		26.0663	115689		26.0663	107452
									26.083	125859		26.083	138135		26.083	31953.1		26.083	89430.7		26.083	115572		26.083	111678		26.083	115969		26.083	107671
									26.0997	126097		26.0997	138426		26.0997	32028.3		26.0997	89656.8		26.0997	115833		26.0997	111917		26.0997	116229		26.0997	107892
									26.1163	126334		26.1163	138697		26.1163	32110.2		26.1163	89890.7		26.1163	116087		26.1163	112143		26.1163	116496		26.1163	108135
									26.133	126567		26.133	138946		26.133	32188		26.133	90102		26.133	116336		26.133	112375		26.133	116754		26.133	108357
									26.1496	126815		26.1496	139222		26.1496	32274.1		26.1496	90299.6		26.1496	116598		26.1496	112605		26.1496	116985		26.1496	108607
									26.1663	127052		26.1663	139485		26.1663	32350.2		26.1663	90524.8		26.1663	116867		26.1663	112826		26.1663	117245		26.1663	108849
									26.1829	127278		26.1829	139761		26.1829	32421		26.1829	90724.8		26.1829	117124		26.1829	113043		26.1829	117508		26.1829	109084
									26.1996	127492		26.1996	140038		26.1996	32495.1		26.1996	90943.4		26.1996	117405		26.1996	113262		26.1996	117770		26.1996	109321
									26.2162	127708		26.2162	140321		26.2162	32581.8		26.2162	91164.1		26.2162	117652		26.2162	113460		26.2162	118025		26.2162	109535
									26.2329	127910		26.2329	140591		26.2329	32662		26.2329	91378.8		26.2329	117926		26.2329	113662		26.2329	118291		26.2329	109756
									26.2496	128134		26.2496	140858		26.2496	32743.5		26.2496	91587.4		26.2496	118170		26.2496	113864		26.2496	118548		26.2496	109974
									26.2662	128352		26.2662	141103		26.2662	32829.2		26.2662	91786.9		26.2662	118423		26.2662	114082		26.2662	118795		26.2662	110198
									26.2829	128586		26.2829	141349		26.2829	32917.7		26.2829	91982.9		26.2829	118678		26.2829	114302		26.2829	119017		26.2829	110432
									26.2995	128812		26.2995	141590		26.2995	32992.8		26.2995	92190.4		26.2995	118945		26.2995	114514		26.2995	119241		26.2995	110671
									26.3162	129031		26.3162	141831		26.3162	33071.7		26.3162	92380.5		26.3162	119200		26.3162	114727		26.3162	119474		26.3162	110893
									26.3328	129243		26.3328	142091		26.3328	33145.3		26.3328	92590.7		26.3328	119460		26.3328	114932		26.3328	119699		26.3328	111129
									26.3495	129454		26.3495	142341		26.3495	33228.4		26.3495	92813.7		26.3495	119709		26.3495	115121		26.3495	119939		26.3495	111342
									26.3662	129652		26.3662	142597		26.3662	33316.7		26.3662	93005.9		26.3662	119953		26.3662	115323		26.3662	120172		26.3662	111559
									26.3828	129860		26.3828	142852		26.3828	33410.9		26.3828	93227.3		26.3828	120194		26.3828	115513		26.3828	120395		26.3828	111780
									26.3995	130073		26.3995	143075		26.3995	33502.8		26.3995	93439.7		26.3995	120424		26.3995	115717		26.3995	120619		26.3995	112012
									26.4161	130295		26.4161	143293		26.4161	33588.4		26.4161	93652.1		26.4161	120675		26.4161	115932		26.4161	120826		26.4161	112255
									26.4328	130501		26.4328	143505		26.4328	33670.9		26.4328	93844.2		26.4328	120911		26.4328	116150		26.4328	121036		26.4328	112492
									26.4494	130716		26.4494	143710		26.4494	33764.4		26.4494	94040.2		26.4494	121155		26.4494	116363		26.4494	121245		26.4494	112728
									26.4661	130925		26.4661	143934		26.4661	33832.1		26.4661	94231.5		26.4661	121418		26.4661	116566		26.4661	121468		26.4661	112970
									26.4827	131118		26.4827	144149		26.4827	33909.2		26.4827	94446.3		26.4827	121669		26.4827	116755		26.4827	121708		26.4827	113190
									26.4994	131313		26.4994	144370		26.4994	33990.8		26.4994	94652.9		26.4994	121910		26.4994	116934		26.4994	121944		26.4994	113416
									26.5161	131493		26.5161	144595		26.5161	34084.9		26.5161	94860.7		26.5161	122138		26.5161	117125		26.5161	122181		26.5161	113628
									26.5327	131679		26.5327	144807		26.5327	34180.2		26.5327	95056.3		26.5327	122352		26.5327	117309		26.5327	122409		26.5327	113842
									26.5494	131882		26.5494	145018		26.5494	34263.4		26.5494	95253.4		26.5494	122584		26.5494	117530		26.5494	122637		26.5494	114072
									26.566	132071		26.566	145198		26.566	34356.9		26.566	95440.4		26.566	122822		26.566	117722		26.566	122866		26.566	114317
									26.5827	132266		26.5827	145382		26.5827	34447.1		26.5827	95620.4		26.5827	123054		26.5827	117919		26.5827	123080		26.5827	114548
									26.5993	132431		26.5993	145580		26.5993	34526.9		26.5993	95799.5		26.5993	123324		26.5993	118109		26.5993	123304		26.5993	114786
									26.616	132587		26.616	145776		26.616	34620		26.616	95996.4		26.616	123562		26.616	118290		26.616	123556		26.616	115011
									26.6327	132742		26.6327	145980		26.6327	34701.2		26.6327	96181.8		26.6327	123802		26.6327	118472		26.6327	123797		26.6327	115214
									26.6493	132874		26.6493	146185		26.6493	34794.7		26.6493	96370.9		26.6493	124029		26.6493	118632		26.6493	124036		26.6493	115433
									26.666	133025		26.666	146369		26.666	34895.1		26.666	96557		26.666	124242		26.666	118809		26.666	124278		26.666	115638
									26.6826	133191		26.6826	146544		26.6826	34990.5		26.6826	96738		26.6826	124461		26.6826	119005		26.6826	124504		26.6826	115852
									26.6993	133339		26.6993	146703		26.6993	35084.5		26.6993	96907.2		26.6993	124679		26.6993	119200		26.6993	124716		26.6993	116083
									26.7159	133503		26.7159	146841		26.7159	35172.4		26.7159	97069		26.7159	124912		26.7159	119390		26.7159	124927		26.7159	116308
									26.7326	133660		26.7326	147004		26.7326	35263		26.7326	97249.4		26.7326	125156		26.7326	119582		26.7326	125127		26.7326	116534
									26.7492	133784		26.7492	147157		26.7492	35347.3		26.7492	97411.3		26.7492	125390		26.7492	119738		26.7492	125349		26.7492	116758
									26.7659	133913		26.7659	147324		26.7659	35451.4		26.7659	97578.5		26.7659	125623		26.7659	119911		26.7659	125560		26.7659	116962
									26.7826	134014		26.7826	147506		26.7826	35541.7		26.7826	97745.1		26.7826	125844		26.7826	120064		26.7826	125779		26.7826	117159
									26.7992	134138		26.7992	147671		26.7992	35631.2		26.7992	97921.5		26.7992	126035		26.7992	120219		26.7992	125993		26.7992	117343
									26.8159	134298		26.8159	147835		26.8159	35733.6		26.8159	98093.2		26.8159	126235		26.8159	120389		26.8159	126174		26.8159	117536
									26.8325	134435		26.8325	147982		26.8325	35833.8		26.8325	98277		26.8325	126430		26.8325	120568		26.8325	126359		26.8325	117741
									26.8492	134583		26.8492	148108		26.8492	35930.9		26.8492	98438.7		26.8492	126629		26.8492	120759		26.8492	126513		26.8492	117938
									26.8658	134740		26.8658	148242		26.8658	36007.2		26.8658	98601.7		26.8658	126841		26.8658	120921		26.8658	126670		26.8658	118134
									26.8825	134858		26.8825	148381		26.8825	36090.8		26.8825	98753.6		26.8825	127050		26.8825	121076		26.8825	126856		26.8825	118343
									26.8991	134982		26.8991	148544		26.8991	36189.3		26.8991	98918		26.8991	127251		26.8991	121216		26.8991	127021		26.8991	118524
									26.9158	135096		26.9158	148699		26.9158	36276.8		26.9158	99089.8		26.9158	127455		26.9158	121360		26.9158	127205		26.9158	118708
									26.9324	135197		26.9324	148852		26.9324	36375.1		26.9324	99257.1		26.9324	127622		26.9324	121486		26.9324	127385		26.9324	118876
									26.9491	135321		26.9491	149009		26.9491	36471		26.9491	99420.7		26.9491	127796		26.9491	121647		26.9491	127553		26.9491	119030
									26.9658	135444		26.9658	149147		26.9658	36563.1		26.9658	99593.6		26.9658	127965		26.9658	121805		26.9658	127710		26.9658	119218
									26.9824	135578		26.9824	149264		26.9824	36657.7		26.9824	99749.7		26.9824	128134		26.9824	121958		26.9824	127854		26.9824	119410
									26.9991	135705		26.9991	149382		26.9991	36746.8		26.9991	99895.7		26.9991	128324		26.9991	122095		26.9991	127992		26.9991	119599
									27.0157	135817		27.0157	149497		27.0157	36831.7		27.0157	100045		27.0157	128512		27.0157	122232		27.0157	128155		27.0157	119799
									27.0324	135907		27.0324	149628		27.0324	36921.9		27.0324	100192		27.0324	128704		27.0324	122364		27.0324	128317		27.0324	119986
									27.0491	135974		27.0491	149771		27.0491	37016.8		27.0491	100346		27.0491	128893		27.0491	122464		27.0491	128489		27.0491	120156
									27.0657	136040		27.0657	149906		27.0657	37115.5		27.0657	100504		27.0657	129048		27.0657	122572		27.0657	128661		27.0657	120328
									27.0824	136126		27.0824	150037		27.0824	37205.2		27.0824	100660		27.0824	129215		27.0824	122690		27.0824	128826		27.0824	120488
									27.099	136214		27.099	150137		27.099	37295.9		27.099	100822		27.099	129390		27.099	122814		27.099	128993		27.099	120666
									27.1157	136311		27.1157	150220		27.1157	37396.2		27.1157	100960		27.1157	129559		27.1157	122955		27.1157	129137		27.1157	120846
									27.1323	136411		27.1323	150282		27.1323	37497.7		27.1323	101091		27.1323	129744		27.1323	123096		27.1323	129266		27.1323	121042
									27.149	136477		27.149	150332		27.149	37589.1		27.149	101213		27.149	129931		27.149	123218		27.149	129395		27.149	121248
									27.1656	136541		27.1656	150414		27.1656	37681		27.1656	101338		27.1656	130128		27.1656	123329		27.1656	129542		27.1656	121429
									27.1823	136588		27.1823	150512		27.1823	37766.2		27.1823	101469		27.1823	130321		27.1823	123421		27.1823	129687		27.1823	121608
									27.1989	136639		27.1989	150607		27.1989	37854.2		27.1989	101596		27.1989	130486		27.1989	123522		27.1989	129854		27.1989	121785
									27.2156	136674		27.2156	150702		27.2156	37954		27.2156	101737		27.2156	130636		27.2156	123624		27.2156	130012		27.2156	121952
									27.2323	136733		27.2323	150772		27.2323	38055.1		27.2323	101872		27.2323	130794		27.2323	123750		27.2323	130139		27.2323	122144
									27.2489	136791		27.2489	150809		27.2489	38149.5		27.2489	101991		27.2489	130950		27.2489	123870		27.2489	130262		27.2489	122317
									27.2656	136852		27.2656	150843		27.2656	38241.5		27.2656	102111		27.2656	131131		27.2656	123999		27.2656	130375		27.2656	122515
									27.2822	136923		27.2822	150864		27.2822	38329.8		27.2822	102219		27.2822	131306		27.2822	124123		27.2822	130474		27.2822	122711
									27.2989	136973		27.2989	150900		27.2989	38429.2		27.2989	102318		27.2989	131470		27.2989	124230		27.2989	130598		27.2989	122885
									27.3155	136987		27.3155	150960		27.3155	38496.7		27.3155	102437		27.3155	131642		27.3155	124317		27.3155	130710		27.3155	123064
									27.3322	136994		27.3322	151018		27.3322	38591.1		27.3322	102553		27.3322	131792		27.3322	124397		27.3322	130845		27.3322	123206
									27.3488	137012		27.3488	151095		27.3488	38686.2		27.3488	102674		27.3488	131924		27.3488	124468		27.3488	130964		27.3488	123346
									27.3655	137020		27.3655	151153		27.3655	38788.2		27.3655	102808		27.3655	132044		27.3655	124551		27.3655	131090		27.3655	123482
									27.3822	137037		27.3822	151178		27.3822	38885.8		27.3822	102913		27.3822	132143		27.3822	124650		27.3822	131195		27.3822	123626
									27.3988	137077		27.3988	151190		27.3988	38970.6		27.3988	103022		27.3988	132261		27.3988	124764		27.3988	131287		27.3988	123784
									27.4155	137109		27.4155	151188		27.4155	39064.2		27.4155	103109		27.4155	132402		27.4155	124858		27.4155	131370		27.4155	123939
									27.4321	137131		27.4321	151182		27.4321	39151		27.4321	103211		27.4321	132544		27.4321	124929		27.4321	131463		27.4321	124085
									27.4488	137129		27.4488	151206		27.4488	39237.8		27.4488	103319		27.4488	132669		27.4488	124994		27.4488	131562		27.4488	124234
									27.4654	137100		27.4654	151229		27.4654	39329.7		27.4654	103403		27.4654	132801		27.4654	125036		27.4654	131684		27.4654	124363
									27.4821	137062		27.4821	151271		27.4821	39424.4		27.4821	103502		27.4821	132908		27.4821	125091		27.4821	131786		27.4821	124468
									27.4988	137032		27.4988	151305		27.4988	39510.4		27.4988	103615		27.4988	132995		27.4988	125136		27.4988	131900		27.4988	124582
									27.5154	137029		27.5154	151308		27.5154	39613.7		27.5154	103697		27.5154	133071		27.5154	125187		27.5154	131987		27.5154	124699
									27.5321	137023		27.5321	151294		27.5321	39711.4		27.5321	103782		27.5321	133184		27.5321	125250		27.5321	132065		27.5321	124840
									27.5487	137025		27.5487	151237		27.5487	39799.5		27.5487	103851		27.5487	133302		27.5487	125311		27.5487	132135		27.5487	124976
									27.5654	137028		27.5654	151202		27.5654	39878.8		27.5654	103913		27.5654	133422		27.5654	125385		27.5654	132175		27.5654	125116
									27.582	136999		27.582	151172		27.582	39971.4		27.582	103986		27.582	133550		27.582	125422		27.582	132244		27.582	125257
									27.5987	136949		27.5987	151157		27.5987	40061.4		27.5987	104052		27.5987	133674		27.5987	125449		27.5987	132323		27.5987	125373
									27.6153	136901		27.6153	151149		27.6153	40149.5		27.6153	104134		27.6153	133781		27.6153	125460		27.6153	132400		27.6153	125486
									27.632	136843		27.632	151150		27.632	40247.7		27.632	104217		27.632	133864		27.632	125470		27.632	132484		27.632	125600
									27.6486	136806		27.6486	151123		27.6486	40337.3		27.6486	104303		27.6486	133936		27.6486	125480		27.6486	132551		27.6486	125698
									27.6653	136787		27.6653	151063		27.6653	40431.2		27.6653	104375		27.6653	134014		27.6653	125540		27.6653	132587		27.6653	125814
									27.682	136764		27.682	150980		27.682	40527		27.682	104430		27.682	134100		27.682	125591		27.682	132619		27.682	125943
									27.6986	136763		27.6986	150894		27.6986	40601.1		27.6986	104478		27.6986	134196		27.6986	125647		27.6986	132628		27.6986	126062
									27.7153	136698		27.7153	150824		27.7153	40685.5		27.7153	104532		27.7153	134301		27.7153	125672		27.7153	132657		27.7153	126185
									27.7319	136639		27.7319	150762		27.7319	40762.4		27.7319	104593		27.7319	134413		27.7319	125674		27.7319	132703		27.7319	126291
									27.7486	136555		27.7486	150727		27.7486	40848.3		27.7486	104648		27.7486	134500		27.7486	125677		27.7486	132754		27.7486	126398
									27.7653	136454		27.7653	150692		27.7653	40922.8		27.7653	104713		27.7653	134555		27.7653	125679		27.7653	132812		27.7653	126477
									27.7819	136389		27.7819	150654		27.7819	41010.1		27.7819	104781		27.7819	134604		27.7819	125688		27.7819	132865		27.7819	126548
									27.7986	136336		27.7986	150592		27.7986	41105.5		27.7986	104850		27.7986	134644		27.7986	125726		27.7986	132894		27.7986	126632
									27.8152	136280		27.8152	150484		27.8152	41194.8		27.8152	104907		27.8152	134696		27.8152	125768		27.8152	132910		27.8152	126728
									27.8319	136233		27.8319	150371		27.8319	41276.3		27.8319	104932		27.8319	134762		27.8319	125804		27.8319	132914		27.8319	126834
									27.8485	136170		27.8485	150268		27.8485	41353.8		27.8485	104961		27.8485	134843		27.8485	125820		27.8485	132925		27.8485	126933
									27.8652	136070		27.8652	150181		27.8652	41426.4		27.8652	104993		27.8652	134921		27.8652	125820		27.8652	132949		27.8652	127034
									27.8818	135956		27.8818	150118		27.8818	41513.1		27.8818	105025		27.8818	134994		27.8818	125795		27.8818	132986		27.8818	127105
									27.8985	135817		27.8985	150058		27.8985	41592.8		27.8985	105069		27.8985	135036		27.8985	125749		27.8985	133022		27.8985	127176
									27.9152	135703		27.9152	149999		27.9152	41679.8		27.9152	105117		27.9152	135048		27.9152	125727		27.9152	133063		27.9152	127216
									27.9318	135598		27.9318	149908		27.9318	41764		27.9318	105152		27.9318	135070		27.9318	125732		27.9318	133085		27.9318	127273
									27.9485	135519		27.9485	149780		27.9485	41854.7		27.9485	105187		27.9485	135078		27.9485	125736		27.9485	133111		27.9485	127350
									27.9651	135440		27.9651	149629		27.9651	41943.2		27.9651	105198		27.9651	135124		27.9651	125746		27.9651	133079		27.9651	127434
									27.9818	135336		27.9818	149462		27.9818	42014.3		27.9818	105203		27.9818	135177		27.9818	125737		27.9818	133062		27.9818	127522
									27.9984	135222		27.9984	149322		27.9984	42096.2		27.9984	105210		27.9984	135216		27.9984	125696		27.9984	133044		27.9984	127592
									28.0151	135094		28.0151	149218		28.0151	42178.4		28.0151	105214		28.0151	135264		28.0151	125671		28.0151	133038		28.0151	127648
									28.0317	134914		28.0317	149119		28.0317	42261.6		28.0317	105239		28.0317	135274		28.0317	125596		28.0317	133050		28.0317	127685
									28.0484	134757		28.0484	149026		28.0484	42349.5		28.0484	105255		28.0484	135271		28.0484	125532		28.0484	133059		28.0484	127699
									28.065	134620		28.065	148901		28.065	42424.6		28.065	105280		28.065	135265		28.065	125489		28.065	133039		28.065	127709
									28.0817	134506		28.0817	148738		28.0817	42496.4		28.0817	105301		28.0817	135252		28.0817	125464		28.0817	133010		28.0817	127742
									28.0984	134404		28.0984	148562		28.0984	42585.1		28.0984	105295		28.0984	135242		28.0984	125452		28.0984	132937		28.0984	127789
									28.115	134278		28.115	148376		28.115	42663.2		28.115	105283		28.115	135259		28.115	125424		28.115	132848		28.115	127832
									28.1317	134147		28.1317	148197		28.1317	42728.1		28.1317	105264		28.1317	135279		28.1317	125384		28.1317	132790		28.1317	127878
									28.1483	133989		28.1483	148058		28.1483	42809.6		28.1483	105251		28.1483	135294		28.1483	125328		28.1483	132733		28.1483	127913
									28.165	133784		28.165	147930		28.165	42880.5		28.165	105264		28.165	135290		28.165	125242		28.165	132705		28.165	127923
									28.1816	133598		28.1816	147804		28.1816	42961.1		28.1816	105260		28.1816	135265		28.1816	125147		28.1816	132671		28.1816	127910
									28.1983	133433		28.1983	147675		28.1983	43026.8		28.1983	105275		28.1983	135223		28.1983	125093		28.1983	132627		28.1983	127894
									28.215	133271		28.215	147497		28.215	43096.2		28.215	105287		28.215	135176		28.215	125024		28.215	132556		28.215	127887
									28.2316	133149		28.2316	147299		28.2316	43181.8		28.2316	105268		28.2316	135132		28.2316	124983		28.2316	132455		28.2316	127902
									28.2483	133024		28.2483	147081		28.2483	43248.4		28.2483	105254		28.2483	135117		28.2483	124931		28.2483	132329		28.2483	127918
									28.2649	132852		28.2649	146857		28.2649	43314.2		28.2649	105219		28.2649	135101		28.2649	124866		28.2649	132220		28.2649	127949
									28.2816	132669		28.2816	146676		28.2816	43381.7		28.2816	105184		28.2816	135094		28.2816	124774		28.2816	132121		28.2816	127961
									28.2982	132444		28.2982	146500		28.2982	43443.2		28.2982	105172		28.2982	135081		28.2982	124647		28.2982	132050		28.2982	127954
									28.3149	132215		28.3149	146336		28.3149	43514.6		28.3149	105142		28.3149	135037		28.3149	124517		28.3149	131980		28.3149	127918
									28.3315	132001		28.3315	146187		28.3315	43584.9		28.3315	105143		28.3315	134968		28.3315	124398		28.3315	131923		28.3315	127869
									28.3482	131805		28.3482	145984		28.3482	43666.1		28.3482	105136		28.3482	134898		28.3482	124293		28.3482	131832		28.3482	127834
									28.3649	131628		28.3649	145741		28.3649	43733.9		28.3649	105096		28.3649	134826		28.3649	124213		28.3649	131697		28.3649	127807
									28.3815	131463		28.3815	145484		28.3815	43800		28.3815	105050		28.3815	134776		28.3815	124146		28.3815	131550		28.3815	127803
									28.3982	131274		28.3982	145206		28.3982	43862.9		28.3982	104977		28.3982	134743		28.3982	124050		28.3982	131406		28.3982	127801
									28.4148	131055		28.4148	144966		28.4148	43925.6		28.4148	104896		28.4148	134717		28.4148	123934		28.4148	131271		28.4148	127781
									28.4315	130793		28.4315	144748		28.4315	43993.3		28.4315	104836		28.4315	134685		28.4315	123795		28.4315	131164		28.4315	127764
									28.4481	130521		28.4481	144557		28.4481	44063.3		28.4481	104783		28.4481	134615		28.4481	123635		28.4481	131069		28.4481	127704
									28.4648	130275		28.4648	144363		28.4648	44132.1		28.4648	104754		28.4648	134533		28.4648	123498		28.4648	130981		28.4648	127625
									28.4814	130028		28.4814	144141		28.4814	44209.1		28.4814	104719		28.4814	134423		28.4814	123359		28.4814	130878		28.4814	127568
									28.4981	129820		28.4981	143879		28.4981	44287.6		28.4981	104658		28.4981	134313		28.4981	123254		28.4981	130729		28.4981	127506
									28.5148	129612		28.5148	143577		28.5148	44348		28.5148	104597		28.5148	134229		28.5148	123167		28.5148	130561		28.5148	127469
									28.5314	129421		28.5314	143264		28.5314	44407.5		28.5314	104514		28.5314	134141		28.5314	123050		28.5314	130382		28.5314	127424
									28.5481	129188		28.5481	142981		28.5481	44476.9		28.5481	104400		28.5481	134069		28.5481	122940		28.5481	130210		28.5481	127388
									28.5647	128922		28.5647	142727		28.5647	44536.6		28.5647	104327		28.5647	133988		28.5647	122779		28.5647	130060		28.5647	127322
									28.5814	128634		28.5814	142487		28.5814	44603.8		28.5814	104265		28.5814	133889		28.5814	122604		28.5814	129939		28.5814	127230
									28.598	128360		28.598	142276		28.598	44667.4		28.598	104206		28.598	133769		28.598	122436		28.598	129819		28.598	127122
									28.6147	128104		28.6147	142039		28.6147	44729.7		28.6147	104147		28.6147	133610		28.6147	122266		28.6147	129702		28.6147	127003
									28.6314	127872		28.6314	141770		28.6314	44785.6		28.6314	104087		28.6314	133428		28.6314	122133		28.6314	129535		28.6314	126883
									28.648	127650		28.648	141470		28.648	44843.5		28.648	104013		28.648	133291		28.648	122019		28.648	129336		28.648	126783
									28.6647	127434		28.6647	141132		28.6647	44913.8		28.6647	103913		28.6647	133162		28.6647	121876		28.6647	129118		28.6647	126691
									28.6813	127188		28.6813	140827		28.6813	44972		28.6813	103800		28.6813	133047		28.6813	121738		28.6813	128921		28.6813	126607
									28.698	126904		28.698	140554		28.698	45028		28.698	103695		28.698	132931		28.698	121563		28.698	128744		28.698	126520
									28.7146	126593		28.7146	140285		28.7146	45081		28.7146	103606		28.7146	132813		28.7146	121343		28.7146	128583		28.7146	126396
									28.7313	126274		28.7313	140042		28.7313	45135.2		28.7313	103522		28.7313	132649		28.7313	121124		28.7313	128434		28.7313	126236
									28.7479	125970		28.7479	139788		28.7479	45190.5		28.7479	103452		28.7479	132474		28.7479	120911		28.7479	128286		28.7479	126078
									28.7646	125700		28.7646	139489		28.7646	45241.5		28.7646	103377		28.7646	132274		28.7646	120712		28.7646	128106		28.7646	125927
									28.7812	125438		28.7812	139158		28.7812	45309		28.7812	103287		28.7812	132089		28.7812	120548		28.7812	127880		28.7812	125803
									28.7979	125186		28.7979	138792		28.7979	45363.8		28.7979	103158		28.7979	131938		28.7979	120380		28.7979	127631		28.7979	125676
									28.8146	124929		28.8146	138427		28.8146	45414.3		28.8146	103022		28.8146	131796		28.8146	120216		28.8146	127376		28.8146	125576
									28.8312	124630		28.8312	138091		28.8312	45460.8		28.8312	102882		28.8312	131667		28.8312	120008		28.8312	127141		28.8312	125481
									28.8479	124304		28.8479	137785		28.8479	45516.3		28.8479	102764		28.8479	131535		28.8479	119771		28.8479	126940		28.8479	125340
									28.8645	123962		28.8645	137489		28.8645	45565.1		28.8645	102652		28.8645	131372		28.8645	119520		28.8645	126728		28.8645	125172
									28.8812	123612		28.8812	137191		28.8812	45623.3		28.8812	102555		28.8812	131166		28.8812	119272		28.8812	126545		28.8812	124992
									28.8978	123300		28.8978	136867		28.8978	45675.4		28.8978	102454		28.8978	130942		28.8978	119065		28.8978	126334		28.8978	124806
									28.9145	123024		28.9145	136514		28.9145	45723.9		28.9145	102348		28.9145	130750		28.9145	118868		28.9145	126074		28.9145	124634
									28.9311	122758		28.9311	136111		28.9311	45780.1		28.9311	102204		28.9311	130537		28.9311	118682		28.9311	125794		28.9311	124490
									28.9478	122487		28.9478	135702		28.9478	45832.7		28.9478	102052		28.9478	130354		28.9478	118509		28.9478	125474		28.9478	124357
									28.9645	122186		28.9645	135326		28.9645	45885.6		28.9645	101888		28.9645	130196		28.9645	118295		28.9645	125195		28.9645	124231
									28.9811	121855		28.9811	134971		28.9811	45926.8		28.9811	101743		28.9811	130034		28.9811	118053		28.9811	124942		28.9811	124069
									28.9978	121488		28.9978	134655		28.9978	45969.6		28.9978	101604		28.9978	129862		28.9978	117777		28.9978	124701		28.9978	123883
									29.0144	121116		29.0144	134336		29.0144	46016.5		29.0144	101488		29.0144	129637		29.0144	117512		29.0144	124491		29.0144	123665
									29.0311	120763		29.0311	134009		29.0311	46064.8		29.0311	101363		29.0311	129381		29.0311	117272		29.0311	124251		29.0311	123430
									29.0477	120458		29.0477	133652		29.0477	46105.9		29.0477	101241		29.0477	129116		29.0477	117051		29.0477	123977		29.0477	123226
									29.0644	120151		29.0644	133250		29.0644	46146.9		29.0644	101089		29.0644	128871		29.0644	116851		29.0644	123676		29.0644	123030
									29.0811	119859		29.0811	132815		29.0811	46195.5		29.0811	100919		29.0811	128635		29.0811	116642		29.0811	123344		29.0811	122851
									29.0977	119544		29.0977	132406		29.0977	46236.7		29.0977	100730		29.0977	128444		29.0977	116411		29.0977	123028		29.0977	122693
									29.1144	119184		29.1144	132037		29.1144	46269.9		29.1144	100551		29.1144	128261		29.1144	116144		29.1144	122728		29.1144	122505
									29.131	118797		29.131	131694		29.131	46306.7		29.131	100382		29.131	128058		29.131	115864		29.131	122461		29.131	122288
									29.1477	118396		29.1477	131367		29.1477	46356.1		29.1477	100238		29.1477	127806		29.1477	115548		29.1477	122225		29.1477	122036
									29.1643	118026		29.1643	131032		29.1643	46403.6		29.1643	100089		29.1643	127511		29.1643	115258		29.1643	121974		29.1643	121754
									29.181	117666		29.181	130664		29.181	46443.8		29.181	99944.8		29.181	127209		29.181	114998		29.181	121686		29.181	121494
									29.1976	117336		29.1976	130250		29.1976	46484.9		29.1976	99782.9		29.1976	126922		29.1976	114746		29.1976	121362		29.1976	121258
									29.2143	117030		29.2143	129797		29.2143	46534.3		29.2143	99597.7		29.2143	126649		29.2143	114500		29.2143	120998		29.2143	121038
									29.231	116692		29.231	129356		29.231	46573.3		29.231	99383.4		29.231	126412		29.231	114254		29.231	120634		29.231	120834
									29.2476	116326		29.2476	128962		29.2476	46620.4		29.2476	99176.1		29.2476	126173		29.2476	113971		29.2476	120303		29.2476	120621
									29.2643	115926		29.2643	128575		29.2643	46661.9		29.2643	98987.2		29.2643	125941		29.2643	113661		29.2643	119984		29.2643	120381
									29.2809	115487		29.2809	128219		29.2809	46706.4		29.2809	98822.2		29.2809	125680		29.2809	113309		29.2809	119698		29.2809	120098
									29.2976	115076		29.2976	127871		29.2976	46737.9		29.2976	98644		29.2976	125372		29.2976	112972		29.2976	119413		29.2976	119790
									29.3142	114714		29.3142	127491		29.3142	46778.8		29.3142	98490		29.3142	125047		29.3142	112672		29.3142	119094		29.3142	119497
									29.3309	114366		29.3309	127041		29.3309	46820.8		29.3309	98314.4		29.3309	124712		29.3309	112386		29.3309	118757		29.3309	119229
									29.3475	114040		29.3475	126568		29.3475	46863.9		29.3475	98118.7		29.3475	124407		29.3475	112125		29.3475	118357		29.3475	118992
									29.3642	113713		29.3642	126083		29.3642	46899.4		29.3642	97893.8		29.3642	124139		29.3642	111860		29.3642	117951		29.3642	118770
									29.3809	113354		29.3809	125625		29.3809	46947.3		29.3809	97663.4		29.3809	123873		29.3809	111572		29.3809	117559		29.3809	118542
									29.3975	112952		29.3975	125219		29.3975	46989		29.3975	97450.6		29.3975	123616		29.3975	111253		29.3975	117214		29.3975	118290
									29.4142	112500		29.4142	124826		29.4142	47022.8		29.4142	97255.8		29.4142	123334		29.4142	110886		29.4142	116891		29.4142	117995
									29.4308	112072		29.4308	124443		29.4308	47046.2		29.4308	97073.1		29.4308	123004		29.4308	110526		29.4308	116577		29.4308	117655
									29.4475	111688		29.4475	124054		29.4475	47069.4		29.4475	96903.8		29.4475	122649		29.4475	110202		29.4475	116258		29.4475	117320
									29.4641	111323		29.4641	123606		29.4641	47098.9		29.4641	96716.9		29.4641	122273		29.4641	109893		29.4641	115898		29.4641	117011
									29.4808	110983		29.4808	123119		29.4808	47135.5		29.4808	96505.2		29.4808	121931		29.4808	109620		29.4808	115482		29.4808	116723
									29.4975	110653		29.4975	122629		29.4975	47170.3		29.4975	96270.9		29.4975	121610		29.4975	109362		29.4975	115068		29.4975	116456
									29.5141	110280		29.5141	122144		29.5141	47199.3		29.5141	96025.5		29.5141	121322		29.5141	109057		29.5141	114654		29.5141	116199
									29.5308	109891		29.5308	121721		29.5308	47235		29.5308	95796.9		29.5308	121042		29.5308	108736		29.5308	114273		29.5308	115924
									29.5474	109454		29.5474	121307		29.5474	47264.8		29.5474	95585.3		29.5474	120735		29.5474	108361		29.5474	113942		29.5474	115613
									29.5641	109008		29.5641	120911		29.5641	47290.5		29.5641	95376		29.5641	120401		29.5641	107990		29.5641	113618		29.5641	115249
									29.5807	108580		29.5807	120524		29.5807	47322		29.5807	95196.2		29.5807	120031		29.5807	107628		29.5807	113299		29.5807	114881
									29.5974	108199		29.5974	120071		29.5974	47340.5		29.5974	94998.6		29.5974	119622		29.5974	107302		29.5974	112924		29.5974	114539
									29.614	107840		29.614	119584		29.614	47376.6		29.614	94781.4		29.614	119236		29.614	107003		29.614	112512		29.614	114213
									29.6307	107476		29.6307	119071		29.6307	47396.3		29.6307	94541.1		29.6307	118896		29.6307	106714		29.6307	112078		29.6307	113921
									29.6473	107108		29.6473	118553		29.6473	47418		29.6473	94266.3		29.6473	118564		29.6473	106416		29.6473	111648		29.6473	113638
									29.664	106690		29.664	118085		29.664	47451		29.664	94007.4		29.664	118269		29.664	106075		29.664	111241		29.664	113348
									29.6807	106244		29.6807	117654		29.6807	47484.8		29.6807	93761.7		29.6807	117954		29.6807	105695		29.6807	110873		29.6807	113031
									29.6973	105780		29.6973	117231		29.6973	47505.9		29.6973	93531.1		29.6973	117604		29.6973	105302		29.6973	110533		29.6973	112658
									29.714	105341		29.714	116833		29.714	47528.6		29.714	93319.1		29.714	117223		29.714	104909		29.714	110191		29.714	112275
									29.7306	104913		29.7306	116387		29.7306	47548.6		29.7306	93101.6		29.7306	116808		29.7306	104561		29.7306	109828		29.7306	111886
									29.7473	104545		29.7473	115906		29.7473	47571.2		29.7473	92872.9		29.7473	116402		29.7473	104241		29.7473	109406		29.7473	111537
									29.7639	104180		29.7639	115384		29.7639	47596.4		29.7639	92621.1		29.7639	116022		29.7639	103924		29.7639	108961		29.7639	111211
									29.7806	103818		29.7806	114841		29.7806	47631.4		29.7806	92335.1		29.7806	115662		29.7806	103612		29.7806	108494		29.7806	110898
									29.7972	103423		29.7972	114352		29.7972	47654.7		29.7972	92039.6		29.7972	115331		29.7972	103259		29.7972	108054		29.7972	110585
									29.8139	102979		29.8139	113897		29.8139	47672.5		29.8139	91774.9		29.8139	115003		29.8139	102886		29.8139	107662		29.8139	110237
									29.8306	102507		29.8306	113460		29.8306	47698.8		29.8306	91520.2		29.8306	114640		29.8306	102473		29.8306	107282		29.8306	109861
									29.8472	102056		29.8472	113045		29.8472	47704.1		29.8472	91296.6		29.8472	114239		29.8472	102063		29.8472	106913		29.8472	109445
									29.8639	101618		29.8639	112606		29.8639	47719		29.8639	91072		29.8639	113807		29.8639	101686		29.8639	106544		29.8639	109018
									29.8805	101228		29.8805	112128		29.8805	47741		29.8805	90831.5		29.8805	113332		29.8805	101331		29.8805	106117		29.8805	108617
									29.8972	100855		29.8972	111626		29.8972	47758.9		29.8972	90587.1		29.8972	112916		29.8972	100996		29.8972	105653		29.8972	108255
									29.9139	100498		29.9139	111092		29.9139	47782.8		29.9139	90299		29.9139	112523		29.9139	100675		29.9139	105164		29.9139	107905
									29.9305	100108		29.9305	110593		29.9305	47803.3		29.9305	89994.4		29.9305	112152		29.9305	100321		29.9305	104706		29.9305	107562
									29.9472	99675.6		29.9472	110118		29.9472	47813.2		29.9472	89720.7		29.9472	111792		29.9472	99937.3		29.9472	104269		29.9472	107202
									29.9638	99212		29.9638	109680		29.9638	47826.6		29.9638	89464.4		29.9638	111432		29.9638	99515.5		29.9638	103874		29.9638	106812
									29.9805	98743.5		29.9805	109259		29.9805	47828		29.9805	89217.6		29.9805	111017		29.9805	99088.4		29.9805	103499		29.9805	106383
									29.9971	98303.3		29.9971	108835		29.9971	47842.7		29.9971	88976.5		29.9971	110561		29.9971	98667.4		29.9971	103125		29.9971	105932
									30.0138	97908.5		30.0138	108361		30.0138	47855.1		30.0138	88735.3		30.0138	110086		30.0138	98297.4		30.0138	102703		30.0138	105485
									30.0304	97521.1		30.0304	107857		30.0304	47857		30.0304	88470.6		30.0304	109636		30.0304	97937		30.0304	102251		30.0304	105118
									30.0471	97156.5		30.0471	107312		30.0471	47871.1		30.0471	88187.7		30.0471	109215		30.0471	97595.4		30.0471	101758		30.0471	104730
									30.0637	96776.4		30.0637	106800		30.0637	47886.2		30.0637	87875.4		30.0637	108812		30.0637	97245.8		30.0637	101275		30.0637	104379
									30.0804	96357.9		30.0804	106316		30.0804	47884.4		30.0804	87575.9		30.0804	108461		30.0804	96860.7		30.0804	100838		30.0804	104031
									30.0971	95901.8		30.0971	105863		30.0971	47891.2		30.0971	87284.8		30.0971	108082		30.0971	96443		30.0971	100411		30.0971	103642
									30.1137	95439.4		30.1137	105430		30.1137	47897.5		30.1137	87020.7		30.1137	107681		30.1137	95992.7		30.1137	100022		30.1137	103201
									30.1304	94982.1		30.1304	105011		30.1304	47900		30.1304	86768.4		30.1304	107224		30.1304	95554.9		30.1304	99656.4		30.1304	102733
									30.147	94567.8		30.147	104549		30.147	47916.6		30.147	86509.1		30.147	106744		30.147	95173.4		30.147	99238.1		30.147	102274
									30.1637	94174.8		30.1637	104049		30.1637	47923.6		30.1637	86249.4		30.1637	106278		30.1637	94808.9		30.1637	98777.6		30.1637	101872
									30.1803	93811.8		30.1803	103498		30.1803	47938		30.1803	85952.7		30.1803	105831		30.1803	94463.8		30.1803	98301.4		30.1803	101490
									30.197	93438.3		30.197	102965		30.197	47950.4		30.197	85624.9		30.197	105432		30.197	94132.9		30.197	97786.1		30.197	101121
									30.2137	93031.5		30.2137	102450		30.2137	47951.3		30.2137	85308.7		30.2137	105045		30.2137	93755.4		30.2137	97330.3		30.2137	100766
									30.2303	92592.4		30.2303	101987		30.2303	47954.7		30.2303	85004.1		30.2303	104676		30.2303	93345.4		30.2303	96902.4		30.2303	100369
									30.247	92128.9		30.247	101551		30.247	47949.1		30.247	84723.4		30.247	104267		30.247	92906.8		30.247	96487		30.247	99947.3
									30.2636	91674.4		30.2636	101131		30.2636	47949.7		30.2636	84464.5		30.2636	103807		30.2636	92481.8		30.2636	96112.1		30.2636	99492.2
									30.2803	91256.2		30.2803	100699		30.2803	47943.6		30.2803	84196.1		30.2803	103331		30.2803	92094.8		30.2803	95699.1		30.2803	99025.1
									30.2969	90870.2		30.2969	100198		30.2969	47940.1		30.2969	83921.5		30.2969	102832		30.2969	91717		30.2969	95265.6		30.2969	98591.9
									30.3136	90492.2		30.3136	99664.2		30.3136	47943.4		30.3136	83619.8		30.3136	102367		30.3136	91365.4		30.3136	94781.1		30.3136	98193.1
									30.3302	90138.4		30.3302	99132.4		30.3302	47948.3		30.3302	83299.3		30.3302	101940		30.3302	91042.4		30.3302	94283.3		30.3302	97818.9
									30.3469	89739.7		30.3469	98616.9		30.3469	47945.9		30.3469	82977.2		30.3469	101538		30.3469	90673.5		30.3469	93806.9		30.3469	97463
									30.3636	89312.2		30.3636	98150.6		30.3636	47937.7		30.3636	82646.8		30.3636	101149		30.3636	90268.4		30.3636	93357.3		30.3636	97063.3
									30.3802	88853		30.3802	97705.1		30.3802	47915.8		30.3802	82357.1		30.3802	100739		30.3802	89832.4		30.3802	92947.3		30.3802	96636.6
									30.3969	88402.8		30.3969	97289.5		30.3969	47907.9		30.3969	82075.9		30.3969	100276		30.3969	89385.1		30.3969	92564.2		30.3969	96170.4
									30.4135	87973.1		30.4135	96867.1		30.4135	47889.6		30.4135	81802.1		30.4135	99786.8		30.4135	88964.1		30.4135	92171.4		30.4135	95680.9
									30.4302	87582.7		30.4302	96407.7		30.4302	47880.1		30.4302	81541		30.4302	99286.6		30.4302	88582.1		30.4302	91744.9		30.4302	95221.8
									30.4468	87194.6		30.4468	95897.6		30.4468	47867.3		30.4468	81249.4		30.4468	98794.5		30.4468	88206.3		30.4468	91280.1		30.4468	94791.3
									30.4635	86848.1		30.4635	95363.1		30.4635	47851.3		30.4635	80925.5		30.4635	98345.4		30.4635	87866.2		30.4635	90790.1		30.4635	94390.7
									30.4801	86466.2		30.4801	94855.8		30.4801	47842.6		30.4801	80586.3		30.4801	97917.8		30.4801	87501.5		30.4801	90310.9		30.4801	94015.7
									30.4968	86071.1		30.4968	94379.1		30.4968	47843.6		30.4968	80233.3		30.4968	97520.8		30.4968	87100		30.4968	89863.2		30.4968	93619
									30.5134	85624.6		30.5134	93933.4		30.5134	47837.1		30.5134	79921		30.5134	97117.9		30.5134	86661.3		30.5134	89443.5		30.5134	93205.9
									30.5301	85160.5		30.5301	93518.4		30.5301	47810.7		30.5301	79633.1		30.5301	96675.7		30.5301	86213.3		30.5301	89054.7		30.5301	92749
									30.5468	84727.9		30.5468	93104.9		30.5468	47786.4		30.5468	79353.2		30.5468	96190.1		30.5468	85776.6		30.5468	88658.7		30.5468	92245.3
									30.5634	84323.8		30.5634	92658.7		30.5634	47768.9		30.5634	79086.2		30.5634	95696		30.5634	85377.9		30.5634	88245.1		30.5634	91769
									30.5801	83950.3		30.5801	92169		30.5801	47763.2		30.5801	78779.3		30.5801	95183.9		30.5801	85006.1		30.5801	87809.7		30.5801	91328.3
									30.5967	83597.1		30.5967	91655		30.5967	47752.4		30.5967	78475.7		30.5967	94722.9		30.5967	84644.2		30.5967	87308.7		30.5967	90937
									30.6134	83244.1		30.6134	91137.7		30.6134	47745.7		30.6134	78128.5		30.6134	94286.1		30.6134	84296.2		30.6134	86818.7		30.6134	90544.8
									30.63	82853.7		30.63	90650.6		30.63	47729.7		30.63	77785.9		30.63	93882		30.63	83907.5		30.63	86352.9		30.63	90162.6
									30.6467	82431.5		30.6467	90211.8		30.6467	47706.1		30.6467	77458.2		30.6467	93492.2		30.6467	83490		30.6467	85927.6		30.6467	89756.5
									30.6634	81990.4		30.6634	89780		30.6634	47683.7		30.6634	77151.2		30.6634	93042.6		30.6634	83046.9		30.6634	85521.9		30.6634	89307.1
									30.68	81572.1		30.68	89364.4		30.68	47659.4		30.68	76865.9		30.68	92589.9		30.68	82619.8		30.68	85140.6		30.68	88827.6
									30.6967	81174.3		30.6967	88947.8		30.6967	47633.3		30.6967	76593.2		30.6967	92076.3		30.6967	82214.2		30.6967	84752.1		30.6967	88352.9
									30.7133	80806.7		30.7133	88473.3		30.7133	47610.1		30.7133	76302.2		30.7133	91568.7		30.7133	81841.2		30.7133	84312.5		30.7133	87909.5
									30.73	80469		30.73	87987.1		30.73	47585.8		30.73	75994.2		30.73	91091.9		30.73	81497		30.73	83841.4		30.73	87487.9
									30.7466	80121.7		30.7466	87471.3		30.7466	47554.1		30.7466	75665.3		30.7466	90658.9		30.7466	81150.7		30.7466	83344.1		30.7466	87097.6
									30.7633	79753.5		30.7633	86988.7		30.7633	47540.7		30.7633	75327		30.7633	90242.1		30.7633	80779.4		30.7633	82886.1		30.7633	86718.2
									30.7799	79365.7		30.7799	86541.3		30.7799	47511.2		30.7799	74982.1		30.7799	89855.2		30.7799	80378		30.7799	82458.2		30.7799	86328.4
									30.7966	78943.4		30.7966	86128.1		30.7966	47474.6		30.7966	74659.8		30.7966	89431.2		30.7966	79952.4		30.7966	82063.5		30.7966	85891.7
									30.8133	78531.8		30.8133	85727		30.8133	47433		30.8133	74369.1		30.8133	88978		30.8133	79529.9		30.8133	81686.1		30.8133	85418.8
									30.8299	78153.8		30.8299	85329.6		30.8299	47399.5		30.8299	74095.6		30.8299	88502.6		30.8299	79134.2		30.8299	81288.1		30.8299	84944.1
									30.8466	77783		30.8466	84882.1		30.8466	47371.3		30.8466	73815.8		30.8466	87996.3		30.8466	78758.7		30.8466	80882.1		30.8466	84485.3
									30.8632	77441.7		30.8632	84409.4		30.8632	47338.1		30.8632	73505.2		30.8632	87512.1		30.8632	78419.2		30.8632	80438.3		30.8632	84060.4
									30.8799	77113.4		30.8799	83921.2		30.8799	47298.2		30.8799	73189.2		30.8799	87081.9		30.8799	78078.1		30.8799	79971.5		30.8799	83671
									30.8965	76773.7		30.8965	83441.5		30.8965	47270.3		30.8965	72826.1		30.8965	86659		30.8965	77732.7		30.8965	79517.7		30.8965	83297.5
									30.9132	76397.8		30.9132	83006.9		30.9132	47246.9		30.9132	72486.8		30.9132	86271.1		30.9132	77349		30.9132	79097.3		30.9132	82921.9
									30.9298	75993.6		30.9298	82583.4		30.9298	47212.3		30.9298	72174.9		30.9298	85864.8		30.9298	76944.1		30.9298	78705.6		30.9298	82506.8
									30.9465	75591.9		30.9465	82189.7		30.9465	47164.7		30.9465	71878		30.9465	85441.9		30.9465	76529.4		30.9465	78328.1		30.9465	82053.1
									30.9632	75194.4		30.9632	81810.4		30.9632	47115.3		30.9632	71591.8		30.9632	84978.5		30.9632	76123.7		30.9632	77965.9		30.9632	81586.2
									30.9798	74827.2		30.9798	81393.4		30.9798	47064.2		30.9798	71315.9		30.9798	84484.7		30.9798	75739.9		30.9798	77576.2		30.9798	81134.4
									30.9965	74497.5		30.9965	80945.7		30.9965	47025.1		30.9965	71014.1		30.9965	84007.9		30.9965	75394.4		30.9965	77156.1		30.9965	80717.4
									31.0131	74163.9		31.0131	80468		31.0131	46982.4		31.0131	70700.9		31.0131	83577.9		31.0131	75050		31.0131	76710		31.0131	80325.9
									31.0298	73831.4		31.0298	79998.6		31.0298	46945.5		31.0298	70343.8		31.0298	83161.4		31.0298	74723.2		31.0298	76263.3		31.0298	79960.8
									31.0464	73474.6		31.0464	79577.1		31.0464	46905.6		31.0464	69981.4		31.0464	82769.3		31.0464	74356.4		31.0464	75835.9		31.0464	79602.3
									31.0631	73072.7		31.0631	79169.1		31.0631	46850.8		31.0631	69657.1		31.0631	82397.7		31.0631	73960.8		31.0631	75449.4		31.0631	79205
									31.0798	72685.2		31.0798	78781		31.0798	46803.6		31.0798	69353.8		31.0798	81987.6		31.0798	73558.1		31.0798	75074.7		31.0798	78774.6
									31.0964	72303.1		31.0964	78422.3		31.0964	46738.6		31.0964	69076.2		31.0964	81539.8		31.0964	73149.2		31.0964	74723.5		31.0964	78312.2
									31.1131	71951.7		31.1131	78026.4		31.1131	46683.9		31.1131	68802.7		31.1131	81059.6		31.1131	72770.8		31.1131	74359		31.1131	77861.3
									31.1297	71622.5		31.1297	77614.1		31.1297	46636.3		31.1297	68515.4		31.1297	80593.9		31.1297	72426.2		31.1297	73953.2		31.1297	77445.4
									31.1464	71310.1		31.1464	77163.6		31.1464	46588.6		31.1464	68218.9		31.1464	80135.2		31.1464	72105.2		31.1464	73530		31.1464	77049.8
									31.163	70996.6		31.163	76705.8		31.163	46545.4		31.163	67885.9		31.163	79724.7		31.163	71787.7		31.163	73078.7		31.163	76674.4
									31.1797	70659.6		31.1797	76294.1		31.1797	46500.5		31.1797	67544.1		31.1797	79330.6		31.1797	71431.7		31.1797	72657.6		31.1797	76323.8
									31.1963	70306.7		31.1963	75896.4		31.1963	46451.5		31.1963	67217.4		31.1963	78966		31.1963	71054.6		31.1963	72263.3		31.1963	75954.7
									31.213	69929.4		31.213	75521.4		31.213	46381.9		31.213	66914.4		31.213	78579.3		31.213	70657.7		31.213	71899.7		31.213	75546.6
									31.2296	69554.2		31.2296	75169.1		31.2296	46313.9		31.2296	66632.8		31.2296	78153.5		31.2296	70252.5		31.2296	71550.2		31.2296	75124.7
									31.2463	69207.7		31.2463	74793.7		31.2463	46250.7		31.2463	66358.7		31.2463	77695.9		31.2463	69878.4		31.2463	71203.5		31.2463	74664.9
									31.263	68895.9		31.263	74402.7		31.263	46183.6		31.263	66083.7		31.263	77227.9		31.263	69534.7		31.263	70818.8		31.263	74249.1
									31.2796	68585.4		31.2796	73990.3		31.2796	46125.2		31.2796	65794.8		31.2796	76791.4		31.2796	69211.3		31.2796	70407.8		31.2796	73864.9
									31.2963	68300.1		31.2963	73554.7		31.2963	46073.4		31.2963	65475		31.2963	76382.8		31.2963	68893.2		31.2963	69980		31.2963	73505.5
									31.3129	67999.2		31.3129	73144.6		31.3129	46019.1		31.3129	65138.8		31.3129	76000.9		31.3129	68568.9		31.3129	69562.1		31.3129	73181.1
									31.3296	67666		31.3296	72746.6		31.3296	45959		31.3296	64809.8		31.3296	75647.6		31.3296	68211.9		31.3296	69191.4		31.3296	72828
									31.3462	67320.1		31.3462	72379.7		31.3462	45897.9		31.3462	64502.8		31.3462	75276.3		31.3462	67850.4		31.3462	68820.1		31.3462	72440.2
									31.3629	66952.9		31.3629	72034		31.3629	45822.6		31.3629	64227.1		31.3629	74880.3		31.3629	67463.4		31.3629	68493.1		31.3629	72025.4
									31.3796	66601.9		31.3796	71688.9		31.3796	45748.9		31.3796	63957.2		31.3796	74451.3		31.3796	67094.5		31.3796	68161.4		31.3796	71599.6
									31.3962	66294.7		31.3962	71324.9		31.3962	45683		31.3962	63699.3		31.3962	74004.1		31.3962	66772.3		31.3962	67810.6		31.3962	71173
									31.4129	65986.9		31.4129	70937.7		31.4129	45618.1		31.4129	63413.6		31.4129	73579.5		31.4129	66454.8		31.4129	67429.5		31.4129	70808.1
									31.4295	65717.5		31.4295	70522.6		31.4295	45562.3		31.4295	63102		31.4295	73177.1		31.4295	66159.9		31.4295	67023.8		31.4295	70444.9
									31.4462	65427.3		31.4462	70115.7		31.4462	45500.3		31.4462	62783.6		31.4462	72812.4		31.4462	65852.6		31.4462	66624.5		31.4462	70132.9
									31.4628	65115.9		31.4628	69723.5		31.4628	45442.4		31.4628	62461		31.4628	72456.3		31.4628	65527		31.4628	66254.4		31.4628	69817.5
									31.4795	64786.1		31.4795	69370		31.4795	45374.8		31.4795	62142.5		31.4795	72103.2		31.4795	65176.2		31.4795	65905.2		31.4795	69452.8
									31.4962	64440.7		31.4962	69039.3		31.4962	45307		31.4962	61860.6		31.4962	71730.8		31.4962	64813		31.4962	65585		31.4962	69076.8
									31.5128	64110.8		31.5128	68713.6		31.5128	45215.9		31.5128	61597		31.5128	71338.5		31.5128	64464.8		31.5128	65284.7		31.5128	68673.5
									31.5295	63798.5		31.5295	68362.2		31.5295	45151.8		31.5295	61336.1		31.5295	70917.8		31.5295	64133.9		31.5295	64968.2		31.5295	68278.6
									31.5461	63511.7		31.5461	68000.6		31.5461	45061.4		31.5461	61067		31.5461	70479.6		31.5461	63824.6		31.5461	64613.9		31.5461	67920.6
									31.5628	63234.2		31.5628	67612.5		31.5628	44990.1		31.5628	60768.8		31.5628	70084.7		31.5628	63531.6		31.5628	64235.2		31.5628	67573.4
									31.5794	62973.3		31.5794	67226.3		31.5794	44920.3		31.5794	60468.8		31.5794	69726.8		31.5794	63256.2		31.5794	63859.5		31.5794	67247.8
									31.5961	62690.8		31.5961	66846.3		31.5961	44847		31.5961	60157.8		31.5961	69377.1		31.5961	62966		31.5961	63488.7		31.5961	66940.9
									31.6127	62387.7		31.6127	66508.8		31.6127	44780.4		31.6127	59855.6		31.6127	69029.2		31.6127	62621.8		31.6127	63159.3		31.6127	66595.9
									31.6294	62052.4		31.6294	66184.5		31.6294	44705.2		31.6294	59576.9		31.6294	68693.8		31.6294	62292.3		31.6294	62856.5		31.6294	66245.9
									31.646	61731.3		31.646	65882.2		31.646	44623.6		31.646	59316.3		31.646	68307		31.646	61923.8		31.646	62558.5		31.646	65856.7
									31.6627	61446.6		31.6627	65575.8		31.6627	44531.2		31.6627	59065.8		31.6627	67891.4		31.6627	61610.7		31.6627	62254.7		31.6627	65463.9
									31.6794	61161.5		31.6794	65237.4		31.6794	44436.1		31.6794	58828.4		31.6794	67480.4		31.6794	61303.4		31.6794	61934.5		31.6794	65101.5
									31.696	60907.2		31.696	64880.6		31.696	44369.2		31.696	58561.5		31.696	67084.1		31.696	61029.9		31.696	61584.7		31.696	64756.2
									31.7127	60652.2		31.7127	64509.6		31.7127	44291		31.7127	58274.9		31.7127	66724.9		31.7127	60760.3		31.7127	61232.2		31.7127	64448.6
									31.7293	60387.1		31.7293	64155.6		31.7293	44215.8		31.7293	57973.8		31.7293	66390.9		31.7293	60480.7		31.7293	60887.7		31.7293	64144.2
									31.746	60105.8		31.746	63829.8		31.746	44142		31.746	57684.9		31.746	66073.1		31.746	60171.6		31.746	60567.8		31.746	63837.1
									31.7626	59813.2		31.7626	63521.4		31.7626	44055.4		31.7626	57420.8		31.7626	65764.9		31.7626	59846		31.7626	60265.4		31.7626	63493.1
									31.7793	59500.3		31.7793	63229.9		31.7793	43967.9		31.7793	57150.7		31.7793	65403.4		31.7793	59498		31.7793	59996		31.7793	63144.4
									31.796	59202.3		31.796	62948.3		31.796	43859.9		31.796	56905.5		31.796	65020.6		31.796	59196.5		31.796	59711.2		31.796	62766.3
									31.8126	58948.2		31.8126	62638.1		31.8126	43756.3		31.8126	56673.7		31.8126	64636.5		31.8126	58906.6		31.8126	59423.2		31.8126	62412
									31.8293	58702.9		31.8293	62307.4		31.8293	43686		31.8293	56428.6		31.8293	64263.1		31.8293	58632		31.8293	59104		31.8293	62091.4
									31.8459	58464.4		31.8459	61963.8		31.8459	43599.8		31.8459	56158.8		31.8459	63923.9		31.8459	58372		31.8459	58762.7		31.8459	61782.6
									31.8626	58232		31.8626	61611.2		31.8626	43515.8		31.8626	55876.6		31.8626	63605.4		31.8626	58106.7		31.8626	58439.3		31.8626	61496.1
									31.8792	57972		31.8792	61288.4		31.8792	43439.5		31.8792	55593.9		31.8792	63300.9		31.8792	57825.1		31.8792	58123.7		31.8792	61211.2
									31.8959	57694.3		31.8959	61004		31.8959	43344.9		31.8959	55330.2		31.8959	63004.2		31.8959	57534.2		31.8959	57825.3		31.8959	60911.1
									31.9125	57401.6		31.9125	60722.7		31.9125	43258.9		31.9125	55076.4		31.9125	62685.2		31.9125	57209.7		31.9125	57565.1		31.9125	60577.3
									31.9292	57123.4		31.9292	60441.3		31.9292	43156.2		31.9292	54838.3		31.9292	62341.1		31.9292	56896.2		31.9292	57300.2		31.9292	60228.8
									31.9459	56872		31.9459	60162.2		31.9459	43050.9		31.9459	54615.4		31.9459	61983.8		31.9459	56625		31.9459	57032.2		31.9459	59897.4
									31.9625	56636.2		31.9625	59860.4		31.9625	42956		31.9625	54382.4		31.9625	61627.2		31.9625	56372.6		31.9625	56724.2		31.9625	59566.1
									31.9792	56403.3		31.9792	59541.2		31.9792	42875.6		31.9792	54125.8		31.9792	61297.1		31.9792	56127.7		31.9792	56417.2		31.9792	59285.5
									31.9958	56183.3		31.9958	59214.2		31.9958	42787		31.9958	53860.9		31.9958	60993		31.9958	55888.2		31.9958	56099.5		31.9958	59013.2
									32.0125	55948.2		32.0125	58908.6		32.0125	42711.9		32.0125	53585.9		32.0125	60697.3		32.0125	55643.7		32.0125	55793		32.0125	58741.5
									32.0291	55687.3		32.0291	58628.8		32.0291	42621.6		32.0291	53324.3		32.0291	60417.7		32.0291	55360.2		32.0291	55513.4		32.0291	58460.4
									32.0458	55424.2		32.0458	58360.7		32.0458	42515.3		32.0458	53080		32.0458	60115.1		32.0458	55064.6		32.0458	55272.4		32.0458	58155.2
									32.0624	55157.6		32.0624	58109.8		32.0624	42414.4		32.0624	52849.1		32.0624	59798.6		32.0624	54775.6		32.0624	55023.3		32.0624	57830.1
									32.0791	54919		32.0791	57857.2		32.0791	42297.5		32.0791	52639		32.0791	59457.8		32.0791	54506.4		32.0791	54788.7		32.0791	57516.4
									32.0958	54680.2		32.0958	57574.6		32.0958	42196.6		32.0958	52414.4		32.0958	59114.9		32.0958	54265.4		32.0958	54518.7		32.0958	57208.2
									32.1124	54479.4		32.1124	57278.4		32.1124	42107.9		32.1124	52181		32.1124	58801.8		32.1124	54032.5		32.1124	54229.5		32.1124	56923.3
									32.1291	54269.9		32.1291	56973.3		32.1291	42014.3		32.1291	51919.6		32.1291	58498.4		32.1291	53803.5		32.1291	53922.4		32.1291	56654
									32.1457	54049.1		32.1457	56681.4		32.1457	41930.8		32.1457	51653.6		32.1457	58220.9		32.1457	53572.9		32.1457	53639.4		32.1457	56403
									32.1624	53813.1		32.1624	56410.3		32.1624	41836.4		32.1624	51399.8		32.1624	57947.2		32.1624	53298.3		32.1624	53367.7		32.1624	56145.5
									32.179	53552.1		32.179	56153.9		32.179	41724.2		32.179	51166.8		32.179	57671.3		32.179	53034.1		32.179	53120.9		32.179	55861.9
									32.1957	53293.6		32.1957	55929.7		32.1957	41617.1		32.1957	50953.3		32.1957	57392.1		32.1957	52766.7		32.1957	52889.7		32.1957	55570.3
									32.2124	53058.3		32.2124	55696.3		32.2124	41522.7		32.2124	50748		32.2124	57088.2		32.2124	52504.7		32.2124	52674.5		32.2124	55265.6
									32.229	52830.5		32.229	55443.8		32.229	41414.3		32.229	50532		32.229	56752.1		32.229	52276.4		32.229	52419.9		32.229	54963.9
									32.2457	52625.7		32.2457	55177.7		32.2457	41316.4		32.2457	50305.1		32.2457	56455.8		32.2457	52042.2		32.2457	52151.4		32.2457	54705
									32.2623	52423.7		32.2623	54885.9		32.2623	41227.1		32.2623	50075		32.2623	56169.5		32.2623	51823.1		32.2623	51878.8		32.2623	54452.7
									32.279	52226.2		32.279	54625.7		32.279	41141.8		32.279	49821.4		32.279	55905.4		32.279	51612.1		32.279	51609.5		32.279	54208.7
									32.2956	52004.9		32.2956	54374.2		32.2956	41056.9		32.2956	49581.3		32.2956	55660.4		32.2956	51375.8		32.2956	51359.2		32.2956	53979.8
									32.3123	51778		32.3123	54138.7		32.3123	40958.7		32.3123	49346.9		32.3123	55402.2		32.3123	51127.7		32.3123	51125.7		32.3123	53711.6
									32.3289	51535.2		32.3289	53927.9		32.3289	40837.3		32.3289	49130.1		32.3289	55132.3		32.3289	50867.3		32.3289	50909.8		32.3289	53438.9
									32.3456	51300.2		32.3456	53706		32.3456	40733.4		32.3456	48932.7		32.3456	54856.5		32.3456	50616.4		32.3456	50689.8		32.3456	53149.1
									32.3623	51090.5		32.3623	53461.9		32.3623	40626.9		32.3623	48749.6		32.3623	54543.3		32.3623	50390.5		32.3623	50473.6		32.3623	52870.5
									32.3789	50907.7		32.3789	53229.3		32.3789	40529.2		32.3789	48543.7		32.3789	54252.6		32.3789	50167.8		32.3789	50227.7		32.3789	52619.2
									32.3956	50713		32.3956	52967.4		32.3956	40431.9		32.3956	48323.3		32.3956	53980.9		32.3956	49967.8		32.3956	49986.2		32.3956	52379.6
									32.4122	50537.7		32.4122	52700.9		32.4122	40345.1		32.4122	48087.9		32.4122	53735.9		32.4122	49756.2		32.4122	49721.8		32.4122	52144.4
									32.4289	50330.7		32.4289	52456.1		32.4289	40260.3		32.4289	47863.4		32.4289	53499.2		32.4289	49538.7		32.4289	49484.3		32.4289	51940.2
									32.4455	50123.8		32.4455	52240.6		32.4455	40171.4		32.4455	47646.9		32.4455	53264.6		32.4455	49309.3		32.4455	49261.2		32.4455	51699.5
									32.4622	49905.8		32.4622	52029.5		32.4622	40063.6		32.4622	47436.3		32.4622	53032		32.4622	49067.1		32.4622	49062.1		32.4622	51446.1
									32.4788	49693.5		32.4788	51828.8		32.4788	39942.2		32.4788	47256.9		32.4788	52765.5		32.4788	48823.6		32.4788	48870.1		32.4788	51192
									32.4955	49496.7		32.4955	51625.8		32.4955	39831.2		32.4955	47070.9		32.4955	52488.4		32.4955	48606.6		32.4955	48663.2		32.4955	50922
									32.5121	49313.9		32.5121	51394.8		32.5121	39722.5		32.5121	46894.1		32.5121	52210.2		32.5121	48402.2		32.5121	48439.5		32.5121	50675.9
									32.5288	49140.6		32.5288	51160.2		32.5288	39619.5		32.5288	46708		32.5288	51950.3		32.5288	48213.9		32.5288	48211.3		32.5288	50451.7
									32.5455	48981.9		32.5455	50914.5		32.5455	39525.3		32.5455	46506.3		32.5455	51715.7		32.5455	48028.8		32.5455	47966.3		32.5455	50242.6
									32.5621	48790.3		32.5621	50675.3		32.5621	39429.9		32.5621	46291.6		32.5621	51496		32.5621	47827.2		32.5621	47738.2		32.5621	50045.6
									32.5788	48598.6		32.5788	50456.4		32.5788	39334.1		32.5788	46081.6		32.5788	51279.2		32.5788	47615.5		32.5788	47528.3		32.5788	49837.6
									32.5954	48406.7		32.5954	50267.3		32.5954	39235.1		32.5954	45895.2		32.5954	51048.8		32.5954	47404.9		32.5954	47327.1		32.5954	49613.8
									32.6121	48205.7		32.6121	50088.3		32.6121	39126		32.6121	45720.5		32.6121	50817		32.6121	47190.2		32.6121	47144.4		32.6121	49376.6
									32.6287	48014.6		32.6287	49898.8		32.6287	39012.1		32.6287	45537.4		32.6287	50559.3		32.6287	46977.2		32.6287	46958.1		32.6287	49134.1
									32.6454	47825.2		32.6454	49701.2		32.6454	38891.7		32.6454	45371.8		32.6454	50303.2		32.6454	46785.2		32.6454	46761.8		32.6454	48897.4
									32.6621	47649.6		32.6621	49481.8		32.6621	38800.9		32.6621	45193.4		32.6621	50047		32.6621	46606.5		32.6621	46559.4		32.6621	48681.4
									32.6787	47493.2		32.6787	49245.4		32.6787	38706.6		32.6787	44994.8		32.6787	49833.2		32.6787	46439.8		32.6787	46346.1		32.6787	48482.3
									32.6954	47338.3		32.6954	49042.5		32.6954	38622.9		32.6954	44802.3		32.6954	49623.7		32.6954	46252.6		32.6954	46133		32.6954	48290.2
									32.712	47150.3		32.712	48835.6		32.712	38529.3		32.712	44594.1		32.712	49430.6		32.712	46063.6		32.712	45930.5		32.712	48110.3
									32.7287	46961.4		32.7287	48642.4		32.7287	38436		32.7287	44420.2		32.7287	49229.1		32.7287	45880.3		32.7287	45737		32.7287	47907
									32.7453	46769.6		32.7453	48468.5		32.7453	38328.6		32.7453	44242.4		32.7453	49020.4		32.7453	45683		32.7453	45564.3		32.7453	47694.1
									32.762	46583.2		32.762	48297.4		32.762	38216.6		32.762	44074.4		32.762	48785.6		32.762	45479.4		32.762	45407.6		32.762	47469.9
									32.7786	46403.8		32.7786	48107.9		32.7786	38104.5		32.7786	43913.6		32.7786	48548.4		32.7786	45302.9		32.7786	45224.1		32.7786	47256.2
									32.7953	46234.2		32.7953	47906.9		32.7953	38002.8		32.7953	43759		32.7953	48322.1		32.7953	45129.8		32.7953	45038.4		32.7953	47050.6
									32.812	46085.8		32.812	47690.1		32.812	37897.8		32.812	43576.2		32.812	48114.9		32.812	44962.4		32.812	44829.9		32.812	46862.4
									32.8286	45943.8		32.8286	47498.3		32.8286	37815		32.8286	43383.6		32.8286	47912.2		32.8286	44807.7		32.8286	44619.8		32.8286	46682.5
									32.8453	45784.1		32.8453	47308.6		32.8453	37718.5		32.8453	43196.1		32.8453	47718.3		32.8453	44643.8		32.8453	44435.9		32.8453	46503.1
									32.8619	45620.7		32.8619	47124.2		32.8619	37636.8		32.8619	43031.2		32.8619	47542.5		32.8619	44467.8		32.8619	44244.2		32.8619	46321.2
									32.8786	45435.7		32.8786	46966.3		32.8786	37518.8		32.8786	42865.9		32.8786	47355.1		32.8786	44267.5		32.8786	44080.7		32.8786	46119.9
									32.8952	45258.7		32.8952	46806.9		32.8952	37415.2		32.8952	42708.7		32.8952	47138.2		32.8952	44083		32.8952	43942.5		32.8952	45912.6
									32.9119	45092.9		32.9119	46645		32.9119	37311.7		32.9119	42555.9		32.9119	46919.4		32.9119	43918.1		32.9119	43776.2		32.9119	45688.6
									32.9286	44945.1		32.9286	46471.7		32.9286	37205.2		32.9286	42415.7		32.9286	46694.8		32.9286	43754.4		32.9286	43601.4		32.9286	45493.8
									32.9452	44815.3		32.9452	46291.6		32.9452	37100.5		32.9452	42263.2		32.9452	46494.8		32.9452	43599.2		32.9452	43406.6		32.9452	45316.9
									32.9619	44668.1		32.9619	46102.7		32.9619	37013.5		32.9619	42090.4		32.9619	46300.3		32.9619	43454.4		32.9619	43224.2		32.9619	45151.6
									32.9785	44516.8		32.9785	45923.1		32.9785	36925.9		32.9785	41917.1		32.9785	46116.6		32.9785	43294.2		32.9785	43041.1		32.9785	44985.1
									32.9952	44362.2		32.9952	45762.8		32.9952	36841.8		32.9952	41750.8		32.9952	45951.9		32.9952	43128.1		32.9952	42877.4		32.9952	44820.8
									33.0118	44209.5		33.0118	45604.2		33.0118	36739.7		33.0118	41594		33.0118	45779.9		33.0118	42943.9		33.0118	42722.5		33.0118	44635.4
									33.0285	44040.5		33.0285	45458.8		33.0285	36634.8		33.0285	41454.3		33.0285	45583.6		33.0285	42777.5		33.0285	42559.4		33.0285	44442.1
									33.0451	43886.4		33.0451	45312.4		33.0451	36524.2		33.0451	41317.8		33.0451	45385.8		33.0451	42611.7		33.0451	42416.4		33.0451	44228.5
									33.0618	43742.4		33.0618	45149.6		33.0618	36426.2		33.0618	41196.6		33.0618	45181.4		33.0618	42443.6		33.0618	42279.5		33.0618	44046.2
									33.0784	43615.7		33.0784	44981.7		33.0784	36335.6		33.0784	41051.6		33.0784	44983.5		33.0784	42308.3		33.0784	42112.1		33.0784	43876.9
									33.0951	43491.6		33.0951	44804.2		33.0951	36246		33.0951	40889.3		33.0951	44809.9		33.0951	42166.4		33.0951	41928.4		33.0951	43714.9
									33.1118	43360		33.1118	44617.6		33.1118	36166.6		33.1118	40738.1		33.1118	44648.1		33.1118	42019.1		33.1118	41765.6		33.1118	43572.4
									33.1284	43209.7		33.1284	44456.7		33.1284	36078.2		33.1284	40585.9		33.1284	44488.5		33.1284	41869.6		33.1284	41606.9		33.1284	43414.7
									33.1451	43060.2		33.1451	44305.7		33.1451	35978.4		33.1451	40439.6		33.1451	44335		33.1451	41712.6		33.1451	41455.9		33.1451	43258.2
									33.1617	42900.4		33.1617	44170.7		33.1617	35895.1		33.1617	40309		33.1617	44165.1		33.1617	41547.8		33.1617	41323.4		33.1617	43083.2
									33.1784	42754.8		33.1784	44039.1		33.1784	35789		33.1784	40178		33.1784	43987.4		33.1784	41393.7		33.1784	41197.4		33.1784	42903.7
									33.195	42610.8		33.195	43888.4		33.195	35689.3		33.195	40058.1		33.195	43809.2		33.195	41238.1		33.195	41062		33.195	42738.1
									33.2117	42488		33.2117	43723.2		33.2117	35593.7		33.2117	39928.9		33.2117	43629.6		33.2117	41112.9		33.2117	40918.2		33.2117	42587.4
[truncated: 1,578 more rows]

## Sheet: Appendix Fig.S4F
	T cells			B cells			Neutrophils			Ly6CHi			Ly6CLo			Ly6C-
	Fmr1+/+	Fmr1-/-		Fmr1+/+	Fmr1-/-		Fmr1+/+	Fmr1-/-		Fmr1+/+	Fmr1-/-		Fmr1+/+	Fmr1-/-		Fmr1+/+	Fmr1-/-
	12.7	13.2		46.5	51.3		15.4	18.3		6.01	4.69		6.47	4.07		8.39	6.17
	11.1	11.9		46.9	52.5		16.9	16.2		7.56	4.36		5.16	6.27		10	6.3
	11.3	13.5		46.1	56.7		22.4	9.44		5.68	5.21		3.71	4.04		6.94	7.98
	11.1	9.95		47.9	46.3		13.8	14.6		6.98	6.43		5.51	6.98		11.9	12.7
	8.72	7.59		27.4	48.8		38.3	26.3		8.94	3.84		6.16	5.07		7.51	6.24
	8.12	7.4		44.2	54.7		24.8	17.1		6.29	5.82		4.21	5.02		8.18	6.46
	7.88	7.28		54.8	32.6		16.3	37.4		6.02	6.42		4.03	7.37		6.83	4.54
	12	9.73		66	30		8.69	47		1.72	3.21		1.49	4.56		6.44	2.61
	13.4	12.2		62	52.1		7.76	12.5		3.7	3.22		2.2	5.57		8.1	10.5
	14.1	8.68		57.1	41		8.67	20.7		5.46	8.9		2.79	7.13		8.13	9.3
	9.78	9.94		37.5	60.5		16.2	11.2		8.67	3.66		4.76	3.67		17.6	8.9
	12.7	9.41		49.7	62.2		19	9.42		3.1	5.22		2.2	2.99		7.94	7.65
		12.4			56.9			12.5			2.48			2.44			9.73
		12.9			59.8			11			3.44			2.47			7.19

## Sheet: Appendix Fig.S4G-S4H
1 Fmr1+/+	Tunel		Tunel/%MOMA-2				2 Fmr1+/+	Tunel		Tunel/%MOMA-2			3 Fmr1+/+	Tunel		Tunel/%MOMA-2				5 Fmr1+/+	Tunel		Tunel/%MOMA-2					11 Fmr1+/+	Tunel		Tunel/%MOMA-2					12 Fmr1+/+	Tunel		Tunel/%MOMA-2				13 Fmr1+/+	Tunel		Tunel/%MOMA-2
15a-2	1	1	0.0177368				5a-2	1	3	0.0711913			5a-2	1	0	0				3a-2	1	0	0					9a-2	1	7	0.7					9b-1	1	2	0.1				9b-1	1	8	0.4
	2	11	0.364118					2	4	0.100806				2	7	0.7					2	2	0.2						2	5	0.5						2	0	0					2	6	0.3
	3	9	0.389948					3	12	0.316706				3	14	1.4					3	10	1						3	13	0.65						3	20	1					3	7	0.35
	sum	21	0.771803					sum	19	0.488704				sum	21	2.1					sum	12	1.2						sum	25	1.85						sum	22	1.1					sum	21	1.05
	MOMA-2	Area	% Area	MinThr	MaxThr			MOMA-2	Area	% Area	MinThr	MaxThr		MOMA-2							MOMA-2								MOMA-2								MOMA-2							MOMA-2
	1	3.61	56.38	10	80			1	6.09	42.14	10	80		1	0.45	17.2	10	80			1	0.08	5.7	10	80				1	10.03	50.05	10	80				1	1.39	28.12	20	80			1	9.08	27.55	20	80
	2	15.34	30.21	10	80			2	3.62	39.68	10	80		2	1.28	27.985	10	80			2	1.75	57.17	10	80				2	4.97	52.66	10	80				2	1.89	27.21	20	80			2	6.06	20.73	20	80
	3	9.32	23.08	10	80			3	25.88	37.89	10	80		3	29.78	43.465	10	80			3	23.36	54.08	10	80				3	19.2	38.7433	20	80				3	15.77	21.3333	20	80			3	15.36	32.04	20	80
		avg	36.5567						avg	39.9033					avg	29.55						avg	38.9833							avg	47.1511							avg	25.5544						avg	26.7733
7 Fmr1-/-	Tunel		Tunel/%MOMA-2					8 Fmr1-/-	Tunel		Tunel/%MOMA-2					9 Fmr1-/-	Tunel		Tunel/%MOMA-2					10 Fmr1-/-	Tunel		Tunel/%MOMA-2					18 Fmr1-/-	Tunel		Tunel/%MOMA-2					19 Fmr1-/-	Tunel		Tunel/%MOMA-2					21 Fmr1-/-	Tunel
11b-1	1	2	0.1					17a-2	1	2	0.1					7a-2	1	4	0.2					7a-2	1	4	0.124844					3b-1	1	7	0.206612					3b-2	1	0	0					3b-2	1
	2	1	0.05						2	0	0						2	1	0.05						2	5	0.168833						2	3	0.0523378						2	4	0.203874						2
	3	7	0.35						3	4	0.2						3	14	0.7						3	2	0.101317						3	3	0.0657895						3	1	0.0348675						3
	sum	10	0.5						sum	6	0.3						sum	19	0.95						sum	11	0.394994						sum	13	0.324739						sum	5	0.238741						sum
	MOMA-2							MOMA-2								MOMA-2								MOMA-2								MOMA-2									MOMA-2								MOMA-2
	1	0.64	12.25	20	80				1	3.78	26.08	20	80				1	6.45	20.55	20	80				1	8.88	32.04	20	80				1	21.83	33.88	20	80				1	3.08	9.275	20	80				5
	3	2.13	8.66	20	80				2	2.04	7.94	20	80				2	0.65	9.62	20	80				2	12.11	29.615	20	80				2	6.42	57.32	20	80				2	5.54	19.62	20	80				7
	2	6.21	19.28	20	80				3	11.75	12.915	20	80				3	19.95	15.68	20	80				4	6.41	19.74	20	80				3	28.25	45.6	20	80				3	4.04	28.68	20	80				8
		avg	13.3967							avg	15.645							avg	15.2833						avg	9.13333							avg	38.785								avg	19.1917
		Tunel/MOMA2 area			% MOMA2 area
		Fmr1+/+	Fmr1-/-		Fmr1+/+	Fmr1-/-
		0.77	0.5		36.56	13.4
		0.49	0.3		39.9	15.65
		2.1	0.95		29.55	15.28
		1.2	0.39		38.98	9.13
		1.85	0.32		47.15	38.79
		1.1	0.24		25.55	19.19
		1.05	0.75		26.77	24.48
		0.49	0.19		31.92	18.16
[truncated: 9 more columns]

## Sheet: Appendix Fig.S4I
		Q1	Q2	Q3	Q4	Q2+Q4
		Necrosis	Late Apoptosis	Live	Early Apoptosis	APOPTOSIS
1	WT-DMSO-EtOH	4.4	13.2	62.9	19.5	32.7
2	WT-DMSO-EtOH	4.1	9.3	68.6	18	27.3
3	WT-DMSO-EtOH	2.5	13.2	54.5	29.8	43
4	WT-DMSO-EtOH	3.2	19.8	53	23.9	43.7
5	WT-DMSO-EtOH	2.9	6.6	68.4	22.1	28.7
6	WT-PA	1.3	11.2	36.7	50.8	62
7	WT-PA	2.8	36.5	43	17.7	54.2
8	WT-PA	4.9	38.1	43.1	13.8	51.9
9	WT-PA	2.9	35.8	45.3	15.9	51.7
10	WT-PA	2.3	33.4	42.7	21.6	55
11	FKO-PA	2.7	44.3	41.9	11.1	55.4
12	FKO-PA	1.8	49.2	37.9	11.2	60.4
13	FKO-PA	1.5	44.7	41.5	12.2	56.9
14	FKO-PA	1.8	47.8	38.8	11.6	59.4
15	FKO-PA	2.5	46.7	38.9	11.9	58.6
16	DMSO-PA	3.1	61.3	28.3	7.4	68.7
17	DMSO-PA	3	56.3	31.1	9.6	65.9
18	DMSO-PA	3.8	58.7	28	9.6	68.3
19	DMSO-PA	3	55.4	33.6	7.9	63.3
20	DMSO-PA	4	58.4	29.5	8.2	66.6
21	AMG18-PA	3.6	60.1	25.4	11	71.1
22	AMG18-PA	2	59	28.6	10.4	69.4
23	AMG18-PA	2.1	60.8	26.4	10.6	71.4
24	AMG18-PA	2.5	56.6	27.1	13.8	70.4
25	AMG18-PA	2.5	54.1	31.9	11.5	65.6

## Sheet: Appendix Fig.S4J
1	valve 1		valve 2		valve 3
	area	%area	area	%area	area	%area
intensity	5271.9	25.3	2690.4	15.5	5329	11.4	17.4		Fmr1+/+	Fmr1-/-
nonstained	1109.4	1.2	1009.2	0.6	697.5	0.2			17.4	17.2667
									19.5	14
2	valve 1		valve 2		valve 3				21.2667	22.6333
	area	%area	area	%area	area	%area			14.5333	20.7667
intensity	2709.6	23.3	1080.5	17	2688.7	18.2	19.5		25.9667	18.3667
3	valve 1		valve 2		valve 3				22.1333	19.8667
	area	%area	area	%area	area	%area			18.0667	17.5
intensity	4327.3	21.9	4555	20	3283.7	21.9	21.2667
5	valve 1		valve 2		valve 3
	area	%area	area	%area	area	%area
intensity	3736.2	13.5	4216.6	14.5	4708.2	15.6	14.5333
7	valve 1		valve 2		valve 3
	area	%area	area	%area	area	%area
intensity	2280.9	13.2	4055.1	21.3	3245.3	17.3	17.2667
9	valve 1		valve 2		valve 3
	area	%area	area	%area	area	%area
intensity	1280.9	9.6	2173.9	15.6	3838.6	16.8	14
10	valve 1		valve 2		valve 3
	area	%area	area	%area	area	%area
intensity	4903.5	22.4	3686.5	23.1	4089.7	22.4	22.6333
11	valve 1		valve 2		valve 3
	area	%area	area	%area	area	%area
intensity	3248.7	25	4790.6	28.6	3660.4	24.3	25.9667
12	valve 1		valve 2		valve 3
	area	%area	area	%area	area	%area
intensity	5466.9	29.2	3365	21.5	2115.1	15.7	22.1333
13	valve 1		valve 2		valve 3
	area	%area	area	%area	area	%area
intensity	1188.9	12.1	4154.9	24.5	2304.6	17.6	18.0667
14	valve 1-2		valve 2		valve 3
	area	%area	area	%area	area	%area
intensity	2219.1	21	2478.4	19.2	3630.2	22.1	20.7667
19	valve 1		valve 2		valve 3
	area	%area	area	%area	area	%area
intensity	4181.2	24.6	3130.4	16.3	2842.7	14.2	18.3667
21	valve 1		valve 2		valve 3
	area	%area	area	%area	area	%area
intensity	3181.2	22	3130.4	20.3	2842.7	17.3	19.8667
22	valve 1		valve 2		valve 3
	area	%area	area	%area	area	%area
intensity	4181.2	21.1	2130.4	15.1	2842.7	16.3	17.5

## Sheet: Appendix Fig.S4K
1 Fmr1+/+					2 Fmr1+/+					3 Fmr1+/+					5 Fmr1+/+					11 Fmr1+/+					12 Fmr1+/+					13 Fmr1+/+					14 Fmr1+/+
valve-1		Area	% Area		valve-1		Area	% Area		valve-1		Area	% Area		valve-1		Area	% Area		valve-1		Area	% Area		valve-1		Area	% Area		valve-1		Area	% Area		valve-1		Area	% Area
blue	1	2791.95	7.01564		blue	1	13804.1	34.9657		blue	1	1357	9.33673		blue	1		0		blue	1	27298.5	35.0634		blue	1	9346.02	11.253		blue	1	19421.9	18.9619		blue	1	17222	12.5011
plaque	2	39796.1			plaque	2	39479.1			plaque	2	14534			plaque	2	7289.97			plaque	2	77854.7			plaque	2	83053.9			plaque	2	102426			plaque	2	137764
valve-2		Area	% Area		valve-2		Area	% Area		valve-2		Area	% Area		valve-2		Area	% Area		valve-2		Area	% Area		valve-2		Area	% Area		valve-2		Area	% Area		valve-2		Area	% Area
blue	1	27811.5	15.3373		blue	1	4297	12.7231		blue	1	1169.4	8.05765		blue	1	49075.9	31.1357		blue	1	4386	13.1387		blue	1	2390.17	9.64444		blue	1	34671.2	27.1574		blue	1	10502.5	6.64935
plaque	2	181333			plaque	2	33773.2			plaque	2	14512.9			plaque	2	157619			plaque	2	33382.2			plaque	2	24782.9			plaque	2	127668			plaque	2	157947
valve-3		Area	% Area		valve-3		Area	% Area		valve-3		Area	% Area		valve-3		Area	% Area		valve-3		Area	% Area		valve-3		Area	% Area		valve-3		Area	% Area		valve-3		Area	% Area
blue	1	78771.1	39.3735		blue	1	58711.2	21.1346		blue	1	34579.2	22.7739		blue	1	22693.8	14.2784		blue	1	84937.6	29.4693		blue	1	148047	26.62		blue	1	14141.5	33.0745		blue	1	17208	5.5569
plaque	2	200061			plaque	2	277797			plaque	2	151837			plaque	2	158938			plaque	2	288224			plaque	2	556151			plaque	2	42756.4			plaque	2	309669
	total	Area	% Area			total	Area	% Area			total	Area	% Area			total	Area	% Area			total	Area	% Area			total	Area	% Area			total	Area	% Area			total	Area	% Area
	chollogen	109375	25.968			chollogen	76812.3	23.6074			chollogen	37105.7	22.1253			chollogen	71769.8	22.672			chollogen	116622	33.4252			chollogen	159784	27.0691			chollogen	68234.6	35.9421			chollogen	44932.5	9.26752
	plaque	421190	20.5755			plaque	325374	22.9411			plaque	167707	13.3894			plaque	316557	15.138			plaque	348905	25.8905			plaque	590280	15.8391			plaque	189846	26.3979			plaque	484838	8.23579
			%area avg					%area avg					%area avg					%area avg					%area avg					%area avg					%area avg					%area avg
8 Fmr1-/-					9 Fmr1-/-					10 Fmr1-/-					18 Fmr1-/-					19 Fmr1-/-					21 Fmr1-/-					22 Fmr1-/-
valve-1		Area	% Area		valve-1		Area	% Area		valve-1		Area	% Area		valve-1		Area	% Area		valve-1		Area	% Area		valve-1		Area	% Area		valve-1		Area	% Area
blue	1	17512.9	21.1259		blue	1	37190.5	33.1472		blue	1	16625.2	15.6687		blue	1	165696	39.6296		blue	1	39966.2	50.065		blue	1	129845	36.3566		blue	1	7136.43	21.9861
plaque	2	82897.8			plaque	2	112198			plaque	2	106105			plaque	2	418110			plaque	2	79828.6			plaque	2	357144			plaque	2	32458.9
valve-2		Area	% Area		valve-2		Area	% Area		valve-2		Area	% Area		valve-2		Area	% Area		valve-2		Area	% Area		valve-2		Area	% Area		valve-2		Area	% Area
blue	1				blue	1	2808.61	21.4226		blue	1	127088	43.8746		blue	1	42752.1	44.9626		blue	1	26411.8	25.2486		blue	1	6786.62	23.514		blue	1
plaque	2				plaque	2	13110.5			plaque	2	289662			plaque	2	95083.8			plaque	2	104607			plaque	2	28862			plaque	2
valve-3		Area	% Area		valve-3		Area	% Area		valve-3		Area	% Area		valve-3		Area	% Area		valve-3		Area	% Area		valve-3		Area	% Area		valve-3		Area	% Area
blue	1	171512	38.6758		blue	1	239157	37.9946		blue	1	37368.9	28.4912		blue	1	6217.35	11.9185		blue	1	20736.2	29.8058		blue	1	43945.3	45.014		blue	1	70484.2	40.5911
plaque	2	443461			plaque	2	629449			plaque	2	131160			plaque	2	52165.7			plaque	2	69571			plaque	2	97625.8			plaque	2	173645
	total	Area	% Area			total	Area	% Area			total	Area	% Area			total	Area	% Area			total	Area	% Area			total	Area	% Area			total	Area	% Area
	chollogen	189025	35.9118			chollogen	279156	36.9862			chollogen	181082	34.3657			chollogen	214665	37.9696			chollogen	87114.2	34.296			chollogen	180577	37.3378			chollogen	77620.6	37.661
	plaque	526359	29.9009			plaque	754758	30.8548			plaque	526926	29.3448			plaque	565359	32.1702			plaque	254007	35.0398			plaque	483632	34.9615			plaque	206103	31.2886
			%area avg
	FMRP+/+	FMRP-/-
	25.97	35.91
	23.61	36.99
	22.13	34.37
	22.67	37.97
	33.43	34.3
	27.07	37.34
	35.94	37.66
	9.27

## Sheet: Appendix Fig.S4L
	start of experiment			end of experiment			weight ratio
	myfmr1+/+	myfmr1-/-		myfmr1+/+	myfmr1-/-		myfmr1+/+	myfmr1-/-
weight g	25.5	22.8		43.7	35.3		1.71373	1.54825
	23.3	21.3		36.8	40.6		1.5794	1.9061
	26.5	25		45.1	41.6		1.70189	1.664
	24.5	22.5		45.7	39.3		1.86531	1.74667
	22.9	20.3		37.9	28.3		1.65502	1.39409
	23.5	25.9		40.6	35.1		1.72766	1.35521
	26.6	24.5		45.6	31.2		1.71429	1.27347
	21.7	26		41.3	30.1		1.90323	1.15769
	27.6	24		44.8	33.9		1.62319	1.4125

[truncated: 2 more sheets: Appendix Fig.S4M, Appendix Fig.S4N]
