# Supplementary material for: Intercepting IRE1 kinase‐FMRP signaling prevents atherosclerosis progression
Source: EMBO Mol Med. 2022 Feb 22;14(4):e15344. doi: 10.15252/emmm.202115344 (PMC8988208; doi:10.15252/emmm.202115344)
Supplement: Supplementary file 2 — Source Data for Appendix [file EMMM-14-e15344-s004.zip › EMM-2021-15344_SourceDataForAppendixFigureS5.xlsx]

## Sheet: Appendix Fig.S5A
Single Dose	Start of experiment		End of experiment		Weight Ratio
weight g	DMSO	AMG18	DMSO	AMG18	DMSO	AMG18
	29.6	30.4	41.5	46.6	1.40203	1.53289
	29.1	29.8	34	51.2	1.16838	1.71812
	29.1	27.6	38.7	44.2	1.3299	1.60145
	28.8	30.8	51.4	48.1	1.78472	1.56169
	27.1	28.4	55.3	48.9	2.04059	1.72183

## Sheet: Appendix Fig.S5B
Glucose mg/dl
DMSO	AMG18
132	114
127	104
151	100
116	124
112	107

## Sheet: Appendix Fig.S5C
cholesterol mg/dl	Standart							read1	read2	avg	blank-	mg/dl	4x dilution fac	200mg/dl *4
0	0.0407	0.0407	0.0407			1	DMSO	0.2455	0.2428	0.24415	0.20345	238.812	955.25	781.748
50	0.0944	0.0944	0.0944			2	DMSO	0.2299	0.2367	0.2333	0.1926	225.25	901	740.058
100	0.1401	0.1401	0.1401			3	DMSO	0.2324	0.2362	0.2343	0.1936	226.5	906	743.9
200	0.2082	0.2082	0.2082			4	DMSO	0.2667	0.2708	0.26875	0.22805	269.562	1078.25	876.273
400	0.3705	0.3705	0.3705			5	DMSO	0.2897	0.2991	0.2944	0.2537	301.625	1206.5	974.832
800	0.6727	0.6727	0.6727			6	AMG18	0.2425	0.2485	0.2455	0.2048	240.5	962	786.936
						7	AMG19	0.2482	0.2554	0.2518	0.2111	248.375	993.5	811.143
						8	AMG20	0.2852	0.2924	0.2888	0.2481	294.625	1178.5	953.314
						9	AMG21	0.2406	0.2435	0.24205	0.20135	236.187	944.75	773.679
						10	AMG22	0.2778	0.2791	0.27845	0.23775	281.687	1126.75	913.545

## Sheet: Appendix Fig.S5D
	T cells			B cells			Neutrophils			Ly6CHi			Ly6CLo			Ly6C-
	DMSO	AMG18		DMSO	AMG18		DMSO	AMG18		DMSO	AMG18		DMSO	AMG18		DMSO	AMG18
	3.51	4.57		22.9	50.6		31.1	20		21.1	8.13		9.71	4.83		5.5	6.18
	5.38	7.22		19.2	19.1		57.4	26.1		5.14	22		5.1	13.1		2.04	5.63
	6.26	4.65		46.1	42		22	37		8.95	7.26		5.35	4.06		5.73	1.81
	7.54	5.7		27.6	25.3		21.4	39.4		12.3	11.2		9.74	10.1		11.7	3.47
	5.45	7.48		21.1	40		52.4	24.5		11.7	8.01		4.37	6.33		2.28	6.01

## Sheet: Appendix Fig.S5F
	Start of experiment		End of experiment		Weight Ratio
	DMSO	AMG18	DMSO	AMG18	DMSO	AMG18
weight g	29.6	30.4	32.8	31.3	1.10811	1.02961
	29.1	29.8	40.09	32.8	1.37766	1.10067
	29.1	27.6	38	30.5	1.30584	1.10507
	28.8	30.8	40.1	30.8	1.39236	1
	27.1	28.4	37	29.9	1.36531	1.05282
	29.6	29.8	30	29.6	1.01351	0.993289

## Sheet: Appendix Fig.S5G
Glucose mg/dl
DMSO	AMG18
122	119
121	126
155	131
142	109
133	114
112	107

## Sheet: Appendix Fig.S5H
TPC mg/dl
	DMSO	AMG18
	839	352
	730	259
	815	283
	817	323
