# Supplementary material for: Intercepting IRE1 kinase‐FMRP signaling prevents atherosclerosis progression
Source: EMBO Mol Med. 2022 Feb 22;14(4):e15344. doi: 10.15252/emmm.202115344 (PMC8988208; doi:10.15252/emmm.202115344)
Supplement: Supplementary file 2 — Source Data for Appendix [file EMMM-14-e15344-s004.zip › EMM-2021-15344_SourceDataForAppendixFigureS2.xlsx]

## Sheet: Appendix Fig.S2
	488-510
		Temperature(¡C)	1	2	3	4	5	6
	WT/Control	25	1775.17	1833.25	1713.86	1751.95	1803.47	1766.28
	FKO		1685.91	1741.3	1818.1	1820.02	1795.09	1868.53
	AMG18		1859.48	1809.53	1872.54	1920.33	1691.99	1829.74
