# Supplementary material for: Intercepting IRE1 kinase‐FMRP signaling prevents atherosclerosis progression
Source: EMBO Mol Med. 2022 Feb 22;14(4):e15344. doi: 10.15252/emmm.202115344 (PMC8988208; doi:10.15252/emmm.202115344)
Supplement: Supplementary file 2 — Source Data for Appendix [file EMMM-14-e15344-s004.zip › EMM-2021-15344_SourceDataForAppendixFigureS3.xlsx]

## Sheet: Appendix Fig.S3A
Methods Information:
7/16/2020 7:23:56 PM
POLY 1
List: Time(min) Buffer ml/min
01 0.00 to 4.00 BUFFER C 1.00
-> 3.00 Coll: 1.00 min
02 4.00 to 19.00 BUFFER C 1.00
-> 19.00 Divert to Waste
--------------------------------------------------
--------------------------------------------------
7/16/2020 7:44:38 PM
POLY 1
List: Time(min) Buffer ml/min
01 0.00 to 4.00 BUFFER C 1.00
-> 3.00 Coll: 1.00 min
02 4.00 to 19.00 BUFFER C 1.00
-> 19.00 Divert to Waste
--------------------------------------------------
--------------------------------------------------
7/16/2020 8:04:30 PM
POLY 1
List: Time(min) Buffer ml/min
01 0.00 to 4.00 BUFFER C 1.00
-> 3.00 Coll: 1.00 min
02 4.00 to 19.00 BUFFER C 1.00
-> 19.00 Divert to Waste
--------------------------------------------------
--------------------------------------------------
7/16/2020 8:23:56 PM
POLY 1
List: Time(min) Buffer ml/min
01 0.00 to 4.00 BUFFER C 1.00
-> 3.00 Coll: 1.00 min
02 4.00 to 19.00 BUFFER C 1.00
-> 19.00 Divert to Waste
--------------------------------------------------
--------------------------------------------------
7/16/2020 8:43:54 PM
POLY 1
List: Time(min) Buffer ml/min
01 0.00 to 4.00 BUFFER C 1.00
-> 3.00 Coll: 1.00 min
02 4.00 to 19.00 BUFFER C 1.00
-> 19.00 Divert to Waste
--------------------------------------------------
--------------------------------------------------
7/16/2020 9:03:52 PM
POLY 1
List: Time(min) Buffer ml/min
01 0.00 to 4.00 BUFFER C 1.00
-> 3.00 Coll: 1.00 min
02 4.00 to 19.00 BUFFER C 1.00
-> 19.00 Divert to Waste
--------------------------------------------------
--------------------------------------------------
7/16/2020 9:23:34 PM
POLY 1
List: Time(min) Buffer ml/min
01 0.00 to 4.00 BUFFER C 1.00
-> 3.00 Coll: 1.00 min
02 4.00 to 19.00 BUFFER C 1.00
-> 19.00 Divert to Waste
--------------------------------------------------
--------------------------------------------------
Time [min.]:	UV [A.U.]:	Conductivity [mS/cm]:	Events:
0.000	0.0614	0.12	Start 0.21 min
0.017	0.0614	0.12	Fraction 3.21 min
0.033	0.0614	0.12	Fraction 4.21 min
0.050	0.0614	0.12	Fraction 5.21 min
0.067	0.0614	0.12	Fraction 6.21 min
0.083	0.0614	0.12	Fraction 7.21 min
0.100	0.0615	0.12	Fraction 8.21 min
0.117	0.0615	0.12	Fraction 9.21 min
0.133	0.0614	0.14	Fraction 10.21 min
0.150	0.0614	0.12	Fraction 11.21 min
0.167	0.0615	0.12	Fraction 12.21 min
0.183	0.0615	0.12	Fraction 13.21 min
0.200	0.0615	0.12	Fraction 14.21 min
0.217	0.0615	0.12	Fraction 15.21 min
0.233	0.0615	0.10	Fraction 16.21 min
0.250	0.0615	0.08	Fraction 17.21 min
0.267	0.0616	0.10	Fraction 18.21 min
0.283	0.0616	0.10	Fraction 19.21 min
0.300	0.0616	0.10	End 19.22 min
0.317	0.0616	0.10	Start 19.43 min
0.333	0.0616	0.10	Fraction 22.43 min
0.350	0.0616	0.08	Fraction 23.43 min
0.367	0.0616	0.10	Fraction 24.43 min
0.383	0.0617	0.10	Fraction 25.43 min
0.400	0.0617	0.06	Fraction 26.43 min
0.417	0.0617	0.08	Fraction 27.43 min
0.433	0.0617	0.08	Fraction 28.43 min
0.450	0.0617	0.10	Fraction 29.43 min
0.467	0.0617	0.08	Fraction 30.43 min
0.483	0.0617	0.10	Fraction 31.43 min
0.500	0.0618	0.10	Fraction 32.43 min
0.517	0.0620	0.10	Fraction 33.43 min
0.533	0.0620	0.10	Fraction 34.43 min
0.550	0.0619	0.10	Fraction 35.43 min
0.567	0.0618	0.10	Fraction 36.43 min
0.583	0.0618	0.10	Fraction 37.43 min
0.600	0.0618	0.08	Fraction 38.43 min
0.617	0.0618	0.08	End 38.44 min
0.633	0.0618	0.10	Start 38.69 min
0.650	0.0618	0.10	Fraction 41.69 min
0.667	0.0618	0.12	Fraction 42.69 min
0.683	0.0618	0.10	Fraction 43.69 min
0.700	0.0618	0.10	Fraction 44.69 min
0.717	0.0618	0.10	Fraction 45.69 min
0.733	0.0619	0.10	Fraction 46.69 min
0.750	0.0619	0.10	Fraction 47.69 min
0.767	0.0619	0.08	Fraction 48.69 min
0.783	0.0619	0.08	Fraction 49.69 min
0.800	0.0619	0.08	Fraction 50.69 min
0.817	0.0619	0.08	Fraction 51.69 min
0.833	0.0619	0.08	Fraction 52.69 min
0.850	0.0619	0.08	Fraction 53.69 min
0.867	0.0619	0.10	Fraction 54.69 min
0.883	0.0620	0.10	Fraction 55.69 min
0.900	0.0620	0.10	Fraction 56.69 min
0.917	0.0620	0.10	Fraction 57.69 min
0.933	0.0620	0.08	End 57.69 min
0.950	0.0620	0.10	Start 57.91 min
0.967	0.0620	0.10	Fraction 60.91 min
0.983	0.0620	0.10	Fraction 61.91 min
1000	0.0620	0.10	Fraction 62.91 min
1017	0.0620	0.10	Fraction 63.91 min
1033	0.0620	0.08	Fraction 64.91 min
1050	0.0620	0.08	Fraction 65.91 min
1067	0.0620	0.06	Fraction 66.91 min
1083	0.0620	0.08	Fraction 67.91 min
1100	0.0620	0.08	Fraction 68.91 min
1117	0.0621	0.10	Fraction 69.91 min
1133	0.0621	0.10	Fraction 70.91 min
1150	0.0621	0.10	Fraction 71.91 min
1167	0.0622	0.10	Fraction 72.91 min
1183	0.0622	0.10	Fraction 73.91 min
1200	0.0622	0.10	Fraction 74.91 min
1217	0.0623	0.10	Fraction 75.91 min
1233	0.0624	0.10	Fraction 76.91 min
1250	0.0624	0.10	End 76.92 min
1267	0.0625	0.10	Start 77.13 min
1283	0.0625	0.10	Fraction 80.14 min
1300	0.0625	0.10	Fraction 81.14 min
1317	0.0626	0.10	Fraction 82.14 min
1333	0.0627	0.08	Fraction 83.14 min
1350	0.0627	0.10	Fraction 84.14 min
1367	0.0627	0.08	Fraction 85.14 min
1383	0.0627	0.10	Fraction 86.14 min
1400	0.0628	0.10	Fraction 87.14 min
1417	0.0628	0.10	Fraction 88.14 min
1433	0.0628	0.10	Fraction 89.14 min
1450	0.0628	0.10	Fraction 90.14 min
1467	0.0628	0.10	Fraction 91.14 min
1483	0.0629	0.12	Fraction 92.14 min
1500	0.0629	0.10	Fraction 93.14 min
1517	0.0628	0.10	Fraction 94.14 min
1533	0.0628	0.10	Fraction 95.14 min
1550	0.0628	0.08	Fraction 96.14 min
1567	0.0629	0.08	End 96.14 min
1583	0.0629	0.08	Start 96.35 min
1600	0.0629	0.08	Fraction 99.36 min
1617	0.0630	0.08	Fraction 100.36 min
1633	0.0630	0.08	Fraction 101.36 min
1650	0.0630	0.08	Fraction 102.36 min
1667	0.0631	0.08	Fraction 103.36 min
1683	0.0631	0.10	Fraction 104.36 min
1700	0.0632	0.10	Fraction 105.36 min
1717	0.0632	0.10	Fraction 106.36 min
1733	0.0632	0.08	Fraction 107.36 min
1750	0.0632	0.08	Fraction 108.36 min
1767	0.0631	0.08	Fraction 109.36 min
1783	0.0661	0.06	Fraction 110.36 min
1800	0.1134	0.08	Fraction 111.36 min
1817	0.1140	0.08	Fraction 112.36 min
1833	0.0691	0.10	Fraction 113.36 min
1850	0.0621	0.10	Fraction 114.36 min
1867	0.0621	0.10	Fraction 115.36 min
1883	0.0621	0.10	End 115.36 min
1900	0.0621	0.08	Start 115.58 min
1917	0.0621	0.10	Fraction 118.59 min
1933	0.0621	0.10	Fraction 119.59 min
1950	0.0621	0.10	Fraction 120.59 min
1967	0.0621	0.08	Fraction 121.59 min
1983	0.0622	0.08	Fraction 122.59 min
2000	0.0624	0.08	Fraction 123.59 min
2017	0.0623	0.10	Fraction 124.59 min
2033	0.0622	0.12	Fraction 125.59 min
2050	0.0623	0.12	Fraction 126.59 min
2067	0.0623	0.10	Fraction 127.59 min
2083	0.0621	0.10	Fraction 128.59 min
2100	0.0621	0.12	Fraction 129.59 min
2117	0.0621	0.10	Fraction 130.59 min
2133	0.0622	0.10	Fraction 131.59 min
2150	0.0622	0.10	Fraction 132.59 min
2167	0.0621	0.10	Fraction 133.59 min
2183	0.0622	0.10	Fraction 134.59 min
2200	0.0622	0.10	End 134.59 min
2217	0.0622	0.10
2233	0.0622	0.10
2250	0.0622	0.08
2267	0.0622	0.08
2283	0.0623	0.08
2300	0.0623	0.10
2317	0.0623	0.08
2333	0.0623	0.10
2350	0.0627	0.10
2367	0.0631	0.10
2383	0.0629	0.10
2400	0.0624	0.10
2417	0.0622	0.10
2433	0.0623	0.08
2450	0.0623	0.08
2467	0.0622	0.10
2483	0.0623	0.12
2500	0.0625	0.10
2517	0.0625	0.10
2533	0.0625	0.10
2550	0.0624	0.10
2567	0.0623	0.08
2583	0.0623	0.08
2600	0.0623	0.08
2617	0.0624	0.10
2633	0.0624	0.10
2650	0.0624	0.08
2667	0.0624	0.10
2683	0.0624	0.10
2700	0.0624	0.08
2717	0.0624	0.06
2733	0.0624	0.10
2750	0.0624	0.08
2767	0.0624	0.08
2783	0.0624	0.08
2800	0.0624	0.08
2817	0.0625	0.08
2833	0.0625	0.08
2850	0.0626	0.10
2867	0.0626	0.08
2883	0.0625	0.08
2900	0.0625	0.10
2917	0.0625	0.10
2933	0.0626	0.10
2950	0.0626	0.08
2967	0.0626	0.10
2983	0.0626	0.08
3000	0.0626	0.10
3017	0.0626	0.12
3033	0.0627	0.10
3050	0.0627	0.08
3067	0.0627	0.10
3083	0.0627	0.10
3100	0.0627	0.08
3117	0.0627	0.08
3133	0.0627	0.08
3150	0.0627	0.10
3167	0.0627	0.08
3183	0.0627	0.10
3200	0.0628	0.10
3217	0.0628	0.10
3233	0.0628	0.10
3250	0.0628	0.08
3267	0.0628	0.08
3283	0.0628	0.10
3300	0.0628	0.10
3317	0.0628	0.10
3333	0.0629	0.08
3350	0.0629	0.08
3367	0.0629	0.10
3383	0.0629	0.10
3400	0.0629	0.10
3417	0.0629	0.10
3433	0.0629	0.10
3450	0.0629	0.10
3467	0.0629	0.10
3483	0.0629	0.10
3500	0.0629	0.10
3517	0.0628	0.10
3533	0.0629	0.08
3550	0.0628	0.10
3567	0.0628	0.10
3583	0.0630	0.10
3600	0.0630	0.10
3617	0.0628	0.10
3633	0.0627	0.10
3650	0.0628	0.10
3667	0.0627	0.10
3683	0.0628	0.10
3700	0.0628	0.08
3717	0.0628	0.08
3733	0.0628	0.10
3750	0.0629	0.10
3767	0.0629	0.08
3783	0.0629	0.10
3800	0.0629	0.10
3817	0.0629	0.08
3833	0.0630	0.08
3850	0.0630	0.08
3867	0.0630	0.10
3883	0.0630	0.10
3900	0.0630	0.10
3917	0.0630	0.08
3933	0.0630	0.08
3950	0.0631	0.08
3967	0.0631	0.12
3983	0.0632	0.10
4000	0.0634	0.10
4017	0.0636	0.08
4033	0.0636	0.08
4050	0.0635	0.10
4067	0.0635	0.08
4083	0.0636	0.10
4100	0.0636	0.10
4117	0.0635	0.10
4133	0.0634	0.10
4150	0.0634	0.10
4167	0.0635	0.10
4183	0.0635	0.10
4200	0.0635	0.10
4217	0.0635	0.10
4233	0.0636	0.10
4250	0.0637	0.10
4267	0.0637	0.08
4283	0.0637	0.10
4300	0.0637	0.10
4317	0.0637	0.10
4333	0.0637	0.10
4350	0.0637	0.10
4367	0.0637	0.10
4383	0.0637	0.10
4400	0.0637	0.10
4417	0.0637	0.10
4433	0.0637	0.10
4450	0.0638	0.10
4467	0.0639	0.10
4483	0.0640	0.10
4500	0.0643	0.10
4517	0.0645	0.10
4533	0.0646	0.12
4550	0.0646	0.12
4567	0.0650	0.10
4583	0.0657	0.12
4600	0.0662	0.10
4617	0.0664	0.10
4633	0.0668	0.10
4650	0.0672	0.12
4667	0.0671	0.12
4683	0.0665	0.12
4700	0.0664	0.10
4717	0.0678	0.14
4733	0.0684	0.12
4750	0.0681	0.12
4767	0.0681	0.12
4783	0.0684	0.12
4800	0.0686	0.14
4817	0.0687	0.14
4833	0.0692	0.12
4850	0.0696	0.14
4867	0.0697	0.16
4883	0.0704	0.18
4900	0.0707	0.18
4917	0.0701	0.18
4933	0.0700	0.20
4950	0.0703	0.21
4967	0.0703	0.21
4983	0.0705	0.23
5000	0.0703	0.25
5017	0.0701	0.29
5033	0.0703	0.31
5050	0.0707	0.35
5067	0.0706	0.39
5083	0.0702	0.41
5100	0.0705	0.49
5117	0.0707	0.53
5133	0.0706	0.59
5150	0.0708	0.68
5167	0.0707	0.70
5183	0.0708	0.86
5200	0.0708	0.90
5217	0.0704	0.98
5233	0.0708	2021-09-01
5250	0.0709	2021-01-01
5267	0.0712	1941-01-01
5283	0.0708	1941-01-01
5300	0.0707	1948-01-01
5317	0.0708	1972-01-01
5333	0.0708	1968-01-01
5350	0.0708	1995-01-01
5367	0.0709	2021-01-02
5383	0.0709	2021-09-02
5400	0.0711	1932-02-01
5417	0.0712	2028-02-01
5433	0.0711	1956-02-01
5450	0.0712	1960-02-01
5467	0.0712	1969-02-01
5483	0.0713	1991-02-01
5500	0.0713	1985-02-01
5517	0.0713	2016-03-01
5533	0.0714	2016-03-01
5550	0.0713	2024-03-01
5567	0.0713	1947-03-01
5583	0.0714	1936-03-01
5600	0.0715	1959-03-01
5617	0.0716	1963-03-01
5633	0.0716	1967-03-01
5650	0.0716	1985-03-01
5667	0.0717	1977-03-01
5683	0.0718	1996-03-01
5700	0.0719	1998-03-01
5717	0.0719	4.00
5733	0.0719	2020-04-01
5750	0.0720	2021-12-04
5767	0.0719	2026-04-01
5783	0.0718	2027-04-01
5800	0.0719	2027-04-01
5817	0.0720	1943-04-01
5833	0.0722	1935-04-01
5850	0.0724	1949-04-01
5867	0.0725	1953-04-01
5883	0.0726	1951-04-01
5900	0.0727	1965-04-01
5917	0.0727	1957-04-01
5933	0.0727	1968-04-01
5950	0.0727	1972-04-01
5967	0.0728	1970-04-01
5983	0.0728	1982-04-01
6000	0.0728	1976-04-01
6017	0.0728	1984-04-01
6033	0.0727	1986-04-01
6050	0.0728	1984-04-01
6067	0.0728	1994-04-01
6083	0.0729	1990-04-01
6100	0.0729	1996-04-01
6117	0.0729	1998-04-01
6133	0.0730	1996-04-01
6150	0.0730	2021-06-05
6167	0.0730	5.00
6183	0.0731	2021-04-05
6200	0.0731	2021-09-05
6217	0.0732	2021-06-05
6233	0.0734	2021-09-05
6250	0.0735	2013-05-01
6267	0.0737	2015-05-01
6283	0.0733	2017-05-01
6300	0.0733	2013-05-01
6317	0.0734	2021-05-01
6333	0.0734	2019-05-01
6350	0.0734	2021-05-01
6367	0.0734	2023-05-01
6383	0.0734	2023-05-01
6400	0.0735	2029-05-01
6417	0.0735	2027-05-01
6433	0.0735	1931-05-01
6450	0.0736	1931-05-01
6467	0.0736	2029-05-01
6483	0.0737	1935-05-01
6500	0.0736	1933-05-01
6517	0.0737	1933-05-01
6533	0.0737	1935-05-01
6550	0.0737	1933-05-01
6567	0.0738	1937-05-01
6583	0.0737	1937-05-01
6600	0.0738	1937-05-01
6617	0.0738	1939-05-01
6633	0.0738	1939-05-01
6650	0.0739	1943-05-01
6667	0.0738	1941-05-01
6683	0.0739	1943-05-01
6700	0.0740	1943-05-01
6717	0.0740	1943-05-01
6733	0.0740	1945-05-01
6750	0.0740	1945-05-01
6767	0.0740	1945-05-01
6783	0.0741	1947-05-01
6800	0.0740	1947-05-01
6817	0.0741	1947-05-01
6833	0.0741	1947-05-01
6850	0.0742	1948-05-01
6867	0.0742	1948-05-01
6883	0.0742	1948-05-01
6900	0.0742	1950-05-01
6917	0.0742	1948-05-01
6933	0.0742	1950-05-01
6950	0.0743	1950-05-01
6967	0.0743	1952-05-01
6983	0.0744	1954-05-01
7000	0.0743	1952-05-01
7017	0.0744	1954-05-01
7033	0.0744	1954-05-01
7050	0.0743	1954-05-01
7067	0.0744	1956-05-01
7083	0.0745	1957-05-01
7100	0.0745	1959-05-01
7117	0.0746	1959-05-01
7133	0.0745	1957-05-01
7150	0.0746	1959-05-01
7167	0.0746	1958-05-01
7183	0.0746	1959-05-01
7200	0.0746	1960-05-01
7217	0.0746	1961-05-01
7233	0.0747	1960-05-01
7250	0.0762	1959-05-01
7267	0.0763	1961-05-01
7283	0.0757	1965-05-01
7300	0.0752	1963-05-01
7317	0.0751	1963-05-01
7333	0.0746	1963-05-01
7350	0.0746	1965-05-01
7367	0.0748	1967-05-01
7383	0.0750	1967-05-01
7400	0.0750	1967-05-01
7417	0.0749	1967-05-01
7433	0.0749	1967-05-01
7450	0.0749	1969-05-01
7467	0.0749	1969-05-01
7483	0.0750	1971-05-01
7500	0.0750	1969-05-01
7517	0.0749	1969-05-01
7533	0.0749	1971-05-01
7550	0.0749	1971-05-01
7567	0.0750	1971-05-01
7583	0.0751	1971-05-01
7600	0.0750	1973-05-01
7617	0.0751	1975-05-01
7633	0.0751	1973-05-01
7650	0.0752	1975-05-01
7667	0.0753	1973-05-01
7683	0.0752	1975-05-01
7700	0.0752	1977-05-01
7717	0.0752	1975-05-01
7733	0.0752	1977-05-01
7750	0.0753	1977-05-01
7767	0.0751	1979-05-01
7783	0.0751	1981-05-01
7800	0.0752	1983-05-01
7817	0.0752	1983-05-01
7833	0.0754	1983-05-01
7850	0.0753	1985-05-01
7867	0.0754	1985-05-01
7883	0.0753	1981-05-01
7900	0.0753	1985-05-01
7917	0.0754	1983-05-01
7933	0.0753	1985-05-01
7950	0.0753	1985-05-01
7967	0.0754	1985-05-01
7983	0.0754	1987-05-01
8000	0.0753	1987-05-01
8017	0.0752	1988-05-01
8033	0.0752	1988-05-01
8050	0.0752	1988-05-01
8067	0.0752	1990-05-01
8083	0.0752	1990-05-01
8100	0.0752	1990-05-01
8117	0.0752	1992-05-01
8133	0.0751	1990-05-01
8150	0.0750	1992-05-01
8167	0.0751	1992-05-01
8183	0.0751	1992-05-01
8200	0.0751	1994-05-01
8217	0.0752	1996-05-01
8233	0.0754	1998-05-01
8250	0.0763	1990-05-01
8267	0.0767	1987-05-01
8283	0.0766	1996-05-01
8300	0.0761	2021-02-06
8317	0.0755	2021-02-06
8333	0.0745	2021-04-06
8350	0.0743	2021-02-06
8367	0.0745	6.00
8383	0.0748	6.00
8400	0.0748	2021-02-06
8417	0.0750	6.00
8433	0.0751	2021-02-06
8450	0.0751	2021-04-06
8467	0.0752	2021-02-06
8483	0.0751	2021-04-06
8500	0.0752	2021-06-06
8517	0.0753	2021-06-06
8533	0.0753	2021-06-06
8550	0.0752	2021-06-06
8567	0.0751	2021-06-06
8583	0.0752	2021-04-06
8600	0.0753	2021-04-06
8617	0.0751	2021-06-06
8633	0.0752	2021-06-06
8650	0.0752	2021-08-06
8667	0.0751	2021-06-06
8683	0.0752	2021-08-06
8700	0.0751	2021-10-06
8717	0.0751	2021-08-06
8733	0.0751	2021-10-06
8750	0.0752	2021-10-06
8767	0.0752	2021-10-06
8783	0.0751	2021-12-06
8800	0.0752	2021-12-06
8817	0.0751	2014-06-01
8833	0.0752	2021-12-06
8850	0.0752	2014-06-01
8867	0.0751	2016-06-01
8883	0.0752	2016-06-01
8900	0.0752	2016-06-01
8917	0.0752	2016-06-01
8933	0.0751	2018-06-01
8950	0.0750	2018-06-01
8967	0.0751	2018-06-01
8983	0.0751	2020-06-01
9000	0.0752	2020-06-01
9017	0.0751	2018-06-01
9033	0.0750	2022-06-01
9050	0.0751	2020-06-01
9067	0.0752	2022-06-01
9083	0.0752	2022-06-01
9100	0.0749	2022-06-01
9117	0.0749	2026-06-01
9133	0.0749	2024-06-01
9150	0.0749	2024-06-01
9167	0.0748	2026-06-01
9183	0.0749	2024-06-01
9200	0.0749	2028-06-01
9217	0.0749	2028-06-01
9233	0.0752	1930-06-01
9250	0.0756	2020-06-01
9267	0.0758	2014-06-01
9283	0.0749	2028-06-01
9300	0.0753	1935-06-01
9317	0.0762	1939-06-01
9333	0.0756	1937-06-01
9350	0.0744	1933-06-01
9367	0.0746	1935-06-01
9383	0.0748	1933-06-01
9400	0.0748	1935-06-01
9417	0.0749	1935-06-01
9433	0.0751	1933-06-01
9450	0.0753	1935-06-01
9467	0.0757	1937-06-01
9483	0.0757	1939-06-01
9500	0.0756	1939-06-01
9517	0.0754	1937-06-01
9533	0.0753	1941-06-01
9550	0.0753	1941-06-01
9567	0.0753	1939-06-01
9583	0.0752	1941-06-01
9600	0.0751	1939-06-01
9617	0.0751	1943-06-01
9633	0.0752	1941-06-01
9650	0.0751	1941-06-01
9667	0.0750	1943-06-01
9683	0.0749	1941-06-01
9700	0.0749	1943-06-01
9717	0.0749	1943-06-01
9733	0.0751	1943-06-01
9750	0.0750	1945-06-01
9767	0.0749	1945-06-01
9783	0.0749	1949-06-01
9800	0.0750	1947-06-01
9817	0.0747	1947-06-01
9833	0.0747	1951-06-01
9850	0.0745	1949-06-01
9867	0.0743	1951-06-01
9883	0.0743	1951-06-01
9900	0.0740	1951-06-01
9917	0.0739	1953-06-01
9933	0.0739	1951-06-01
9950	0.0739	1953-06-01
9967	0.0739	1955-06-01
9983	0.0740	1955-06-01
10000	0.0740	1957-06-01
10017	0.0742	1957-06-01
10033	0.0742	1957-06-01
10050	0.0743	1959-06-01
10067	0.0739	1957-06-01
10083	0.0737	1959-06-01
10100	0.0738	1959-06-01
10117	0.0734	1959-06-01
10133	0.0733	1961-06-01
10150	0.0733	1961-06-01
10167	0.0732	1963-06-01
10183	0.0733	1963-06-01
10200	0.0732	1963-06-01
10217	0.0731	1965-06-01
10233	0.0760	1967-06-01
10250	0.0782	1961-06-01
10267	0.0785	1955-06-01
10283	0.0767	1957-06-01
10300	0.0758	1969-06-01
10317	0.0746	1971-06-01
10333	0.0745	1973-06-01
10350	0.0741	1971-06-01
10367	0.0732	1971-06-01
10383	0.0731	1974-06-01
10400	0.0729	1973-06-01
10417	0.0722	1973-06-01
10433	0.0725	1974-06-01
10450	0.0731	1974-06-01
10467	0.0733	1976-06-01
10483	0.0730	1976-06-01
10500	0.0732	1978-06-01
10517	0.0736	1978-06-01
10533	0.0732	1978-06-01
10550	0.0731	1980-06-01
10567	0.0735	1978-06-01
10583	0.0736	1980-06-01
10600	0.0739	1982-06-01
10617	0.0738	1984-06-01
10633	0.0739	1982-06-01
10650	0.0741	1982-06-01
10667	0.0742	1984-06-01
10683	0.0742	1986-06-01
10700	0.0739	1986-06-01
10717	0.0740	1988-06-01
10733	0.0739	1988-06-01
10750	0.0739	1988-06-01
10767	0.0740	1990-06-01
10783	0.0735	1990-06-01
10800	0.0735	1990-06-01
10817	0.0737	1992-06-01
10833	0.0735	1992-06-01
10850	0.0735	1994-06-01
10867	0.0730	1994-06-01
10883	0.0731	1994-06-01
10900	0.0735	1994-06-01
10917	0.0735	1996-06-01
10933	0.0735	1998-06-01
10950	0.0737	1998-06-01
10967	0.0738	7.00
10983	0.0739	7.00
11000	0.0737	2021-02-07
11017	0.0737	2021-02-07
11033	0.0732	2021-02-07
11050	0.0731	2021-04-07
11067	0.0733	2021-04-07
11083	0.0734	2021-04-07
11100	0.0734	2021-06-07
11117	0.0733	2021-06-07
11133	0.0733	2021-08-07
11150	0.0736	2021-08-07
11167	0.0736	2021-08-07
11183	0.0736	2021-08-07
11200	0.0741	2021-10-07
11217	0.0743	2014-07-01
11233	0.0775	2016-07-01
11250	0.0813	2021-10-07
11267	0.0823	2021-04-07
11283	0.0758	2021-02-07
11300	0.0723	2021-10-07
11317	0.0729	2016-07-01
11333	0.0736	2018-07-01
11350	0.0728	2018-07-01
11367	0.0721	2018-07-01
11383	0.0715	2021-07-01
11400	0.0719	2021-07-01
11417	0.0720	2021-07-01
11433	0.0723	2021-07-01
11450	0.0722	2021-07-01
11467	0.0718	2025-07-01
11483	0.0725	2025-07-01
11500	0.0734	2025-07-01
11517	0.0735	2027-07-01
11533	0.0741	2025-07-01
11550	0.0743	2025-07-01
11567	0.0742	2027-07-01
11583	0.0742	2029-07-01
11600	0.0744	2029-07-01
11617	0.0746	2029-07-01
11633	0.0746	2029-07-01
11650	0.0746	1931-07-01
11667	0.0743	1931-07-01
11683	0.0745	1933-07-01
11700	0.0746	1933-07-01
11717	0.0746	1935-07-01
11733	0.0749	1937-07-01
11750	0.0750	1939-07-01
11767	0.0752	1939-07-01
11783	0.0757	1939-07-01
11800	0.0753	1939-07-01
11817	0.0754	1941-07-01
11833	0.0751	1943-07-01
11850	0.0751	1943-07-01
11867	0.0752	1943-07-01
11883	0.0750	1943-07-01
11900	0.0750	1945-07-01
11917	0.0749	1945-07-01
11933	0.0749	1945-07-01
11950	0.0752	1945-07-01
11967	0.0751	1949-07-01
11983	0.0752	1951-07-01
12000	0.0754	1953-07-01
12017	0.0754	1953-07-01
12033	0.0755	1953-07-01
12050	0.0754	1955-07-01
12067	0.0753	1957-07-01
12083	0.0750	1955-07-01
12100	0.0749	1957-07-01
12117	0.0750	1957-07-01
12133	0.0751	1957-07-01
12150	0.0752	1961-07-01
12167	0.0753	1961-07-01
12183	0.0752	1964-07-01
12200	0.0752	1964-07-01
12217	0.0752	1970-07-01
12233	0.0776	1980-07-01
12250	0.0804	1978-07-01
12267	0.0803	1966-07-01
12283	0.0791	1962-07-01
12300	0.0799	1972-07-01
12317	0.0800	1986-07-01
12333	0.0778	1986-07-01
12350	0.0762	1988-07-01
12367	0.0750	1988-07-01
12383	0.0730	1986-07-01
12400	0.0729	1988-07-01
12417	0.0732	1988-07-01
12433	0.0733	1990-07-01
12450	0.0735	1992-07-01
12467	0.0733	1992-07-01
12483	0.0732	1994-07-01
12500	0.0738	1994-07-01
12517	0.0739	1996-07-01
12533	0.0740	1996-07-01
12550	0.0749	1996-07-01
12567	0.0755	8.00
12583	0.0758	8.00
12600	0.0759	2021-02-08
12617	0.0757	2021-02-08
12633	0.0753	2021-02-08
12650	0.0754	2021-02-08
12667	0.0756	2021-02-08
12683	0.0759	2021-04-08
12700	0.0761	2021-04-08
12717	0.0761	2021-05-08
12733	0.0763	2021-07-08
12750	0.0764	2021-09-08
12767	0.0763	2021-09-08
12783	0.0764	2021-11-08
12800	0.0764	2021-09-08
12817	0.0763	2013-08-01
12833	0.0766	2013-08-01
12850	0.0765	2013-08-01
12867	0.0765	2015-08-01
12883	0.0763	2015-08-01
12900	0.0762	2017-08-01
12917	0.0764	2019-08-01
12933	0.0763	2019-08-01
12950	0.0762	2019-08-01
12967	0.0762	2019-08-01
12983	0.0758	2021-08-01
13000	0.0758	2021-08-01
13017	0.0756	2021-08-01
13033	0.0755	2023-08-01
13050	0.0757	2023-08-01
13067	0.0755	2025-08-01
13083	0.0756	2027-08-01
13100	0.0756	2025-08-01
13117	0.0756	2027-08-01
13133	0.0758	2027-08-01
13150	0.0756	2029-08-01
13167	0.0756	1931-08-01
13183	0.0758	1931-08-01
13200	0.0760	1931-08-01
13217	0.0763	1933-08-01
13233	0.0788	1937-08-01
13250	0.0809	1935-08-01
13267	0.0820	2029-08-01
13283	0.0799	2029-08-01
13300	0.0788	1935-08-01
13317	0.0774	1941-08-01
13333	0.0765	1941-08-01
13350	0.0763	1942-08-01
13367	0.0752	1942-08-01
13383	0.0754	1942-08-01
13400	0.0753	1942-08-01
13417	0.0755	1944-08-01
13433	0.0757	1944-08-01
13450	0.0753	1944-08-01
13467	0.0756	1946-08-01
13483	0.0755	1946-08-01
13500	0.0757	1948-08-01
13517	0.0757	1948-08-01
13533	0.0756	1948-08-01
13550	0.0759	1950-08-01
13567	0.0758	1950-08-01
13583	0.0757	1950-08-01
13600	0.0758	1952-08-01
13617	0.0761	1954-08-01
13633	0.0763	1952-08-01
13650	0.0762	1954-08-01
13667	0.0761	1954-08-01
13683	0.0762	1954-08-01
13700	0.0764	1956-08-01
13717	0.0766	1958-08-01
13733	0.0769	1960-08-01
13750	0.0770	1962-08-01
13767	0.0774	1960-08-01
13783	0.0775	1962-08-01
13800	0.0774	1962-08-01
13817	0.0771	1964-08-01
13833	0.0770	1964-08-01
13850	0.0772	1964-08-01
13867	0.0772	1966-08-01
13883	0.0773	1968-08-01
13900	0.0772	1968-08-01
13917	0.0771	1968-08-01
13933	0.0772	1968-08-01
13950	0.0771	1971-08-01
13967	0.0772	1971-08-01
13983	0.0772	1971-08-01
14000	0.0773	1971-08-01
14017	0.0775	1971-08-01
14033	0.0775	1973-08-01
14050	0.0774	1975-08-01
14067	0.0774	1975-08-01
14083	0.0772	1977-08-01
14100	0.0774	1977-08-01
14117	0.0773	1979-08-01
14133	0.0773	1981-08-01
14150	0.0773	1979-08-01
14167	0.0774	1981-08-01
14183	0.0775	1981-08-01
14200	0.0774	1983-08-01
14217	0.0774	1985-08-01
14233	0.0807	1989-08-01
14250	0.0821	1987-08-01
14267	0.0834	1981-08-01
14283	0.0824	1983-08-01
14300	0.0812	1987-08-01
14317	0.0792	1989-08-01
14333	0.0785	1991-08-01
14350	0.0782	1993-08-01
14367	0.0775	1993-08-01
14383	0.0774	1993-08-01
14400	0.0771	1993-08-01
14417	0.0772	1995-08-01
14433	0.0780	1993-08-01
14450	0.0788	1993-08-01
14467	0.0787	1995-08-01
14483	0.0778	1995-08-01
14500	0.0775	1997-08-01
14517	0.0778	1995-08-01
14533	0.0780	1997-08-01
14550	0.0781	1999-08-01
14567	0.0785	1997-08-01
14583	0.0786	2021-01-09
14600	0.0785	2021-01-09
14617	0.0782	1999-08-01
14633	0.0780	2021-01-09
14650	0.0781	2021-03-09
14667	0.0782	2021-05-09
14683	0.0782	2021-05-09
14700	0.0782	2021-05-09
14717	0.0782	2021-05-09
14733	0.0781	2021-05-09
14750	0.0782	2021-07-09
14767	0.0783	2021-05-09
14783	0.0783	2021-07-09
14800	0.0783	2021-09-09
14817	0.0786	2021-09-09
14833	0.0788	2021-11-09
14850	0.0788	2021-11-09
14867	0.0784	2013-09-01
14883	0.0784	2015-09-01
14900	0.0786	2013-09-01
14917	0.0786	2015-09-01
14933	0.0787	2015-09-01
14950	0.0787	2015-09-01
14967	0.0788	2016-09-01
14983	0.0788	2015-09-01
15000	0.0788	2016-09-01
15017	0.0788	2016-09-01
15033	0.0785	2016-09-01
15050	0.0786	2018-09-01
15067	0.0787	2016-09-01
15083	0.0788	2018-09-01
15100	0.0788	2018-09-01
15117	0.0787	2018-09-01
15133	0.0788	2018-09-01
15150	0.0788	2020-09-01
15167	0.0787	2020-09-01
15183	0.0786	2022-09-01
15200	0.0785	2022-09-01
15217	0.0786	2024-09-01
15233	0.0798	2026-09-01
15250	0.0790	2026-09-01
15267	0.0801	2022-09-01
15283	0.0815	2018-09-01
15300	0.0815	2024-09-01
15317	0.0819	2026-09-01
15333	0.0831	2028-09-01
15350	0.0829	2028-09-01
15367	0.0826	2028-09-01
15383	0.0833	2028-09-01
15400	0.0832	2028-09-01
15417	0.0829	2028-09-01
15433	0.0820	1930-09-01
15450	0.0815	1930-09-01
15467	0.0807	1930-09-01
15483	0.0795	1930-09-01
15500	0.0791	1930-09-01
15517	0.0801	1930-09-01
15533	0.0804	1932-09-01
15550	0.0811	1932-09-01
15567	0.0820	1932-09-01
15583	0.0828	1932-09-01
15600	0.0835	1932-09-01
15617	0.0842	1932-09-01
15633	0.0846	1934-09-01
15650	0.0849	1932-09-01
15667	0.0854	1932-09-01
15683	0.0852	1932-09-01
15700	0.0854	1932-09-01
15717	0.0852	1934-09-01
15733	0.0852	1934-09-01
15750	0.0851	1934-09-01
15767	0.0852	1934-09-01
15783	0.0862	1933-09-01
15800	0.0863	1936-09-01
15817	0.0859	1935-09-01
15833	0.0859	1936-09-01
15850	0.0856	1938-09-01
15867	0.0867	1938-09-01
15883	0.0865	1938-09-01
15900	0.0857	1940-09-01
15917	0.0856	1942-09-01
15933	0.0854	1942-09-01
15950	0.0852	1944-09-01
15967	0.0849	1946-09-01
15983	0.0847	1948-09-01
16000	0.0847	1946-09-01
16017	0.0850	1948-09-01
16033	0.0850	1946-09-01
16050	0.0843	1946-09-01
16067	0.0833	1946-09-01
16083	0.0834	1940-09-01
16100	0.0838	1936-09-01
16117	0.0844	1935-09-01
16133	0.0843	2028-09-01
16150	0.0840	2023-09-01
16167	0.0836	2017-09-01
16183	0.0837	2021-05-09
16200	0.0834	1999-08-01
16217	0.0832	1990-08-01
16233	0.0824	1978-08-01
16250	0.0828	1976-08-01
16267	0.0830	1964-08-01
16283	0.0837	1952-08-01
16300	0.0829	1945-08-01
16317	0.0788	1935-08-01
16333	0.0786	2027-08-01
16350	0.0788	2017-08-01
16367	0.0778	2021-11-08
16383	0.0774	2021-02-08
16400	0.0777	1992-07-01
16417	0.0784	1982-07-01
16433	0.0786	1966-07-01
16450	0.0781	1961-07-01
16467	0.0779	1947-07-01
16483	0.0769	1937-07-01
16500	0.0763	2029-07-01
16517	0.0758	2014-07-01
16533	0.0753	2021-06-07
16550	0.0751	1998-06-01
16567	0.0747	1984-06-01
16583	0.0747	1982-06-01
16600	0.0747	1973-06-01
16617	0.0743	1967-06-01
16633	0.0741	1963-06-01
16650	0.0739	1953-06-01
16667	0.0736	1951-06-01
16683	0.0732	1941-06-01
16700	0.0731	1937-06-01
16717	0.0734	1933-06-01
16733	0.0732	2024-06-01
16750	0.0736	2020-06-01
16767	0.0737	2021-12-06
16783	0.0736	2021-06-06
16800	0.0736	2021-06-06
16817	0.0739	1998-05-01
16833	0.0735	1994-05-01
16850	0.0729	1988-05-01
16867	0.0727	1983-05-01
16883	0.0725	1983-05-01
16900	0.0724	1975-05-01
16917	0.0719	1971-05-01
16933	0.0719	1967-05-01
16950	0.0723	1961-05-01
16967	0.0730	1961-05-01
16983	0.0734	1953-05-01
17000	0.0736	1951-05-01
17017	0.0736	1945-05-01
17033	0.0736	1942-05-01
17050	0.0739	1938-05-01
17067	0.0736	1932-05-01
17083	0.0734	1930-05-01
17100	0.0735	2028-05-01
17117	0.0732	2022-05-01
17133	0.0730	2020-05-01
17150	0.0734	2021-12-05
17167	0.0735	2021-10-05
17183	0.0735	2021-08-05
17200	0.0731	5.00
17217	0.0728	5.00
17233	0.0744	1989-04-01
17250	0.0753	1997-04-01
17267	0.0742	1997-04-01
17283	0.0717	1983-04-01
17300	0.0719	1981-04-01
17317	0.0712	1973-04-01
17333	0.0710	1969-04-01
17350	0.0712	1969-04-01
17367	0.0718	1963-04-01
17383	0.0713	1965-04-01
17400	0.0710	1959-04-01
17417	0.0714	1957-04-01
17433	0.0717	1957-04-01
17450	0.0717	1948-04-01
17467	0.0712	1948-04-01
17483	0.0714	1942-04-01
17500	0.0712	1940-04-01
17517	0.0714	1938-04-01
17533	0.0719	1930-04-01
17550	0.0721	1930-04-01
17567	0.0713	2024-04-01
17583	0.0704	2020-04-01
17600	0.0706	2024-04-01
17617	0.0711	2018-04-01
17633	0.0710	2018-04-01
17650	0.0704	2016-04-01
17667	0.0710	2021-11-04
17683	0.0715	2013-04-01
17700	0.0717	2021-05-04
17717	0.0709	2021-05-04
17733	0.0709	2021-01-04
17750	0.0716	1997-03-01
17767	0.0715	1997-03-01
17783	0.0709	1989-03-01
17800	0.0703	1987-03-01
17817	0.0704	1989-03-01
17833	0.0703	1979-03-01
17850	0.0703	1981-03-01
17867	0.0701	1975-03-01
17883	0.0698	1975-03-01
17900	0.0700	1975-03-01
17917	0.0704	1971-03-01
17933	0.0710	1971-03-01
17950	0.0712	1966-03-01
17967	0.0715	1966-03-01
17983	0.0711	1966-03-01
18000	0.0709	1958-03-01
18017	0.0707	1962-03-01
18033	0.0702	1956-03-01
18050	0.0701	1954-03-01
18067	0.0701	1954-03-01
18083	0.0694	1948-03-01
18100	0.0690	1950-03-01
18117	0.0692	1944-03-01
18133	0.0694	1944-03-01
18150	0.0688	1944-03-01
18167	0.0689	1936-03-01
18183	0.0696	1940-03-01
18200	0.0700	1932-03-01
18217	0.0697	2028-03-01
18233	0.0704	2028-03-01
18250	0.0713	2028-03-01
18267	0.0715	1930-03-01
18283	0.0701	2025-03-01
18300	0.0687	2019-03-01
18317	0.0684	2019-03-01
18333	0.0697	2021-11-03
18350	0.0704	2015-03-01
18367	0.0725	2021-11-03
18383	0.0733	2021-07-03
18400	0.0728	2021-09-03
18417	0.0703	2021-05-03
18433	0.0696	2021-07-03
18450	0.0690	2021-01-03
18467	0.0694	1995-02-01
18483	0.0697	1999-02-01
18500	0.0700	1991-02-01
18517	0.0694	1993-02-01
18533	0.0688	1991-02-01
18550	0.0686	1987-02-01
18567	0.0685	1989-02-01
18583	0.0685	1983-02-01
18600	0.0692	1983-02-01
18617	0.0695	1980-02-01
18633	0.0686	1976-02-01
18650	0.0680	1978-02-01
18667	0.0682	1972-02-01
18683	0.0682	1972-02-01
18700	0.0678	1972-02-01
18717	0.0680	1966-02-01
18733	0.0685	1968-02-01
18750	0.0688	1962-02-01
18767	0.0695	1960-02-01
18783	0.0695	1960-02-01
18800	0.0689	1954-02-01
18817	0.0681	1958-02-01
18833	0.0688	1954-02-01
18850	0.0687	1954-02-01
18867	0.0678	1952-02-01
18883	0.0676	1948-02-01
18900	0.0681	1948-02-01
18917	0.0679	1942-02-01
18933	0.0692	1942-02-01
18950	0.0695	1944-02-01
18967	0.0687	1939-02-01
18983	0.0679	1939-02-01
19000	0.0678	1935-02-01
19017	0.0674	1931-02-01
19033	0.0686	1933-02-01
19050	0.0688	2027-02-01
19067	0.0682	1931-02-01
19083	0.0687	2027-02-01
19100	0.0693	2023-02-01
19117	0.0681	2025-02-01
19133	0.0675	2021-02-01
19150	0.0688	2021-02-01
19167	0.0688	2019-02-01
19183	0.0683	2017-02-01
19200	0.0686	2017-02-01
19217	0.0684	2021-11-02
19233	0.0696	2021-08-02
19250	0.0696	2021-08-02
19267	0.0696	2021-08-02
19283	0.0696	2021-08-02
19300	0.0696	2021-08-02
19317	0.0694	2021-06-02
19333	0.0696	2021-06-02
19350	0.0699	2021-06-02
19367	0.0694	2021-06-02
19383	0.0689	2021-06-02
19400	0.0695	2021-06-02
19417	0.0695	2021-04-02
19433	0.0691	2021-04-02
19450	0.0694	2021-04-02
19467	0.0692	2.00
19483	0.0687	1992-01-01
19500	0.0685	1987-01-01
19517	0.0689	1979-01-01
19533	0.0683	1973-01-01
19550	0.0666	1967-01-01
19567	0.0672	1965-01-01
19583	0.0677	1967-01-01
19600	0.0670	1971-01-01
19617	0.0665	1979-01-01
19633	0.0663	1981-01-01
19650	0.0657	1981-01-01
19667	0.0655	1991-01-01
19683	0.0651	1987-01-01
19700	0.0651	1991-01-01
19717	0.0651	1989-01-01
19733	0.0649	1983-01-01
19750	0.0647	1985-01-01
19767	0.0646	1979-01-01
19783	0.0648	1979-01-01
19800	0.0647	1977-01-01
19817	0.0646	1973-01-01
19833	0.0651	1975-01-01
19850	0.0649	1969-01-01
19867	0.0648	1967-01-01
19883	0.0648	1967-01-01
19900	0.0643	1965-01-01
19917	0.0646	1965-01-01
19933	0.0648	1961-01-01
19950	0.0645	1963-01-01
19967	0.0650	1961-01-01
19983	0.0651	1959-01-01
20000	0.0648	1959-01-01
20017	0.0650	1957-01-01
20033	0.0648	1955-01-01
20050	0.0648	1957-01-01
20067	0.0648	1955-01-01
20083	0.0649	1955-01-01
20100	0.0647	1953-01-01
20117	0.0647	1953-01-01
20133	0.0646	1953-01-01
20150	0.0644	1949-01-01
20167	0.0645	1949-01-01
20183	0.0646	1949-01-01
20200	0.0645	1949-01-01
20217	0.0645	1947-01-01
20233	0.0644	1946-01-01
20250	0.0643	1946-01-01
20267	0.0644	1946-01-01
20283	0.0644	1944-01-01
20300	0.0647	1944-01-01
20317	0.0646	1942-01-01
20333	0.0648	1944-01-01
20350	0.0649	1942-01-01
20367	0.0649	1940-01-01
20383	0.0651	1942-01-01
20400	0.0650	1938-01-01
20417	0.0649	1938-01-01
20433	0.0651	1938-01-01
20450	0.0650	1938-01-01
20467	0.0651	1938-01-01
20483	0.0649	1936-01-01
20500	0.0649	1936-01-01
20517	0.0647	1934-01-01
20533	0.0648	1934-01-01
20550	0.0650	1934-01-01
20567	0.0650	1932-01-01
20583	0.0651	1932-01-01
20600	0.0653	2028-01-01
20617	0.0651	2028-01-01
20633	0.0651	1930-01-01
20650	0.0649	2028-01-01
20667	0.0648	2026-01-01
20683	0.0646	2026-01-01
20700	0.0644	2024-01-01
20717	0.0644	2026-01-01
20733	0.0646	2022-01-01
20750	0.0648	2020-01-01
20767	0.0648	2020-01-01
20783	0.0648	2020-01-01
20800	0.0651	2020-01-01
20817	0.0650	2018-01-01
20833	0.0647	2016-01-01
20850	0.0649	2018-01-01
20867	0.0647	2016-01-01
20883	0.0646	2014-01-01
20900	0.0647	2016-01-01
20917	0.0646	2014-01-01
20933	0.0645	2014-01-01
20950	0.0644	2021-12-01
20967	0.0644	2021-12-01
20983	0.0646	2021-12-01
21000	0.0646	2021-10-01
21017	0.0647	2021-10-01
21033	0.0647	2021-08-01
21050	0.0648	2021-08-01
21067	0.0647	2021-08-01
21083	0.0646	2021-08-01
21100	0.0649	2021-08-01
21117	0.0648	2021-06-01
21133	0.0646	2021-04-01
21150	0.0646	2021-04-01
21167	0.0644	2021-04-01
21183	0.0643	2021-02-01
21200	0.0643	1.00
21217	0.0642	1.00
21233	0.0643	1.00
21250	0.0643	1.00
21267	0.0643	0.98
21283	0.0642	0.96
21300	0.0643	0.94
21317	0.0641	0.94
21333	0.0642	0.94
21350	0.0646	0.94
21367	0.0645	0.92
21383	0.0644	0.92
21400	0.0647	0.90
21417	0.0645	0.90
21433	0.0645	0.90
21450	0.0645	0.88
21467	0.0643	0.88
21483	0.0643	0.86
21500	0.0642	0.86
21517	0.0643	0.86
21533	0.0641	0.86
21550	0.0640	0.84
21567	0.0640	0.82
21583	0.0639	0.80
21600	0.0638	0.80
21617	0.0638	0.80
21633	0.0636	0.78
21650	0.0639	0.78
21667	0.0639	0.78
21683	0.0646	0.78
21700	0.0647	0.76
21717	0.0643	0.78
21733	0.0642	0.76
21750	0.0641	0.74
21767	0.0641	0.74
21783	0.0640	0.74
21800	0.0638	0.74
21817	0.0641	0.74
21833	0.0638	0.72
21850	0.0635	0.70
21867	0.0635	0.70
21883	0.0634	0.70
21900	0.0634	0.70
21917	0.0634	0.68
21933	0.0637	0.68
21950	0.0637	0.68
21967	0.0636	0.68
21983	0.0636	0.66
22000	0.0636	0.66
22017	0.0636	0.66
22033	0.0636	0.65
22050	0.0633	0.65
22067	0.0633	0.65
22083	0.0633	0.65
22100	0.0632	0.63
22117	0.0634	0.63
22133	0.0634	0.61
22150	0.0632	0.61
22167	0.0631	0.61
22183	0.0631	0.59
22200	0.0632	0.61
22217	0.0631	0.61
22233	0.0632	0.59
22250	0.0633	0.57
22267	0.0631	0.57
22283	0.0631	0.59
22300	0.0631	0.55
22317	0.0630	0.57
22333	0.0630	0.55
22350	0.0630	0.55
22367	0.0632	0.55
22383	0.0632	0.55
22400	0.0630	0.55
22417	0.0629	0.53
22433	0.0627	0.53
22450	0.0629	0.53
22467	0.0628	0.51
22483	0.0623	0.51
22500	0.0618	0.51
22517	0.0624	0.49
22533	0.0630	0.49
22550	0.0631	0.49
22567	0.0629	0.49
22583	0.0628	0.47
22600	0.0627	0.47
22617	0.0627	0.49
22633	0.0627	0.45
22650	0.0628	0.45
22667	0.0629	0.43
22683	0.0628	0.43
22700	0.0630	0.43
22717	0.0629	0.43
22733	0.0628	0.43
22750	0.0627	0.41
22767	0.0628	0.41
22783	0.0628	0.39
22800	0.0628	0.41
22817	0.0628	0.41
22833	0.0627	0.41
22850	0.0626	0.41
22867	0.0627	0.39
22883	0.0627	0.41
22900	0.0628	0.39
22917	0.0628	0.39
22933	0.0627	0.39
22950	0.0628	0.39
22967	0.0628	0.39
22983	0.0627	0.39
23000	0.0626	0.37
23017	0.0627	0.37
23033	0.0627	0.37
23050	0.0628	0.37
23067	0.0628	0.35
23083	0.0627	0.35
23100	0.0628	0.35
23117	0.0629	0.35
23133	0.0629	0.35
23150	0.0629	0.35
23167	0.0629	0.35
23183	0.0629	0.33
23200	0.0629	0.33
23217	0.0629	0.33
23233	0.0629	0.33
23250	0.0630	0.33
23267	0.0630	0.33
23283	0.0630	0.33
23300	0.0630	0.31
23317	0.0631	0.31
23333	0.0632	0.29
23350	0.0632	0.29
23367	0.0633	0.29
23383	0.0633	0.29
23400	0.0634	0.29
23417	0.0634	0.29
23433	0.0634	0.29
23450	0.0636	0.29
23467	0.0637	0.29
23483	0.0639	0.29
23500	0.0639	0.31
23517	0.0639	0.29
23533	0.0639	0.27
23550	0.0640	0.29
23567	0.0641	0.29
23583	0.0642	0.29
23600	0.0642	0.29
23617	0.0644	0.29
23633	0.0645	0.29
23650	0.0648	0.29
23667	0.0650	0.29
23683	0.0653	0.29
23700	0.0656	0.29
23717	0.0659	0.29
23733	0.0662	0.29
23750	0.0664	0.29
23767	0.0667	0.31
23783	0.0674	0.29
23800	0.0676	0.31
23817	0.0678	0.29
23833	0.0682	0.29
23850	0.0686	0.29
23867	0.0692	0.31
23883	0.0695	0.31
23900	0.0693	0.31
23917	0.0698	0.31
23933	0.0707	0.29
23950	0.0716	0.31
23967	0.0712	0.31
23983	0.0720	0.33
24000	0.0737	0.33
24017	0.0739	0.35
24033	0.0730	0.35
24050	0.0731	0.35
24067	0.0739	0.35
24083	0.0748	0.35
24100	0.0749	0.37
24117	0.0750	0.41
24133	0.0753	0.41
24150	0.0755	0.41
24167	0.0763	0.45
24183	0.0763	0.45
24200	0.0760	0.49
24217	0.0764	0.53
24233	0.0770	0.55
24250	0.0778	0.61
24267	0.0778	0.62
24283	0.0776	0.68
24300	0.0781	0.74
24317	0.0785	0.76
24333	0.0789	0.90
24350	0.0788	0.90
24367	0.0787	2021-01-01
24383	0.0791	2021-11-01
24400	0.0794	2013-01-01
24417	0.0801	1934-01-01
24433	0.0805	1934-01-01
24450	0.0807	1944-01-01
24467	0.0818	1967-01-01
24483	0.0819	1975-01-01
24500	0.0816	1993-01-01
24517	0.0818	1993-01-01
24533	0.0820	2018-02-01
24550	0.0825	2024-02-01
24567	0.0831	2026-02-01
24583	0.0841	1957-02-01
24600	0.0848	1951-02-01
24617	0.0851	1971-02-01
24633	0.0856	1986-02-01
24650	0.0860	1984-02-01
24667	0.0866	2015-03-01
24683	0.0871	2021-12-03
24700	0.0873	2025-03-01
24717	0.0877	1939-03-01
24733	0.0878	1935-03-01
24750	0.0879	1960-03-01
24767	0.0881	1956-03-01
24783	0.0883	1970-03-01
24800	0.0886	1980-03-01
24817	0.0888	1976-03-01
24833	0.0890	1999-03-01
24850	0.0890	1993-03-01
24867	0.0889	2021-05-04
24883	0.0888	2017-04-01
24900	0.0888	2021-09-04
24917	0.0888	2028-04-01
24933	0.0889	2024-04-01
24950	0.0890	1930-04-01
24967	0.0892	1942-04-01
24983	0.0895	1934-04-01
25000	0.0897	1952-04-01
25017	0.0898	1948-04-01
25033	0.0901	1952-04-01
25050	0.0903	1963-04-01
25067	0.0905	1956-04-01
25083	0.0907	1971-04-01
25100	0.0908	1967-04-01
25117	0.0910	1969-04-01
25133	0.0912	1981-04-01
25150	0.0915	1973-04-01
25167	0.0917	1985-04-01
25183	0.0918	1983-04-01
25200	0.0922	1983-04-01
25217	0.0924	1993-04-01
25233	0.0926	1987-04-01
25250	0.0929	1997-04-01
25267	0.0931	1997-04-01
25283	0.0935	1997-04-01
25300	0.0939	2021-04-05
25317	0.0942	5.00
25333	0.0946	2021-08-05
25350	0.0949	2021-06-05
25367	0.0954	2021-06-05
25383	0.0958	2014-05-01
25400	0.0962	2021-12-05
25417	0.0967	2016-05-01
25433	0.0969	2018-05-01
25450	0.0978	2021-06-05
25467	0.0994	2016-05-01
25483	0.0994	2024-05-01
25500	0.0986	2026-05-01
25517	0.0987	2026-05-01
25533	0.0992	2026-05-01
25550	0.0995	2028-05-01
25567	0.0997	2028-05-01
25583	0.0999	1930-05-01
25600	0.1000	1930-05-01
25617	0.1003	2028-05-01
25633	0.1007	1932-05-01
25650	0.1007	1930-05-01
25667	0.1011	1934-05-01
25683	0.1011	1935-05-01
25700	0.1014	1935-05-01
25717	0.1017	1937-05-01
25733	0.1017	1935-05-01
25750	0.1019	1937-05-01
25767	0.1020	1937-05-01
25783	0.1022	1939-05-01
25800	0.1024	1937-05-01
25817	0.1024	1937-05-01
25833	0.1026	1939-05-01
25850	0.1027	1939-05-01
25867	0.1028	1941-05-01
25883	0.1031	1941-05-01
25900	0.1031	1941-05-01
25917	0.1034	1943-05-01
25933	0.1034	1943-05-01
25950	0.1034	1945-05-01
25967	0.1037	1945-05-01
25983	0.1037	1945-05-01
26000	0.1040	1947-05-01
26017	0.1041	1947-05-01
26033	0.1042	1949-05-01
26050	0.1045	1949-05-01
26067	0.1046	1947-05-01
26083	0.1049	1951-05-01
26100	0.1052	1951-05-01
26117	0.1053	1951-05-01
26133	0.1057	1951-05-01
26150	0.1057	1949-05-01
26167	0.1061	1951-05-01
26183	0.1065	1951-05-01
26200	0.1066	1953-05-01
26217	0.1072	1955-05-01
26233	0.1073	1953-05-01
26250	0.1078	1955-05-01
26267	0.1082	1953-05-01
26283	0.1084	1955-05-01
26300	0.1089	1957-05-01
26317	0.1090	1955-05-01
26333	0.1094	1957-05-01
26350	0.1098	1957-05-01
26367	0.1100	1959-05-01
26383	0.1106	1961-05-01
26400	0.1107	1959-05-01
26417	0.1110	1959-05-01
26433	0.1115	1959-05-01
26450	0.1124	1961-05-01
26467	0.1140	1959-05-01
26483	0.1138	1957-05-01
26500	0.1128	1963-05-01
26517	0.1129	1963-05-01
26533	0.1133	1965-05-01
26550	0.1135	1965-05-01
26567	0.1130	1965-05-01
26583	0.1128	1965-05-01
26600	0.1134	1965-05-01
26617	0.1135	1967-05-01
26633	0.1137	1967-05-01
26650	0.1135	1965-05-01
26667	0.1135	1969-05-01
26683	0.1138	1969-05-01
26700	0.1135	1971-05-01
26717	0.1140	1971-05-01
26733	0.1139	1967-05-01
26750	0.1137	1969-05-01
26767	0.1139	1969-05-01
26783	0.1138	1969-05-01
26800	0.1140	1971-05-01
26817	0.1139	1969-05-01
26833	0.1137	1971-05-01
26850	0.1140	1971-05-01
26867	0.1138	1971-05-01
26883	0.1142	1972-05-01
26900	0.1142	1972-05-01
26917	0.1139	1974-05-01
26933	0.1143	1974-05-01
26950	0.1140	1976-05-01
26967	0.1143	1976-05-01
26983	0.1145	1976-05-01
27000	0.1142	1978-05-01
27017	0.1145	1980-05-01
27033	0.1145	1980-05-01
27050	0.1148	1980-05-01
27067	0.1149	1978-05-01
27083	0.1149	1980-05-01
27100	0.1154	1982-05-01
27117	0.1153	1982-05-01
27133	0.1156	1984-05-01
27150	0.1160	1982-05-01
27167	0.1158	1984-05-01
27183	0.1162	1982-05-01
27200	0.1161	1984-05-01
27217	0.1163	1986-05-01
27233	0.1167	1986-05-01
27250	0.1166	1988-05-01
27267	0.1172	1986-05-01
27283	0.1172	1986-05-01
27300	0.1175	1988-05-01
27317	0.1178	1986-05-01
27333	0.1177	1988-05-01
27350	0.1182	1988-05-01
27367	0.1181	1990-05-01
27383	0.1183	1992-05-01
27400	0.1189	1990-05-01
27417	0.1186	1990-05-01
27433	0.1192	1992-05-01
27450	0.1218	1998-05-01
27467	0.1217	1990-05-01
27483	0.1222	1980-05-01
27500	0.1199	1990-05-01
27517	0.1211	1998-05-01
27533	0.1209	6.00
27550	0.1204	6.00
27567	0.1202	6.00
27583	0.1202	1998-05-01
27600	0.1214	1996-05-01
27617	0.1221	1996-05-01
27633	0.1223	6.00
27650	0.1234	6.00
27667	0.1231	6.00
27683	0.1239	2021-02-06
27700	0.1241	6.00
27717	0.1240	2021-04-06
27733	0.1247	2021-02-06
27750	0.1242	2021-02-06
27767	0.1247	2021-04-06
27783	0.1250	2021-02-06
27800	0.1247	2021-04-06
27817	0.1251	2021-04-06
27833	0.1247	2021-04-06
27850	0.1253	2021-06-06
27867	0.1253	2021-02-06
27883	0.1249	2021-06-06
27900	0.1259	2021-04-06
27917	0.1254	2021-06-06
27933	0.1259	2021-08-06
27950	0.1263	2021-08-06
27967	0.1257	2021-11-06
27983	0.1264	2021-09-06
28000	0.1260	2021-09-06
28017	0.1260	2021-11-06
28033	0.1265	2021-11-06
28050	0.1262	2013-06-01
28067	0.1267	2013-06-01
28083	0.1265	2013-06-01
28100	0.1267	2013-06-01
28117	0.1274	2013-06-01
28133	0.1270	2015-06-01
28150	0.1281	2015-06-01
28167	0.1277	2015-06-01
28183	0.1279	2017-06-01
28200	0.1289	2017-06-01
28217	0.1283	2019-06-01
28233	0.1289	2017-06-01
28250	0.1287	2017-06-01
28267	0.1284	2021-06-01
28283	0.1289	2019-06-01
28300	0.1286	2023-06-01
28317	0.1291	2021-06-01
28333	0.1290	2021-06-01
28350	0.1287	2023-06-01
28367	0.1295	2023-06-01
28383	0.1292	2023-06-01
28400	0.1302	2025-06-01
28417	0.1300	2025-06-01
28433	0.1298	2025-06-01
28450	0.1363	2029-06-01
28467	0.1418	2025-06-01
28483	0.1396	2015-06-01
28500	0.1306	2019-06-01
28517	0.1288	1931-06-01
28533	0.1300	1933-06-01
28550	0.1298	1935-06-01
28567	0.1303	1933-06-01
28583	0.1301	1933-06-01
28600	0.1301	1935-06-01
28617	0.1311	1933-06-01
28633	0.1311	1935-06-01
28650	0.1317	1933-06-01
28667	0.1320	1933-06-01
28683	0.1318	1937-06-01
28700	0.1331	1935-06-01
28717	0.1322	1935-06-01
28733	0.1323	1937-06-01
28750	0.1322	1937-06-01
28767	0.1313	1939-06-01
28783	0.1318	1937-06-01
28800	0.1315	1937-06-01
28817	0.1314	1939-06-01
28833	0.1318	1937-06-01
28850	0.1313	1939-06-01
28867	0.1321	1937-06-01
28883	0.1318	1939-06-01
28900	0.1319	1941-06-01
28917	0.1323	1939-06-01
28933	0.1316	1943-06-01
28950	0.1330	1943-06-01
28967	0.1319	1943-06-01
28983	0.1319	1944-06-01
29000	0.1325	1944-06-01
29017	0.1315	1946-06-01
29033	0.1321	1946-06-01
29050	0.1319	1946-06-01
29067	0.1316	1948-06-01
29083	0.1320	1948-06-01
29100	0.1312	1950-06-01
29117	0.1327	1950-06-01
29133	0.1323	1950-06-01
29150	0.1323	1954-06-01
29167	0.1336	1952-06-01
29183	0.1327	1952-06-01
29200	0.1345	1954-06-01
29217	0.1338	1952-06-01
29233	0.1332	1956-06-01
29250	0.1345	1954-06-01
29267	0.1330	1956-06-01
29283	0.1337	1956-06-01
29300	0.1341	1956-06-01
29317	0.1336	1960-06-01
29333	0.1347	1960-06-01
29350	0.1339	1962-06-01
29367	0.1357	1964-06-01
29383	0.1359	1962-06-01
29400	0.1356	1964-06-01
29417	0.1380	1962-06-01
29433	0.1365	1964-06-01
29450	0.1453	1968-06-01
29467	0.1660	1962-06-01
29483	0.1667	1952-06-01
29500	0.1574	1954-06-01
29517	0.1557	1964-06-01
29533	0.1565	1970-06-01
29550	0.1509	1972-06-01
29567	0.1478	1974-06-01
29583	0.1469	1972-06-01
29600	0.1456	1972-06-01
29617	0.1480	1974-06-01
29633	0.1499	1972-06-01
29650	0.1488	1974-06-01
29667	0.1527	1976-06-01
29683	0.1527	1976-06-01
29700	0.1534	1978-06-01
29717	0.1552	1976-06-01
29733	0.1552	1978-06-01
29750	0.1593	1980-06-01
29767	0.1576	1980-06-01
29783	0.1585	1981-06-01
29800	0.1610	1980-06-01
29817	0.1603	1981-06-01
29833	0.1629	1983-06-01
29850	0.1633	1983-06-01
29867	0.1646	1983-06-01
29883	0.1669	1983-06-01
29900	0.1664	1983-06-01
29917	0.1724	1983-06-01
29933	0.1704	1983-06-01
29950	0.1709	1985-06-01
29967	0.1743	1985-06-01
29983	0.1729	1987-06-01
30000	0.1783	1985-06-01
30017	0.1767	1985-06-01
30033	0.1769	1989-06-01
30050	0.1810	1991-06-01
30067	0.1791	1993-06-01
30083	0.1817	1993-06-01
30100	0.1819	1991-06-01
30117	0.1823	1993-06-01
30133	0.1870	1993-06-01
30150	0.1856	1995-06-01
30167	0.1906	1996-06-01
30183	0.1892	1996-06-01
30200	0.1882	1998-06-01
30217	0.1948	1998-06-01
30233	0.1919	7.00
30250	0.1939	1998-06-01
30267	0.1941	1998-06-01
30283	0.1928	2021-02-07
30300	0.1972	2021-02-07
30317	0.1942	2021-02-07
30333	0.1953	2021-04-07
30350	0.1963	2021-02-07
30367	0.1940	2021-06-07
30383	0.1980	2021-06-07
30400	0.1954	2021-06-07
30417	0.1978	2021-06-07
30433	0.1983	2021-06-07
30450	0.2154	2021-10-07
30467	0.2620	2021-08-07
30483	0.2807	7.00
30500	0.2487	1996-06-01
30517	0.2338	7.00
30533	0.2321	2021-10-07
30550	0.2273	2013-07-01
30567	0.2146	2015-07-01
30583	0.2086	2017-07-01
30600	0.2037	2017-07-01
30617	0.1999	2017-07-01
30633	0.2001	2017-07-01
30650	0.1975	2019-07-01
30667	0.1963	2021-07-01
30683	0.1994	2019-07-01
30700	0.1986	2019-07-01
30717	0.2019	2021-07-01
30733	0.1985	2023-07-01
30750	0.1965	2023-07-01
30767	0.1993	2025-07-01
30783	0.1976	2025-07-01
30800	0.1987	2027-07-01
30817	0.1980	2029-07-01
30833	0.1974	2029-07-01
30850	0.1984	2027-07-01
30867	0.1964	2029-07-01
30883	0.1972	1931-07-01
30900	0.1963	1931-07-01
30917	0.1953	1933-07-01
30933	0.1965	1933-07-01
30950	0.1950	1933-07-01
30967	0.1974	1933-07-01
30983	0.1954	1933-07-01
31000	0.1944	1935-07-01
31017	0.1962	1937-07-01
31033	0.1937	1941-07-01
31050	0.1942	1939-07-01
31067	0.1947	1939-07-01
31083	0.1939	1942-07-01
31100	0.1949	1943-07-01
31117	0.1931	1944-07-01
31133	0.1934	1943-07-01
31150	0.1940	1945-07-01
31167	0.1928	1948-07-01
31183	0.1942	1950-07-01
31200	0.1925	1950-07-01
31217	0.1929	1950-07-01
31233	0.1930	1948-07-01
31250	0.1913	1952-07-01
31267	0.1930	1954-07-01
31283	0.1912	1954-07-01
31300	0.1906	1955-07-01
31317	0.1920	1955-07-01
31333	0.1911	1959-07-01
31350	0.1921	1961-07-01
31367	0.1908	1963-07-01
31383	0.1904	1967-07-01
31400	0.1919	1965-07-01
31417	0.1906	1967-07-01
31433	0.1917	1965-07-01
31450	0.1961	1973-07-01
31467	0.2040	1979-07-01
31483	0.2139	1973-07-01
31500	0.2091	1965-07-01
31517	0.2050	1969-07-01
31533	0.1957	1985-07-01
31550	0.1910	1989-07-01
31567	0.1874	1989-07-01
31583	0.1856	1991-07-01
31600	0.1878	1991-07-01
31617	0.1892	1991-07-01
31633	0.1893	1992-07-01
31650	0.1905	1992-07-01
31667	0.1894	1994-07-01
31683	0.1888	1994-07-01
31700	0.1891	1996-07-01
31717	0.1881	8.00
31733	0.1890	1998-07-01
31750	0.1889	8.00
31767	0.1878	8.00
31783	0.1890	8.00
31800	0.1889	8.00
31817	0.1890	2021-02-08
31833	0.1890	2021-06-08
31850	0.1889	2021-04-08
31867	0.1896	2021-04-08
31883	0.1898	2021-06-08
31900	0.1901	2021-02-08
31917	0.1898	2021-04-08
31933	0.1891	2021-06-08
31950	0.1895	2021-06-08
31967	0.1894	2021-10-08
31983	0.1895	2021-10-08
32000	0.1895	2021-10-08
32017	0.1890	2021-10-08
32033	0.1896	2021-12-08
32050	0.1890	2014-08-01
32067	0.1888	2021-12-08
32083	0.1885	2014-08-01
32100	0.1883	2016-08-01
32117	0.1887	2016-08-01
32133	0.1886	2018-08-01
32150	0.1887	2018-08-01
32167	0.1882	2018-08-01
32183	0.1875	2020-08-01
32200	0.1879	2018-08-01
32217	0.1876	2020-08-01
32233	0.1877	2020-08-01
[truncated: 6,141 more rows]

## Sheet: Appendix Fig.S3B
		Gapdh Ct				Abcg1 Ct								Abca1 Ct								Rac1 Ct
		read1	read2	avg		read1	read2	avg	_Gapdh	avg control	log	fold change		read1	read2	avg	_Gapdh	avg control	log	fold change		read1	read2	avg	_Gapdh	avg control	log	fold change
1	Fmr1+/+	20.8228	20.9146	20.8687		24.4696	24.4761	24.4728	3.60413	3.30548	0.298649	0.813013		25.0644	24.8862	24.9753	4.10661	4.00214	0.104474	0.930144		24.143	24.2223	24.1827	3.314	3.26734	0.0466673	0.96817		WT-PA
2	Fmr1+/+	21.6074	21.4866	21.547		24.4878	24.2727	24.3802	2.83326		-0.472227	1.38725		25.1945	25.2795	25.237	3.68998		-0.312158	1.24156		24.226	24.2552	24.2406	2.69358		-0.573754	1.48839		WT-PA
3	Fmr1+/+	21.0347	20.8084	20.9215		24.4015	24.3996	24.4006	3.47906		0.173577	0.886641		25.1539	25.1088	25.1313	4.20982		0.207684	0.865926		24.6411	24.7907	24.7159	3.79442		0.527086	0.693955		WT-PA
4	Fmr1-/-	20.1983	20.2774	20.2378		24.0922	23.8233	23.9577	3.7199		0.414418	0.750322		24.3631	24.3343	24.3487	4.11083		0.108697	0.927425		23.9564	23.7862	23.8713	3.63345		0.36611	0.775872		FKO-PA
5	Fmr1-/-	20.0691	19.9699	20.0195		23.6489	24.0902	23.8695	3.85001		0.544528	0.685616		24.2359	24.1382	24.1871	4.16757		0.165435	0.89166		23.7575	23.9706	23.8641	3.84457		0.577239	0.670245		FKO-PA
6	Fmr1-/-	19.8971	19.891	19.8941		23.784	23.7517	23.7679	3.87381		0.568321	0.674401		24.2253	24.2547	24.24	4.34591		0.343773	0.787978		23.8546	24.1287	23.9916	4.09757		0.830232	0.562439		FKO-PA
						Cd36 Ct								Mertk Ct								Lrp1 Ct
						read1	read2	avg	_Gapdh	avg control	log	fold change		read1	read2	avg	_Gapdh	avg control	log	fold change		read1	read2	avg	_Gapdh	avg control	log	fold change
						23.3149	23.2169	23.2659	2.39722	2.36415	0.0330633	0.977343		28.2569	28.3028	28.2799	7.41117	7.39249	0.0186807	0.987135		25.0504	25.1077	25.079	4.21034	4.10604	0.104302	0.930255		WT-PA
						23.4389	23.3544	23.3966	1.84966		-0.514492	1.42849		28.2815	28.5114	28.3965	6.84947		-0.543018	1.45702		25.0495	25.0964	25.0729	3.52594		-0.580098	1.49495		WT-PA
						23.6659	23.8683	23.7671	2.84558		0.481428	0.716268		29.0096	28.6671	28.8383	7.91683		0.524337	0.695278		25.4669	25.5398	25.5033	4.58183		0.475796	0.71907		WT-PA
						23.332	23.2523	23.2922	3.05431		0.690158	0.619786		27.385	27.5143	27.4496	7.21178		-0.180706	1.13344		24.8937	24.9049	24.8993	4.66145		0.555412	0.680462		FKO-PA
						23.3496	23.2656	23.3076	3.28811		0.923953	0.527063		27.6111	27.4599	27.5355	7.516		0.123512	0.917951		25.1188	24.9838	25.0513	5.03182		0.925779	0.526396		FKO-PA
						23.8824	23.4762	23.6793	3.78521		1.42106	0.373438		27.4845	27.5035	27.494	7.59996		0.207469	0.866056		25.0006	25.0732	25.0369	5.14282		1.03678	0.487415		FKO-PA
	Fmr1+/+			Fmr1-/-
Abca1	0.813013	1.38725	0.886641	0.750322	0.685616	0.674401
Abcg1	0.930144	1.24156	0.865926	0.927425	0.89166	0.787978
Cd36	0.977343	1.42849	0.716268	0.619786	0.527063	0.373438
Mertk	0.987135	1.45702	0.695278	1.13344	0.917951	0.866056
Lrp1	0.930255	1.49495	0.71907	0.680462	0.526396	0.487415
Rac1	0.96817	1.48839	0.693955	0.775872	0.670245	0.562439

## Sheet: Appendix Fig.S3C
		Actin	signal intensity		LRP1	signal intensity	LRP1/Actin	fold change		MerTK	signal intensity	MerTK/Actin	fold change		ABCG1	signal intensity	ABCG1/Actin	fold change		ABCA1	signal intensity	ABCA1/Actin	fold change
Set1	Fmr1+/+	1	30872.3		1	8006.5	0.259342	1		1	15548.1	0.503627	1.10491		1	18782.5	0.608392	1		1	23497.1	0.761106	1.009
	Fmr1-/-	2	28381.6		2	13212.4	0.465526	1.79503		2	22512.9	0.793222	1.74026		2	30377	1.0703	1.75923		2	28681.9	1.01058	1.33973
	Fmr1+/+	3	29729		3	8807.2	0.29625	1.14231		3	13550.7	0.455807	1		3	31388.9	1.05584	1.73545		3	27756.9	0.933663	1.23776
	Fmr1-/-	4	30855.8		4	15179.6	0.491952	1.89692		4	25870.8	0.83844	1.83946		4	33423.3	1.08321	1.78045		4	31064.6	1.00677	1.33467
	Fmr1+/+	5	31833.5		5	10798.5	0.339219	1.308		5	16147.7	0.507256	1.11287		5	29891	0.938979	1.54338		5	24012.6	0.754317	1
	Fmr1-/-	6	34956.8		6	16840	0.481737	1.85754		6	25769.2	0.737173	1.61729		6	30105.2	0.861211	1.41555		6	32657	0.934211	1.23849
Set2	Fmr1+/+	7	39635.5		1	7025.74	0.177259	1.04263		7	16502.3	0.416351	1.13368		1	15933.3	0.401997	1		1	14854.6	0.374779	1.17262
	Fmr1-/-	8	36589.9		2	11019.4	0.301161	1.77142		8	25318.5	0.691954	1.88411		2	29276.9	0.800138	1.99041		2	17585.6	0.480615	1.50376
	Fmr1+/+	9	37025.2		3	7092.2	0.191551	1.12669		9	14344.7	0.38743	1.05493		3	23490.4	0.634444	1.57823		3	13437.4	0.362925	1.13553
	Fmr1-/-	10	33260.8		4	10256.6	0.308368	1.81381		10	27414.9	0.824241	2.24431		4	35738.6	1.0745	2.6729		4	24142.3	0.72585	2.27105
	Fmr1+/+	11	42159.7		5	7167.62	0.170011	1		11	15483.4	0.367257	1		5	26422.3	0.626721	1.55902		5	13474.6	0.31961	1
	Fmr1-/-	12	40285.7		6	9128.52	0.226595	1.33282		12	27466.2	0.681785	1.85642		6	32452	0.805547	2.00386		6	19762	0.490547	1.53483
					LRP1 fold change					MerTK fold change					ABCG1 fold change					ABCA1 fold change
					Fmr1+/+	Fmr1-/-				Fmr1+/+	Fmr1-/-				Fmr1+/+	Fmr1-/-				Fmr1+/+	Fmr1-/-
					1	1.79503				1.10491	1.74026				1	1.75923				1.009	1.33973
					1.14231	1.89692				1	1.83946				1.73545	1.78045				1.23776	1.33467
					1.308	1.85754				1.11287	1.61729				1.54338	1.41555				1	1.23849
					1.04263	1.77142				1.13368	1.88411				1	1.99041				1.17262	1.50376
					1.12669	1.81381				1.05493	2.24431				1.57823	2.6729				1.13553	2.27105
					1	1.33282				1	1.85642				1.55902	2.00386				1	1.53483
				avg	1.10327	1.74459			avg	1.06773	1.86364			avg	1.40268	1.93707			avg	1.09248	1.53709
				Relative fold change	1	1.58129			Relative fold change	1	1.74542			Relative fold change	1	1.38098			Relative fold change	1	1.40697

## Sheet: Appendix Fig.S3D
		Actin	signal intensity		LRP1	signal intensity	LRP1/Actin	fold change		ABCA1	signal intensity	ABCA1/Actin	fold change		Actin	signal intensity		MerTK	signal intensity	MerTK/Actin	fold change
Set1	EV	1	38439		1	9828	0.255678	0.983213		1	12504	0.325295	1		1	42316		1	24618	0.581766	1
	WT FMRP	2	36729		2	8509	0.23167	0.890889		2	9678	0.263498	0.810027		2	38407		2	21880	0.569688	0.979239
	STSA FMRP	3	37224		3	12010	0.322641	1.24072		3	15019	0.403476	1.24034		3	34052		3	25133	0.738077	1.26868
	EV	4	26269		4	10376	0.39499	1		4	8782	0.33431	1.02772		4	34963		4	20810	0.595201	1.02309
	WT FMRP	5	28882		5	9156	0.317014	0.802587		5	6318	0.218752	0.672474		5	35905		5	11750	0.327252	0.562516
	STSA FMRP	6	26302		6	11043	0.419854	1.06295		6	8159	0.310205	0.953611		6	36044		6	22714	0.630174	1.08321
	EV	7	34963		7	10316	0.295055	1.13464		7	12231	0.349827	1.07542		7	34831		7	19696	0.565473	0.971995
	WT FMRP	8	38439		8	9471	0.24639	0.947498		8	9792	0.254741	0.783109		8	36926		8	16150	0.437361	0.751782
	STSA FMRP	9	27728		9	8364	0.301645	1.15998		9	11442	0.412651	1.26855		9	40122		9	24667	0.6148	1.05678
															10	33012		10	16461	0.498637	1.13404
Set2	EV	10	36044		10	9373	0.260043	0.881339		10	14801	0.410637	1		11	38054		11	11816	0.310506	0.877114
	WT FMRP	11	33720		11	6919	0.20519	0.69543		11	10822	0.320937	0.781559		12	30078		12	15750	0.523639	1.23296
	STSA FMRP	12	32811		12	9486	0.28911	0.979853		12	13204	0.402426	0.980004
Set3	EV	13	31104		13	10222	0.328639	1		13	16422	0.527971	1		13	26269		13	33128	1.26111	1
	WT FMRP	14	30196		14	8557	0.283382	0.862288		14	8006	0.265134	0.502176		14	28882		14	31248	1.08192	0.857913
	STSA FMRP	15	29734		15	9250	0.311092	0.946605		15	17915	0.602509	1.14118		15	26302		15	35663	1.3559	1.07517
						LRP1 fold change					ABCA1 fold change							MerTK fold change
						EV	WT-FMRP	STSA-FMRP			EV	WT-FMRP	STSA-FMRP					EV	WT-FMRP	STSA-FMRP
						0.983213	0.890889	1.24072			1	0.810027	1.24034					1	0.979239	1.26868
						1	0.802587	1.06295			1.02772	0.672474	0.953611					1.02309	0.562516	1.08321
						1.13464	0.947498	1.15998			1.07542	0.783109	1.26855					0.971995	0.751782	1.05678
						0.881339	0.69543	0.979853			1	0.781559	0.980004					1.13404	0.877114	1.23296
						1	0.862288	0.946605			1	0.502176	1.14118					1	0.857913	1.07517
					avg	0.999838	0.839738	1.07802		avg	1.02063	0.709869	1.11674				avg	1.02583	0.805713	1.14336
