# Supplementary material for: Intercepting IRE1 kinase‐FMRP signaling prevents atherosclerosis progression
Source: EMBO Mol Med. 2022 Feb 22;14(4):e15344. doi: 10.15252/emmm.202115344 (PMC8988208; doi:10.15252/emmm.202115344)
Supplement: Supplementary file 2 — Source Data for Appendix [file EMMM-14-e15344-s004.zip › EMM-2021-15344_SourceDataForAppendixFigureS1.xlsx]

## Sheet: Appendix Fig.S1A
	FMRP	signal intensity		pFMRP	signal intensity	pFMRP/FMRP	fold change		pFMRP Fold Change
NT	1	1209.7		1	18262.8	15.097	1			1	1.38441	0.845689	2.24583	1.30977
oxLDL	2	1422.92		2	29739.5	20.9003	1.38441			1	1.67819	1.59083	2.83806	2.68623
oxLDL-Ppase	3	1332.87		3	17017.2	12.7673	0.845689			1	1.20825	1.0254	2.78486	2.47157
TG	4	1152.21		4	39066	33.9052	2.24583			1	1.17297	1.07563	1.12709	0.872378
TG-Ppase	5	1348.16		5	26658	19.7736	1.30977			1	1.49017	1.19918	1.47693	1.02457
										1	2.00241	1.20992	2.56689	1.69204
NT	1	4731.94		1	23378.9	4.94065	1		avg	1	1.4894	1.15777	2.17328	1.67609
oxLDL	2	4114.82		2	34117.4	8.29134	1.67819
oxLDL-Ppase	3	3846.94		3	30235.9	7.85973	1.59083
TG	4	3159.7		4	44304.9	14.0219	2.83806
TG-Ppase	5	3088.94		5	40995.5	13.2717	2.68623
NT	1	13452.4		1	10679.9	0.793897	1
oxLDL	2	16155.9		2	15497.1	0.959225	1.20825
oxLDL-Ppase	3	16222.6		3	13206.2	0.81406	1.0254
TG	4	8968.91		4	19829.3	2.21089	2.78486
TG-Ppase	5	9237.93		5	18126.4	1.96217	2.47157
NT	1	42027.8		1	4490.6	0.106848	1
oxLDL	2	43955.9		2	5508.99	0.12533	1.17297
oxLDL-Ppase	3	42116.9		3	4840.47	0.114929	1.07563
TG	4	41854.6		4	5040.44	0.120427	1.12709
TG-Ppase	5	30630.7		5	2855.16	0.0932122	0.872378
NT	1	4731.94		1	3833.23	0.810075	1
oxLDL	2	4114.82		2	4967.2	1.20715	1.49017
oxLDL-Ppase	3	3846.94		3	3737.01	0.971424	1.19918
TG	4	3159.7		4	3780.34	1.19642	1.47693
TG-Ppase	5	3088.94		5	2563.76	0.829982	1.02457
NT	1	19699.5		1	9677.03	0.491233	1
oxLDL	2	13659.3		2	13435.9	0.983649	2.00241
oxLDL-Ppase	3	12841.1		3	7632.1	0.594352	1.20992
TG	4	13706.2		4	17282.7	1.26094	2.56689
TG-Ppase	5	14513.6		5	12063.5	0.831184	1.69204

## Sheet: Appendix Fig.S1B
	Fmr1 Ct		Fmr1 avg	Gapdh Ct		_Gapdh	avg control	log	fold change
N.T	23.2475	23.2195	23.2335	16.9931		6.24038	6.26252	-0.0196174	0.986494
	23.2746	23.3362	23.3054	17.1909		6.1145		-0.145499	0.904067
	23.2075	23.3977	23.3026	16.8699		6.43268		0.172678	1.12715
OxLDL	23.2614	23.156	23.2087	17.134		6.07475		-0.185247	0.879499
	23.1925	23.3456	23.2691	17.1143		6.15479		-0.105205	0.929673
	23.049	23.0527	23.0509	17.0321		6.01884		-0.241163	0.846063
TG	23.5788	23.7154	23.6471	17.3575		6.28959		0.0295942	1.02072
	23.4414	23.5481	23.4948	17.3647		6.13007		-0.129925	0.913879
	23.6071	23.6323	23.6197	17.613		6.00668		-0.25332	0.838964
	-	oxLDL	TG
	0.99	0.88	1.02
	0.9	0.93	0.91
	1.13	0.85	0.84

## Sheet: Appendix Fig.S1C
		FMRP	signal intensity		pFMRP	signal intensity	pFMRP/FMRP	fold change
set1	CD	1	58210.5		1	39534.8	0.679169	1.10255
	WD	2	55031.1		2	38851.7	0.705995	1.1461
	CD	3	57501.3		3	35459.3	0.616669	1.00109
	WD	4	61352.3		4	52020	0.84789	1.37645
	CD	5	65858.1		5	49769.7	0.755711	1.2268
	WD	6	51093.6		6	51776.6	1.01337	1.64508
set2	CD	7	26908.2		7	22845.6	0.849018	1.00002
	WD	8	28946.8		8	38875.2	1.34299	1.58184
	CD	9	27873		9	26137.6	0.937736	1.10452
	WD	10	28554.3		10	39872.2	1.39636	1.64472
		pFMRP Fold Change
			CD	WD
			1.10255	1.1461
			1.00109	1.37645
			1.2268	1.64508
			1.00002	1.58184
			1.10452	1.64472
		avg	1.087	1.47884
		relative fold change	1	1.36048

## Sheet: Appendix Fig.S1D
		Gapdh Ct		avg		Fmr1 Ct		avg	_Gapdh	avg control	log	fold change
APOE KO-Chow	1	22.7828	22.8861	22.8344		26.0882	26.3157	26.2019	3.36751	4.07504	-0.70753	1.63301
	2	23.3846	23.3934	23.389		27.483	27.7236	27.6033	4.21431		0.139271	0.907978
	3	22.9767	23.0538	23.0152		27.4338	27.7213	27.5776	4.56233		0.487292	0.713363
	4	23.4201	23.3172	23.3687		26.9742	27.0165	26.9953	3.62668		-0.448352	1.36448
	5	22.2553	22.3739	22.3146		26.6975	27.1405	26.919	4.60435		0.529319	0.692882
APOE KO-HFD	6	22.4472	22.5275	22.4874		26.3199	26.3179	26.3189	3.8315		-0.243532	1.18389
	7	22.8791	23.0707	22.9749		26.8227	26.9532	26.8879	3.91305		-0.161981	1.11882
	8	22.3052	22.343	22.3241		26.079	26.3796	26.2293	3.90518		-0.169859	1.12495
	9	20.9308	21.0162	20.9735		24.8331	25.2875	25.0603	4.08676		0.0117192	0.99191
	10	21.5782	21.9026	21.7404		25.2679	25.7895	25.5287	3.78829		-0.286748	1.21989
	Fmr1+/+	Fmr1-/-
	1.63	1.18
	0.91	1.12
	0.71	1.12
	1.36	0.99
	0.69	1.22

## Sheet: Appendix Fig.S1E
										pFMRP Fold Change
		FMRP	signal intensity		pFMRP	signal intensity	pFMRP/FMRP	fold change			Control siRNA-NT	Control siRNA-PA	Control siRNA-TG	IRE1 siRNA-NT	IRE1 siRNA-PA	IRE1 siRNA-TG
Set1	Control siRNA-NT	1	17616.7		1	12346	0.70081	1			1	1.38747	1.31368	0.867559	0.850186	1.07997
	Control siRNA-PA	2	16838		2	16372.4	0.97235	1.38747			1.08231	1.79037	1.94863	0.772604	0.980643	1.36583
	Control siRNA-TG	3	17923.4		3	16501	0.92064	1.31368			1	1.67379	1.43344	0.814249	0.814249	0.95782
	IRE1 siRNA-NT	4	19048.2		4	11581.2	0.607994	0.867559			1.07928	1.77387	2.10769	1.01606	1.05058	1.03325
	IRE1 siRNA-PA	5	21655.6		5	12902.8	0.595819	0.850186		avg	1.0404	1.65637	1.70086	0.867617	0.923913	1.10922
	IRE1 siRNA-TG	6	25280.7		6	19133.8	0.756853	1.07997
	Control siRNA-NT	7	26749.3		7	20289.2	0.758494	1.08231
	Control siRNA-PA	8	25273.2		8	31710.4	1.25471	1.79037
	Control siRNA-TG	9	25942.6		9	35427.8	1.36562	1.94863
	IRE1 siRNA-NT	10	29224.1		10	15823.3	0.541448	0.772604
	IRE1 siRNA-PA	11	25280.7		11	17374	0.687244	0.980643
	IRE1 siRNA-TG	12	20464		12	19587.9	0.957188	1.36583
Set2	Control siRNA-NT	1	13146.4		1	11113.2	0.845337	1
	Control siRNA-PA	2	15957.4		2	22578.4	1.41492	1.67379
	Control siRNA-TG	3	16838		3	20403.2	1.21174	1.43344
	IRE1 siRNA-NT	4	15865.1		4	13486.6	0.850079	1.00561
	IRE1 siRNA-PA	5	22276.7		5	15333.4	0.688314	0.814249
	IRE1 siRNA-TG	6	28754.3		6	23281.8	0.80968	0.95782
	Control siRNA-NT	7	20556.5		7	18754.9	0.912354	1.07928
	Control siRNA-PA	8	24708.7		8	37051.2	1.49952	1.77387
	Control siRNA-TG	9	22042.8		9	39273.8	1.78171	2.10769
	IRE1 siRNA-NT	10	28750		10	24693.7	0.85891	1.01606
	IRE1 siRNA-PA	11	25584.7		11	22721.6	0.888091	1.05058
	IRE1 siRNA-TG	12	21434.2		12	18721.5	0.873443	1.03325

## Sheet: Appendix Fig.S1F
	FMRP	signal intensity		pFMRP	signal intensity	pFMRP/FMRP	fold change
Ire1+/+	1	21635		1	22025	1.01803	0.951426
Ire1-/-	2	28667		2	22921	0.79956	0.747253
Ire1+/+	3	23430		3	31775	1.35617	1.26745
Ire1-/-	4	26093		4	25211	0.966198	0.902989
Ire1+/+	5	29898		5	31866	1.06582	0.996097
Ire1-/-	6	31841		6	26652	0.837034	0.782275
Ire1+/+	7	30752		7	45632	1.48387	1.3868
Ire1-/-	8	26781		8	25850	0.965237	0.90209
pFMRP Fold Change
	Ire1+/+	Ire1-/-
	0.951426	0.747253
	1.26745	0.902989
	0.996097	0.782275
	1.3868	0.90209
avg	1.15044	0.833652
relative fold change	1	0.724636

## Sheet: Appendix Fig.S1G
		Gapdh Ct		avg		Fmr1 Ct		avg	_Gapdh	avg control	log	fold change
Ire1+/+ HFD	1	21.8179	21.7981	21.808		26.4011	25.8989	26.15	4.34196	4.79709	-0.458039	1.37367
Ire1+/+ HFD	2	21.1034	21.0799	21.0917		26.1714	26.0288	26.1001	5.00843		0.208433	0.865477
Ire1+/+ HFD	3	20.554	20.6026	20.5783		25.5965	25.5593	25.5779	4.99961		0.199612	0.870785
Ire1+/+ HFD	4	21.4053	21.3442	21.3748		26.2205	26.2057	26.2131	4.83836		0.0383624	0.97376
Ire1-/- HFD	5	22.1014	22.2414	22.1714		26.4835	26.4928	26.4881	4.3167		-0.483304	1.39794
Ire1-/- HFD	6	22.0034	21.9064	21.9549		26.8274	26.6505	26.739	4.78409		-0.0159135	1.01109
Ire1-/- HFD	7	20.9301	20.9074	20.9188		26.1515	25.9564	26.054	5.13519		0.335193	0.792678
Ire1-/- HFD	8	21.1849	21.1636	21.1742		26.599	26.4455	26.5222	5.34803		0.548032	0.683953
		Ire1+/+	Ire1-/-
		1.37367	1.39794
		0.865477	1.01109
		0.870785	0.792678
		0.97376	0.683953

## Sheet: Appendix Fig.S1H
										pFMRP Fold Change
		FMRP	signal intensity		pFMRP	signal intensity	pFMRP/FMRP	fold change			EV	IRE1	IRE1+AMG-18
set1	NT	1	22046		1	30221	1.37082				1	1.18564	0.900369
	EV	2	48746		2	55208	1.13256	1			1.03817	1.22144	0.629526
	IRE1	3	48441		3	65047	1.34281	1.18564			1.14116	1.43282	0.603269
	IRE1+AMG-18	4	46486		4	47403	1.01973	0.900369			1	1.1636	0.84034
set2	NT	5	21073		5	33045	1.56812			avg	1.04483	1.25087	0.743376
	EV	6	46737		6	54953	1.17579	1.03817
	IRE1	7	44666		7	61789	1.38336	1.22144
	IRE1+AMG-18	8	49958		8	35619	0.712979	0.629526
	NT	1	9300		1	12926	1.38989
	EV	2	55643		2	47397	0.851805	1.14116
	IRE1	3	57083		3	61051	1.06951	1.43282
	IRE1+AMG-18	4	55327		4	24914	0.450305	0.603269
	NT	5	21073		5	18783	0.89133
	EV	6	59075		6	44096	0.746441	1
	IRE1	7	64659		7	56160	0.868557	1.1636
	IRE1+AMG-18	8	60182		8	37750	0.627264	0.84034

## Sheet: Appendix Fig.S1I
										pFMRP Fold Change
		FMRP	signal intensity		pFMRP	signal intensity	pFMRP/FMRP	fold change			DMSO	TM	TM+AMG-18
set1	DMSO	1	29926		1	22835	0.76	1			1	1.2	0.7
	TM	2	12042		2	11009	0.91	1.2			1	1.28	0.78
	TM+AMG-18	3	15106		3	8082	0.54	0.7			1.1	1.41	1
											1.06	1.36	0.83
set2	DMSO	4	22431		4	27867	1.24	1		avg	1	1.3	0.8
	TM	5	12243		5	19528	1.6	1.28
	TM+AMG-18	6	18425		6	17797	0.97	0.78
	DMSO	7	22466		7	30764	1.37	1.1
	TM	8	23595		8	41478	1.76	1.41
	TM+AMG-18	9	18935		9	23588	1.25	1
	DMSO	10	17050		10	19928	1.17	1.06
	TM	11	16797		11	24933	1.48	1.36
	TM+AMG-18	12	18605		12	13929	0.75	0.83
