# Supplementary material for: Intercepting IRE1 kinase‐FMRP signaling prevents atherosclerosis progression
Source: EMBO Mol Med. 2022 Feb 22;14(4):e15344. doi: 10.15252/emmm.202115344 (PMC8988208; doi:10.15252/emmm.202115344)
Supplement: Supplementary file 4 — Source Data for Figure 2 [file EMMM-14-e15344-s001.xlsx]

## Sheet: Fig.2A
ORO calculation of Fmr1-/- PM
	WT-11				WT-12				WT-13				WT-14				WT-15				WT-16				WT-17
	Cell count	ORO+ cells			Cell count	ORO+ cells			Cell count	ORO+ cells			Cell count	ORO+ cells			Cell count	ORO+ cells			Cell count	ORO+ cells			Cell count	ORO+ cells
1	16	6		1	32	11		1	9	2		1	18	2		1	24	14		1	21	10		1	52	27
2	17	4		2	36	15		2	6	4		2	7	0		2	13	9		2	16	6		2	43	17
3	4	3		3	25	2		3	5	3		3	9	4		3	17	8		3	13	9		3	69	30
4	8	2		4	31	10		4	16	5		4	7	0		4	17	9		4	16	9		4	59	36
5	7	1		5	23	6		5	13	5		5	6	3		5	20	8		5	20	7		5	66	40
6	7	2		6	26	5		6	21	4		6	7	1		6	14	6		6	15	3		6	62	40
7	13	6		7	15	2		7	15	3		7	8	1		7	29	9		7	30	9		7	71	37
8	11	7		8	15	4		8	10	2		8	6	2		8	41	13		8	34	8		8	60	37
9	13	7		9	23	5		9	14	5		9	9	3		9	25	9		9	25	10
10	10	5		10	20	4		10	15	5		10	6	1		10	25	8		10	24	9
11	9	1		11	24	6		11	16	7		11	7	1		11	24	7		11	23	8
12	10	5		12	25	8		12	24	6		12	9	3		12	28	9		12	28	9
13	7	0		13	30	8		13	15	4		13	10	5		13	22	15		13	19	12
14	7	3		14	30	11		14	20	7		14	8	3		14	28	11		14	29	10
15	10	2		15	23	7		15	16	10		15	10	2		15	32	8		15	35	9
16	9	3		16	28	6		16	11	5		16	15	2		16	35	12		16	10	4
17	12	3		17	16	4		17	13	5		17	8	1		17	18	5		17	18	6
18	10	1		18	18	6		18	13	6		18	12	3		18	17	6		18	21	6
19	11	4						19	9	3		19	8	3						19	24	5
20	17	5						20	13	8		20	8	3						20	22	7
21	14	7						21	18	5		21	6	2						21	41	10
22	12	4						22	15	6		22	9	0						22	38	8
23	17	5						23	13	7		23	13	2						23	34	9
												24	11	4						24
sum	251	86		sum	440	120		sum	320	117		sum	217	51		sum	429	166		sum	556	183		sum	482	264
%	34.2629			%	27.2727			%	36.5625			%	23.5023			%	38.6946			%	32.9137			%	54.7718
	FMRP KO-18				FMRP KO-19				FMRP KO-20				FMRP KO-21				FMRP KO-22				FMRP KO-23				FMRP KO-24
	Cell count	ORO+ cells			Cell count	ORO+ cells			Cell count	ORO+ cells			Cell count	ORO+ cells			Cell count	ORO+ cells			Cell count	ORO+ cells			Cell count	ORO+ cells
1	22	4		1	23	2		1	12	2		1	41	2		1	19	3		1	8	2		1	16	3
2	13	2		2	10	1		2	12	1		2	39	2		2	20	1		2	12	3		2	12	2
3	14	4		3	11	3		3	21	2		3	32	1		3	22	2		3	14	5		3	13	2
4	10	2		4	13	2		4	17	2		4	32	1		4	20	1		4	10	7		4	12	2
5	13	4		5	7	0		5	8	2		5	29	0		5	22	0		5	14	5		5	19	2
6	14	6		6	8	0		6	13	2		6	21	1		6	27	1		6	10	4		6	35	2
7	13	5		7	13	2		7	21	3		7	14	2		7	17	0		7	16	4		7	21	3
8	7	3		8	13	3		8	21	0		8	26	0		8	28	2		8	10	0		8	11	1
9	12	4		9	14	4		9	13	0		9	29	1		9	19	0		9	14	2		9	31	2
10	15	4		10	9	3		10	18	1		10	25	0		10	19	0		10	17	4		10	26	2
11	11	5		11	13	2		11	28	1		11	20	0		11	18	2		11	14	5		11	19	1
12	19	4		12	13	2		12	26	1		12	19	1		12	34	1		12	16	1		12	16	0
13	12	3		13	9	2		13	22	1		13	31	0		13	21	2		13	5	2		13	24	6
14	15	6		14	10	2		14	18	2		14	25	2		14	22	4		14	12	4		14	21	2
15	16	4		15	14	2		15	13	0		15	25	2		15	17	1		15	11	3		15	39	1
16	22	4		16	10	2		16	17	0		16	32	2		16	33	1		16	12	4		16	26	3
17	28	5		17	14	2		17	12	0		17	26	1		17	27	0		17	24	4		17	32	4
18	17	2		18	19	4		18	18	2		18	38	1		18	11	0		18	23	1		18	32	6
19	21	3		19	14	2		19	19	3						19	23	2		19	14	2		19	24	4
20	18	5		20	15	3		20	21	1						20	20	1		20	26	2		20	32	7
				21	16	3																		21	16	2
sum	312	79		sum	268	46		sum	350	26		sum	504	19		sum	439	24		sum	282	64		sum	477	57
%	25.3205			%	17.1642			%	7.42857			%	3.76984			%	5.46697			%	22.695			%	11.9497

## Sheet: Fig.2B
ORO calculation of AMG18 PM
			Cell count	ORO+ cells				Cell count	ORO+ cells
	13	DMSO	13	7		18	AMG18	24	4
			17	4				19	1
			29	1				22	1
			23	6				30	1
			19	2				14	2
			13	5				18	2
			18	5				19	0
			10	2				26	4
			18	6				32	1
			19	4			sum	204	16
			17	4			%	7.84314
			16	5
		sum	212	51		19	AMG18	6	2
		%	24.0566					4	1
								7	0
	14	DMSO	19	4				9	0
			29	7				8	0
			36	11				6	0
			22	10				5	0
			27	13				6	1
			18	8				10	1
			23	11				5	0
			19	7				3	0
			20	8				4	1
			35	10			sum	73	6
			28	9			%	8.21918
			27	17
		sum	303	115		20	AMG18	13	1
		%	37.9538					16	3
								6	2
	15	DMSO	45	2				14	1
			56	6				19	1
			39	5				17	2
			51	10				20	3
			41	8				17	4
			45	8				13	3
			46	13				10	2
			60	16				12	2
			36	18			sum	157	24
			31	11			%	15.2866
		sum	450	97
		%	21.5556			21	AMG18	37	3
								44	5
								36	3
								28	1
	16	DMSO	116	35				43	6
			133	43				43	5
			126	35				35	1
			93	38				49	4
								41	4
								34	1
							sum	390	33
							%	8.46154
						22	AMG18	5	0
								8	2
								9	0
		sum	468	151				8	2
		%	32.265					4	0
								11	1
	17	DMSO	59	11				6	0
			73	20				8	1
			69	19				13	1
			55	15				7	2
			55	16				7	0
			68	14				9	1
			65	14			sum	95	10
							%	10.5263
		sum	444	109
		%	24.5495

## Sheet: Fig. 2C
24h
25ug/ml	Mean Fluorescence			%
	Control siRNA	Fmr1 siRNA		Control siRNA	Fmr1 siRNA
	154011	104315		87.4223	59.213
	167189	89297		94.9026	50.6883
	176169	83642		100	47.4783
	168043	76072		95.3874	43.1813

## Sheet: Fig.2D
24h	Mean Fluorescence			%
25ug/ml	Fmr1+/+	Fmr1-/-		Fmr1+/+	Fmr1-/-
	59113	35714		97.7931	59.0832
	58185	36051		96.2579	59.6407
	59398	35176		98.2646	58.1931
	60447	35369		100	58.5124

## Sheet: Fig.2E
24h	Mean Fluorescence			%
25ug/ml	DMSO	AMG18		DMSO	AMG18
	56951	26373		100	46.3082
	51270	25780		90.0248	45.267
	54333	24253		95.4031	42.5857
	51856	24830		91.0537	43.5989
	52640	25078		92.4303	44.0343
	50369	25307		88.4427	44.4364

## Sheet: Fig.2F
Blank	sup	30.591
	cell	3.305	signal intensity
			WT				FKO
			1	2	3	4	1	2	3	4
	sup	ApoA1	39.06	39.62	41.885	39.669	81.248	79.311	82.741	84.774
		HLD	81.248	79.311	82.741	84.774	80.507	87.553	88.577	94.598
_blank	sup	ApoA1	8.469	9.029	11.294	9.078	50.657	48.72	52.15	54.183
		HLD	50.657	48.72	52.15	54.183	49.916	56.962	57.986	64.007
	cell	ApoA1	234.556	242.254	252.96	239.367	220.128	219.621	228.78	229.618
		HLD	220.128	219.621	228.78	229.618	174.472	192.327	188.136	198.135
	efflux	ApoA1	3.48483	3.59316	4.27392	3.65393	18.7075	18.156	18.5633	19.0919
		HLD	18.7075	18.156	18.5633	19.0919	22.2454	22.8498	23.5599	24.4169

## Sheet: Fig.2G
Blank	sup	30.591
	cell	3.305	signal intensity
			DMSO				AMG-18
			1	2	3	4	1	2	3	4
	sup	ApoA1	50.071	50.135	49.461	46.313	58.476	53.308	55.301	57.454
		HLD	70.617	76.751	72.845	66.884	76.095	79.104	86.937	78.921
_blank	sup	ApoA1	19.48	19.544	18.87	15.722	27.885	22.717	24.71	26.863
		HLD	40.026	46.16	42.254	36.293	45.504	48.513	56.346	48.33
	cell	ApoA1	246.884	270.127	261.761	263.636	275.352	283.48	276.1	245.902
		HLD	208.817	217.834	210.194	194.313	195.773	209.332	216.236	213.365
	efflux	ApoA1	7.3133	6.74696	6.72413	5.6279	9.19578	7.41908	8.21449	9.8484
		HLD	16.0848	17.4852	16.7377	15.7381	18.8597	18.8148	20.6712	18.4681

## Sheet: Fig.2I
		Total CPM injected/mouse	WT	1226255																Total CPM injected/mouse	WT	1226255
			FMRP-/-	928868																	FMRP-/-	928868
		Cells Injected	Recipient mice sex	Mouse ID	CPM	µL blood read	Normalized values to 30µL	Nomalized to total CPM injected												Cells Injected	Recipient mice sex	Mouse ID	CPM	µL blood read	Normalized values to 30µL	Nomalized to total CPM injected
		WT	M	1	384	26	443.077	0.000361325												WT	M	1	609	30	609	0.000496634
				2	232	20	348	0.000283791														2	487	30	487	0.000397144
				3	609	30	609	0.000496634														3	805	30	805	0.00065647
				4	240	25	288	0.000234861														4	127	30	127	0.000103567
				5	260	30	260	0.000212028														5	318	30	318	0.000259326
				6	556	30	556	0.000453413														6	601	30	601	0.00049011
			F	7	330	26	380.769	0.000310514													F	7	456	30	456	0.000371864
				8	268	17	472.941	0.000385679														8	656	30	656	0.000534962
				9	518	30	518	0.000422424														9	406	30	406	0.000331089
				10	585	30	585	0.000477062														10	575	30	575	0.000468907
				11	439	30	439	0.000358001														11	600	30	600	0.000489295
				12	412	30	412	0.000335982														12	621	30	621	0.00050642
		FMRP -/-	M	13	480	30	480	0.000516758												FMRP -/-	M	13	700	30	700	0.000753605
				14	417	30	417	0.000448934														14	519	29	536.897	0.000578012
				15	513	25	615.6	0.000662742														15	822	30	822	0.000884948
				16	521	30	521	0.000560898														16	594	30	594	0.000639488
				17	329	19	519.474	0.000559255														17	696	30	696	0.000749299
				18	678	30	678	0.000729921														18	659	30	659	0.000709466
			F	19	594	30	594	0.000639488													F	19	503	30	503	0.000541519
				20	326	30	326	0.000350965														20	491	30	491	0.0005286
				21	467	30	467	0.000502763														21	684	30	684	0.00073638
				22	499	30	499	0.000537213														22	329	30	329	0.000354195
				23	539	30	539	0.000580276														23	570	30	570	0.00061365
				24	261	24	326.25	0.000351234														24	500	30	500	0.00053829

## Sheet: Fig.2J
		Total CPM injected/mouse	WT	1226255
			FMRP-/-	928868
					500µL of 4mL read
		Cells Injected	Recipient mice sex	Mouse ID	CPM		mass (g)	Normalized values per g of liver	Normalized per CPM injected		Normalized RAW CPM to total CPM injected
		WT	M	1	1734	13872	1.6033	8652.15	0.00705576		0.0113125
				2	1950	15600	1.3077	11929.3	0.00972827		0.0127217
				3	1897	15176	1.2358	12280.3	0.0100145		0.0123759
				4	534	4272	1.269	3366.43	0.00274529		0.00348378
				5	717	5736	1.4179	4045.42	0.003299		0.00467766
				6	1605	12840	1.338	9596.41	0.00782579		0.0104709
			F	7	2205	17640	1.1632	15165.1	0.012367		0.0143853
				8	3674	29392	0.9745	30161.1	0.0245961		0.0239689
				9	3120	24960	1.0687	23355.5	0.0190462		0.0203547
				10	3359	26872	1.0306	26074.1	0.0212632		0.0219139
				11	2933	23464	1.0943	21442	0.0174858		0.0191347
				12	3031	24248	1.0185	23807.6	0.0194149		0.019774
		FMRP -/-	M	13	1778	14224	1.2788	11122.9	0.0119747		0.0153133
				14	2544	20352	1.2452	16344.4	0.017596		0.0219105
				15	2158	17264	1.3463	12823.3	0.0138053		0.0185861
				16	1996	15968	1.3915	11475.4	0.0123542		0.0171908
				17	2402	19216	1.3127	14638.5	0.0157595		0.0206875
				18	1562	12496	1.4802	8442.1	0.00908859		0.0134529
			F	19	2802	22416	1.049	21368.9	0.0230053		0.0241326
				20	1868	14944	1.1435	13068.6	0.0140694		0.0160884
				21	3542	28336	0.9155	30951.4	0.0333216		0.0305059
				22	1698	13584	1.1521	11790.6	0.0126936		0.0146243
				23	2941	23528	1.0504	22399.1	0.0241144		0.0253298
				24	2805	22440	1.102	20363	0.0219224		0.0241584

## Sheet: Fig.2K
		Total CPM injected/mouse	WT	1226255		*homogenized the feces in 12mL of 0.5M NaOH and I took 500µL of homogenate and diluted it further in 500µL of 0.5M NaOH, spun in down at 5000xg for 5 minute to pelet the unsoluble fibers and read 500µL of the liquid face.
			FMRP-/-	928868
					Counted 500µL of 24mL*
		Cells Injected	Recipient mice sex	Mouse ID	CPM	Total CPM	mass (g)	Normalized values per g of feces	Normalized to CPM injected
		WT	M	1	359	17232	1.317	13084.3	0.0106701
				2	341	16368	1.4778	11075.9	0.00903232
				3	310	14880	0.9933	14980.4	0.0122164
				4	365	17520	1.2896	13585.6	0.0110789
				5	283	13584	1.3339	10183.7	0.00830469
				6	344	16512	1.1144	14816.9	0.0120831
			F	7	293	14064	1.0958	12834.5	0.0104664
				8	339	16272	0.9852	16516.4	0.013469
				9	376	18048	1.3698	13175.6	0.0107446
				10	299	14352	1.0755	13344.5	0.0108823
				11	276	13248	1.15	11520	0.00939446
				12	242	11616	0.8533	13613	0.0111013
		FMRP -/-	M	13	292	14016	1.2113	11571	0.0124571
				14	308	14784	0.8235	17952.6	0.0193274
				15	400	19200	1.3044	14719.4	0.0158466
				16	358	17184	1.2694	13537.1	0.0145738
				17	384	18432	1.4745	12500.5	0.0134578
				18	361	17328	1.3072	13255.8	0.0142709
			F	19	339	16272	1.0639	15294.7	0.0164659
				20	283	13584	1.5283	8888.31	0.00956897
				21	274	13152	0.9562	13754.4	0.0148077
				22	398	19104	1.4387	13278.7	0.0142955
				23	275	13200	1.2152	10862.4	0.0116942
				24	260	12480	1.4647	8520.52	0.00917301
