# Supplementary material for: Intercepting IRE1 kinase‐FMRP signaling prevents atherosclerosis progression
Source: EMBO Mol Med. 2022 Feb 22;14(4):e15344. doi: 10.15252/emmm.202115344 (PMC8988208; doi:10.15252/emmm.202115344)
Supplement: Supplementary file 5 — Source Data for Figure 3 [file EMMM-14-e15344-s008.xlsx]

## Sheet: Fig.3A
	2h				2h				2h				2h				2h				2h				2h				2h
	Control siRNA				Control siRNA				Control siRNA				Control siRNA				Fmr1 siRNA				Fmr1 siRNA				Fmr1 siRNA				Fmr1 siRNA
	1				2				3				4				1				2				3				4
	Dapi/cell count	AC+ cell count			Dapi/cell count	AC+ cell count			Dapi/cell count	AC+ cell count			Dapi/cell count	AC+ cell count			Dapi/cell count	AC+ cell count			Dapi/cell count	AC+ cell count			Dapi/cell count	AC+ cell count			Dapi/cell count	AC+ cell count
0	11	1		0	18	10		0	16	8		0	28	8		0	15	5		0	22	7		0	12	9		0	12	6
1	19	8		1	14	9		1	19	4		1	14	5		1	13	1		1	16	6		1	14	5		1	21	11
2	18	9		2	19	7		2	19	2		2	21	8		2	14	8		2	16	8		2	12	9		2	13	11
3	16	3		3	20	9		3	12	2		3	14	3		3	22	6		3	13	7		3	13	8		3	13	5
4	21	9		4	21	10		4	14	3		4	13	2		4	25	6		4	20	4		4	12	7		4	18	14
5	25	8		5	27	9		5	12	3		5	14	3		5	26	9		5	17	5		5	18	12		5	12	3
6	27	11		6	19	9		6	17	2		6	15	5		6	36	11		6	26	6		6	24	14		6	16	8
7	18	7		7	13	2		7	23	6		7	15	6		7	18	10		7	15	12		7	20	10		7	12	6
8	21	7		8	17	7		8	15	3		8	15	6		8	14	6		8				8	14	7		8	19	6
9	21	10		9	18	6		9	11	4		9	18	5		9	12	5		9				9	17	11		9	18	6
10	20	13		10	17	2		10	17	5		10	14	4		10	21	19		10				10	16	11		10	12	5
11	20	4		11	20	4		11	21	3		11	12	3		11	28	14		11				11	26	14		11	15	7
12	23	10		12	24	2		12	11	3		12	15	5		12	20	11		12				12	23	13		12	20	5
13	22	3		13	28	2		13	22	7		13	15	6		13	13	9		13				13	19	10		13	11	3
14	22	9		14	31	2		14	11	3		14	12	3		14	19	14		14				14	20	6		14	13	8
15	24	11		15	30	11		15	14	4		15	12	7		15	17	9		15				15	20	8		15	13	5
16	20	9		16	21	5		16	14	8		16	20	4		16	24	14		16				16	17	3		16	18	11
17	31	11		17	28	5		17	17	5		17	14	2		17	16	13		17				17	18	6		17	15	3
18	38	15		18	33	8		18	19	8		18	16	2		18	23	16		18				18	22	3		18	16	6
19	27	11		19	29	6		19	14	6		19	8	5		19	22	15		19				19	21	8		19	23	10
sum	444	169		sum	447	125		20	12	6		20	8	6		20	25	13		20				20	24	6		20	16	3
%	38.0631			%	27.9642			sum	330	95		21	14	3		21	30	21		21				21				21	21	11
								%	28.7879			22	11	3		22	26	22		22				22				22	13	5
												23	11	5		23	18	15		23				23				23
												24	15	3		24	24	13		24				24				24
												25	17	3		25				25				25				25
												26	13	5		26				26				26				26
												27	11	2		27				27				27				27
												sum	405	122		sum	521	285		sum	145	55		sum	382	180		sum	360	158
												%	30.1235			%	54.7025			%	37.931			%	47.1204			%	43.8889
	3h				3h				3h				3h				3h				3h				3h				3h
	Control siRNA				Control siRNA				Control siRNA				Control siRNA				Fmr1 siRNA				Fmr1 siRNA				Fmr1 siRNA				Fmr1 siRNA
	1				2				3				4				1				2				3				4
	Dapi/cell count	AC+ cell count			Dapi/cell count	AC+ cell count			Dapi/cell count	AC+ cell count			Dapi/cell count	AC+ cell count			Dapi/cell count	AC+ cell count			Dapi/cell count	AC+ cell count			Dapi/cell count	AC+ cell count			Dapi/cell count	AC+ cell count
0	20	10		0	28	9		0	21	5		0	18	7		0	12	5		0	12	6		0	15	11		0	13	10
1	22	6		1	28	8		1	25	7		1	27	20		1	14	8		1	13	8		1	22	16		1	15	7
2	26	7		2	23	8		2	21	8		2	35	17		2	22	11		2	14	9		2	18	10		2	16	5
3	19	4		3	32	6		3	13	9		3	36	18		3	15	10		3	15	10		3	13	7		3	19	5
4	15	3		4	22	10		4	22	9		4	24	11		4	16	13		4	21	13		4	15	8		4	20	5
5	28	9		5	29	14		5	21	6		5	27	19		5	16	10		5	15	4		5	20	13		5	20	9
6	22	10		6	30	10		6	18	10		6	30	3		6	19	17		6	14	7		6	16	11		6	16	10
7	21	11		7	35	12		7	19	9		7	21	14		7	13	8		7	24	13		7	17	8		7	20	6
8	26	13		8	23	7		8	27	12		8	23	13		8	10	6		8	20	11		8	12	5		8	15	10
9	26	10		9	33	17		9	22	9		9	20	12		9	5	4		9	17	12		9	19	9		9	24	11
10	17	9		10	29	17		10	27	7		10	27	14		10	14	6		10	9	8		10	22	15		10	18	6
11	23	9		11	22	9		11	22	9		11	26	15		11	12	8		11	11	6		11	16	8		11	27	7
12	27	15		12	25	11		12	20	6		12	27	14		12	10	7		12	15	8		12	28	16		12	22	15
13	23	13		13	21	10		13	23	6		13	27	16		13	11	7		13	18	12		13	26	16		13	16	9
14	28	15		14	24	15		14	21	5		14	25	14		14	19	17		14	21	11		14	13	10		14	19	11
15	18	8		15	18	8		15	29	10		15	26	8		15	15	8		15	20	13		15	16	9		15	16	7
16	32	8		16	19	11		16	19	10		16	23	17		16	17	10		16	16	10		16	19	11		16	19	8
17	30	4		17	21	13		17	22	5		17	46	31		17	18	9		17	11	4		17	18	12		17	17	9
18	24	7		18	15	4		18	21	13		18	34	16		18	16	10		18	15	7		18	23	9		18	22	13
19	22	6		19	25	7		19	31	13		19	21	9		19	15	9		19	12	8		19	23	15		19	24	13
20	19	6		20	25	11		20	14	8		20	18	7		20	18	14		20	15	8		20	17	10		20	20	9
sum	488	183		21	25	11		21	20	7		21	30	12		21	14	11		21	19	11		21	18	8		21	15	10
%	37.5			sum	552	228		sum	478	183		sum	591	307		22	15	9		22	12	8		22	21	13		22
				%	41.3043			%	38.2845			%	51.9459			sum	336	217		sum	359	207		sum	427	250		sum	413	195
																%	64.5833			%	57.6602			%	58.548			%	47.2155
	4h				4h				4h				4h				4h				4h				4h				4h
	Control siRNA				Control siRNA				Control siRNA				Control siRNA				Fmr1 siRNA				Fmr1 siRNA				Fmr1 siRNA				Fmr1 siRNA
	1				2				3				4				1				2				3				4
	Dapi/cell count	AC+ cell count			Dapi/cell count	AC+ cell count			Dapi/cell count	AC+ cell count			Dapi/cell count	AC+ cell count			Dapi/cell count	AC+ cell count			Dapi/cell count	AC+ cell count			Dapi/cell count	AC+ cell count			Dapi/cell count	AC+ cell count
0				0	11	4		0	19	7		0	15	9		0	15	12		0	15	13		0	26	11		0	16	8
1	15	7		1	12	3		1	25	12		1	26	15		1	19	13		1	17	12		1	22	9		1	19	12
2	26	13		2	13	9		2	21	14		2	18	12		2	20	16		2	22	15		2	23	14		2	17	11
3	12	6		3	18	11		3	25	19		3	14	8		3	22	15		3	17	6		3	22	12		3	19	9
4	20	8		4	16	9		4	17	11		4	19	9		4	25	10		4	13	6		4	20	13		4	25	15
5	26	11		5	9	7		5	18	14		5	11	8		5	23	12		5	7	6		5	19	11		5	20	13
6	16	8		6	14	6		6	24	14		6	18	12		6	21	11		6	19	11		6	15	13		6	18	10
7	13	9		7	21	7		7	24	14		7	20	11		7	17	14		7	20	10		7	27	21		7	18	14
8	17	8		8	16	11		8	24	12		8	21	6		8	16	9		8	24	16		8	20	13		8	22	13
9	20	9		9	20	10		9	26	17		9	20	12		9	25	14		9	24	15		9	17	7		9	12	6
10	29	16		10	15	7		10	30	17		10	19	10		10	20	14		10	17	13		10	15	10		10	11	7
11	19	13		11	14	5		11	29	11		11	16	10		11	19	14		11	19	10		11	32	20		11	16	6
12	23	12		12				12	23	13		12	17	14		12	20	15		12	13	9		12	25	12		12	19	14
13	18	5		13				13	21	11		13	14	3		13	19	11		13	12	8		13	14	6		13	17	11
14	13	9		14				14	30	10		14	25	18		14	18	9		14	17	8		14	24	9		14	17	9
15				15				15	27	12		15	20	9		15	26	16		15	17	12		15	19	13		15	19	12
16				16				16				16				16	19	14		16	17	10		16	19	15		16	30	22
17				17				17				17				17				17	24	12		17	18	12		17	27	23
18				18				18				18				18				18				18				18	22	17
19				19				19				19				19				19				19				19	25	14
20				20				20				20				20				20				20				20
sum	267	134		sum	179	89		sum	383	208		sum	293	166		21				21				21				21
%	50.1873			%	49.7207			%	54.3081			%	56.6553			22				22				22				22
																sum	344	219		sum	314	192		sum	377	221		sum	389	246
																%	63.6628			%	61.1465			%	58.6207			%	63.2391

## Sheet: Fig.3B
Fmr1+/+ NT				Fmr1+/+ NT				Fmr1+/+ NT				Fmr1+/+ NT				Fmr1-/- NT				Fmr1-/- NT				Fmr1-/- NT				Fmr1-/- NT
1	Dapi/cell count	AC+ cell count		2	Dapi/cell count	AC+ cell count		3	Dapi/cell count	AC+ cell count		4	Dapi/cell count	AC+ cell count		1	Dapi/cell count	AC+ cell count		2	Dapi/cell count	AC+ cell count		3	Dapi/cell count	AC+ cell count		4	Dapi/cell count	AC+ cell count
1	85	19		1	51	6		1	68	11		1	44	21		1	25	9		1	22	14		1	38	20		1	42	20
2	82	17		2	42	9		2	58	7		2	56	24		2	20	6		2	29	14		2	32	16		2	54	29
3	58	23		3	54	9		3	65	18		3	41	6		3	22	10		3	23	15		3	28	22		3	38	20
4	68	10		4	52	13		4	62	15		4	54	17		4	33	18		4	25	17		4	42	20		4	40	23
5	63	22		5	35	9		5	80	34		5	49	17		5	30	17		5	17	11		5	36	22		5	51	26
6	61	19		6	32	7		6	48	14		6	44	6		6	41	19		6	24	13		6	39	23		6	54	32
7	56	17		7	42	7		7	56	14		7	44	12		7	33	22		7	21	10		7	54	20		7	50	32
8	60	22		8	38	8		8	60	13		8	50	14		8	37	18		8	20	8		8	43	22		8	68	32
9	48	20		9	30	12		9	41	8		9	40	17		9	42	19		9	22	17		9	35	15		9	54	22
10	47	21		10	71	13		10	43	6		10	40	8		10	36	17		10	17	13		10	27	14		10	48	29
11	51	17		11	67	12		11	48	14		11	54	13		11	40	2		11	15	8		11	37	15		11	40	20
12				12	62	14		12				12	52	20		12	56	26		12	17	9		12	33	13		12	35	23
13				13	59	10		13				13	53	13		13	58	21		13	26	14		13	26	21		13	37	20
14				14				14				14				14	60	19		14	36	22		14	40	25		14
15				15				15				15				15	37	20		15	23	17		15	46	33		15
16				16				16				16				16	52	19		16	25	16		16	60	37		16
17				17				17				17				17				17	29	11		17				17
18				18				18				18				18				18	43	16		18				18
sum	679	207		sum	635	129		sum	629	154		sum	621	188		sum	622	262		sum	434	245		sum	616	338		sum	611	328
%	30.486			%	20.315			%	24.4833			%	30.2738			%	42.1222			%	56.4516			%	54.8701			%	53.6825
Fmr1+/+ PA				Fmr1+/+ PA				Fmr1+/+ PA				Fmr1+/+ PA				Fmr1-/- PA				Fmr1-/- PA				Fmr1-/- PA				Fmr1-/- PA
1	Dapi	AC+		2	Dapi	AC+		3	Dapi	AC+		4	Dapi	AC+		1	Dapi	AC+		2	Dapi	AC+		3	Dapi	AC+		4	Dapi	AC+
1	37	9		1	35	7		1	53	2		1	72	12		1	25	10		1	38	19		1	37	21		1	27	10
2	38	3		2	38	6		2	36	4		2	50	8		2	29	12		2	33	15		2	33	17		2	27	14
3	38	4		3	54	17		3	63	11		3	66	12		3	34	16		3	36	15		3	34	15		3	46	13
4	51	9		4	41	8		4	53	8		4	55	8		4	32	13		4	20	8		4	32	12		4	35	8
5	62	10		5	52	8		5	54	13		5	55	4		5	34	12		5	43	6		5	26	10		5	28	7
6	55	13		6	60	20		6	60	18		6	38	4		6	31	7		6	25	8		6	25	13		6	48	15
7	46	13		7	43	4		7	37	13		7	52	7		7	43	18		7	32	12		7	28	14		7	38	16
8	44	14		8	50	8		8	60	14		8	48	9		8	32	8		8	40	11		8	34	17		8	23	10
9	50	10		9	44	9		9	48	8		9	58	6		9	30	9		9	27	10		9	29	7		9	29	21
10	32	4		10	43	9		10	47	5		10	45	7		10	40	17		10	28	14		10				10	28	12
11	55	8		11	37	9		11				11				11	46	4		11	26	11		11				11
12				12	56	17		12				12				12				12				12				12
13				13	68	17		13				13				13				13				13				13
sum	508	97		sum	621	139		sum	511	96		sum	539	77		sum	376	126		sum	348	129		sum	278	126		sum	329	126
%	19.0945			%	22.3833			%	18.7867			%	14.2857			%	33.5106			%	37.069			%	45.3237			%	38.2979

## Sheet: Fig.3C
Fmr1+/+ #28	Dapi/cell count	AC+ cell count		Fmr1+/+ #29	Dapi/cell count	AC+ cell count		Fmr1+/+ #30	Dapi/cell count	AC+ cell count		Fmr1+/+ #31	Dapi/cell count	AC+ cell count
1	23	4		1	35	2		1	20	5		1	24	3				Fmr1+/+		Fmr1-/-
2	32	3		2	8	1		2	71	5		2	44	10			28	16.55	32	20.65
3	46	5		3	9	0		3	52	6		3	41	3			29	9.1	33	18.29
4	81	13		4	19	1		4	30	7		4	40	8			30	15.44	34	19.08
5	16	6		5	25	2		5	28	2		5	33	2			31	12.22	35	27.15
6	17	9		6	53	6		6	49	4		6	41	3					36	22.79
7	18	8		7	42	4		7	66	11		7	39	2
8	22	4		8	5	4		8	63	12		8	29	9
9	19	1		9	38	6		9	27	6		9	42	2
10	28	4		10	41	4		10	50	6		10	30	9
11	14	6		11	16	7		11	8	5		11	34	2
12	17	6		12	51	7		12	41	9		12	52	5
13	23	6		13	25	3		13				13	48	5
14	23	4		14	55	2		14				14	43	3
15	125	5		15	32	1		15				15
16	69	8		16	69	4		16				16
17	49	7		17	51	1		17				17
18	43	11		18	70	8		18				18
19	34	5		19	63	3		19				19
20	8	2		20	31	3		20				20
21				21	53	3		21				21
sum	707	117		sum	791	72		sum	505	78		sum	540	66
	16.5488				9.1024				15.4455				12.2222
Fmr1-/- #32	Dapi/cell count	AC+ cell count		Fmr1-/- #33	Dapi/cell count	AC+ cell count		Fmr1-/- #34	Dapi/cell count	AC+ cell count		Fmr1-/- #35	Dapi/cell count	AC+ cell count		Fmr1-/- #36	Dapi/cell count	AC+ cell count
1	62	8		1	27	5		1	53	7		1	30	5		1	27	8
2	13	7		2	52	3		2	32	15		2	25	13		2	22	9
3	39	7		3	30	6		3	51	7		3	35	11		3	59	11
4	73	12		4	50	5		4	32	9		4	55	7		4	45	4
5	88	6		5	35	7		5	32	14		5	30	10		5	38	8
6	15	5		6	17	6		6	56	8		6	29	6		6	42	8
7	28	12		7	28	4		7	65	10		7	34	13		7	30	6
8	11	7		8	30	6		8	24	5		8	28	11		8	41	14
9	41	12		9	21	2		9	39	6		9	19	11		9	25	7
10	31	6		10	39	3		10	37	9		10	36	16		10	38	6
11	49	12		11	24	12		11	76	12		11	37	17		11	29	8
12	66	9		12	29	4		12	125	19		12	24	8		12	48	12
13	41	12		13	9	4		13	96	16		13	47	11		13	55	15
14				14	67	7		14				14	47	6		14	39	9
15				15	9	4		15				15	44	5		15	41	7
16				16	19	4		16				16	47	10		16
17				17	43	5		17				17	43	11		17
18				18	9	7		18				18	37	7		18
19				19	22	5		19				19	38	8		19
sum	557	115		sum	560	99		sum	718	137		sum	685	186		sum	579	132
	20.6463				17.6786				19.0808				27.1533				22.7979

## Sheet: Fig.3D
DMSO-1	Dapi/cell count	AC+ cell count		DMSO-2	Dapi/cell count	AC+ cell count		DMSO-3	Dapi/cell count	AC+ cell count
1	70	19		1	21	9		1	25	19
2	51	10		2	14	3		2	19	9
3	66	26		3	20	12		3	22	8
4	44	15		4	21	9		4	25	12
5	44	20		5	20	7		5	23	4
6	40	19		6	11	4		6	33	6
7	31	15		7	30	14		7	24	8
sum	346	124		8	20	7		8	20	10
%	35.8382			sum	157	65		sum	191	76
				%	41.4013			%	39.7906
AMG18-4	Dapi/cell count	AC+ cell count		AMG18-5	Dapi/cell count	AC+ cell count		AMG18-6	Dapi/cell count	AC+ cell count
1	25	22		1	41	36		1	15	8
2	39	24		2	72	52		2	17	6
3	48	24		3	74	40		3	14	9
4	46	29		4	54	34		4	32	13
5	41	21		5	41	29		5	30	16
6	58	31		6	13	11		6	23	13
7	30	18		7	14	9		7	18	11
8	37	28		sum	309	211		sum	149	76
sum	324	197		%	68.2848			%	51.0067
%	60.8025

## Sheet: Fig.3E
DMSO-1	Dapi-F4/80	AC+ cell count		DMSO-2	Dapi-F4/80	AC+ cell count		DMSO-3	Dapi-F4/80	AC+ cell count		DMSO-4	Dapi-F4/80	AC+ cell count		AMG18-1	Dapi-F4/80	AC+ cell count		AMG18-2	Dapi-F4/80	AC+ cell count		AMG18-3	Dapi-F4/80	AC+ cell count		AMG18-4	Dapi-F4/80	AC+ cell count
1	5			1	45	5		1	4	1		1	6	1		1	14	7		1	5	5		1	24	11		1	21	12
2	3	2		2	42	7		2	3	2		2	12	1		2	20	11		2	5	4		2	20	11		2	24	18
3	5	2		3	39	5		3	2	1		3	5			3	29	15		3	4	3		3	21	17		3	23	14
4	5	3		4	25	1		4	6	1		4	7			4	7	4		4	7	7		4	26	14		4	27	15
5	3	1		5	45	3		5	2			5	7			5	10	5		5	8	4		5	31	16		5	30	19
6	3	1		6	36	10		6	3			6	9	1		6	12	7		6	8	4		6	32	19		6	25	12
7	2			7				7	2	2		7	8			7	21	9		7	9	3		7	17	8		7	20	9
8	4	1		8				8	3			8	5			8	11	5		8	1	1		8	21	14		8	25	12
9	5	2		9				9	7			9	8	1		9	13	4		9	12	4		9	27	18		9	34	23
10	3			10				10	4	1		10	9	1		10	23	14		10	8	5		10				10	26	17
11	3			11				11	5	2		11	7	1		11	20	10		11	8	3		11				11
12	8	1		12				12	6	2		12	4	1		12	18	10		12	13	7		12				12
13	3	1		13				13	8	4		13	9			13	6	5		13	12	5		13				13
14	3			14				14	4	2		14	7	2		14				14	11	6		14				14
15	5	1		15				15	4	1		15	7	1		15				15	10	5		15				15
16	8	3		16				16	5	2		16	9	1		16				16	8	5		16				16
17	4	1		17				17				17	5			17				17				17				17
18	3			18				18				18				18				18				18				18
19	3	1		19				19				19				19				19				19				19
20	2	1		20				20				20				20				20				20				20
21	3	1		21				21				21				21				21				21				21
	2			sum	232	31		sum	68	21		sum	124	11		sum	204	106		sum	129	71		sum	219	128		sum	255	151
	4				13.3621				30.8824				8.87097				51.9608				55.0388				58.4475				59.2157
	4	1
	4	1
sum	97	24
	24.7423

## Sheet: Fig.3F
1	Fmr1+/+			2	Fmr1+/+			3	Fmr1+/+			4	Fmr1+/+
	Macrophage	Green+Violet2	Green+ cell count		Macrophage	Green+Violet2	Green+ cell count		Macrophage	Green+Violet2	Green+ cell count		Macrophage	Green+Violet2	Green+ cell count
1	104	21	63	1	105	9	23	1	108	30	49	1	87	8	20
2	100	24	52	2	57	13	35	2	135	23	46	2	113	11	29
3	120	16	34	3	90	23	38	3	123	11	30	3	107	17	24
4	118	13	35	4	114	26	39	4	133	16	32	4	125	15	30
5	114	20	63	5	107	15	47	5	108	17	34	5	115	17	32
6				6	125	13	50	6		5	24	6		16	33
7				7		14	30	7		14	29	7		14	30
8				8				8				8		19	36
9				9				9				9		13	30
10				10				10				10
sum	556	94	247	sum	598	113	262	sum	607	116	244	sum	547	130	264
%		38.0567		%		43.1298		%		47.541		%		49.2424
1	Fmr1-/-			2	Fmr1-/-			3	Fmr1-/-
	Macrophage	Green+Violet2	Green+ cell count		Macrophage	Green+Violet2	Green+ cell count		Macrophage	Green+Violet2	Green+ cell count
1	113	5	9	1	119	11	29	1	119	21	35
2	125	10	15	2	120	18	33	2	133	36	51
3	114	12	23	3	113	26	44	3	154	15	31
4	118	14	35	4	125	15	30	4	158	25	35
5	105	9	19	5	126	13	25	5	96	14	30
6	101	6	15	6		8	13	6		20	40
7		6	11	7		8	16	7		22	37
8		6	10	8		7	12	8		30	54
9		15	31	9		6	12	9
10		14	15	10		23	39	10
sum	676	27	34	sum	603	135	253	sum	660	183	313
%		12	22	%		53.3597		%		58.4665
		136	239
		56.9038

## Sheet: Fig.3G
1	DMSO				2	DMSO				3	DMSO				4	DMSO
	Macrophage	Green+Violet2	Green+ cell count			Macrophage	Green+Violet2	Green+ cell count			Macrophage	Green+Violet2	Green+ cell count			Macrophage	Green+Violet2	Green+ cell count
1	137	14	33		1	173	10	26		1	136	21	47		1	125	21	31
2	144	13	51		2	158	11	20		2	125	22	45		2	120	14	28
3	126	20	45		3	139	7	16		3	115	15	29		3	108	8	19
4	140	24	51		4	158	12	31		4	120	14	36		4	111	13	30
5	118	25	53		5		11	24		5	99	15	33		5	121	19	37
6		20	41		6		15	43		6		17	33		6	115	19	41
7					7		14	38		7		11	30		7		12	41
8					8		6	20		8		18	47		8		10	39
9					9		6	19		9		19	53		9
10					10		6	18		10					10
sum	665	116	274		sum	628	98	255		sum	595	152	353		sum	700	116	266
%		42.3358			%		38.4314			%		43.0595			%		43.609
1	AMG18				2	AMG18				3	AMG18				4	AMG18
	Macrophage	Green+Violet2	Green+ cell count			Macrophage	Green+Violet2	Green+ cell count			Macrophage	Green+Violet2	Green+ cell count			Macrophage	Green+Violet2	Green+ cell count
1	145	25	40		1	91	31	41		1	153	28	48		1	66	21	30
2	146	26	36		2	92	30	43		2	163	45	96		2	86	26	35
3	136	29	44		3	95	34	43		3	127	36	67		3	84	29	52
4	136	28	42		4	94	29	53		4	130	48	78		4	104	28	50
5	132	24	46		5	97	31	42		5	151				5	116	20	43
6		19	39		6	105	23	44		6					6	96	27	45
7		19	39		7	107				7					7
8					8					8					8
9					9					9					9
10					10					10					10
sum	695	170	286		4	681	178	266		sum	724	157	289		sum	552	151	255
%		59.4406			%		66.9173			%		54.3253			%		59.2157
