# Supplementary material for: Intercepting IRE1 kinase‐FMRP signaling prevents atherosclerosis progression
Source: EMBO Mol Med. 2022 Feb 22;14(4):e15344. doi: 10.15252/emmm.202115344 (PMC8988208; doi:10.15252/emmm.202115344)
Supplement: Supplementary file 6 — Source Data for Figure 4 [file EMMM-14-e15344-s006.zip]

Archive with 4 entries (4 files):
- EMM-2021-15344_SourceDataForFigure4.pdf
- __MACOSX/._EMM-2021-15344_SourceDataForFigure4.pdf
- EMM-2021-15344_SourceDataForFigure4.xlsx
- __MACOSX/._EMM-2021-15344_SourceDataForFigure4.xlsx
