# Supplementary material for: Intercepting IRE1 kinase‐FMRP signaling prevents atherosclerosis progression
Source: EMBO Mol Med. 2022 Feb 22;14(4):e15344. doi: 10.15252/emmm.202115344 (PMC8988208; doi:10.15252/emmm.202115344)
Supplement: Supplementary file 6 — Source Data for Figure 4 [file EMMM-14-e15344-s006.zip › EMM-2021-15344_SourceDataForFigure4.xlsx]

## Sheet: Fig.4B
	Cd47								Cd47								Cd47										Fmr1+/+			Fmr1-/-
	rep1	Ct avg	deltaCt	2^deltaCt	% per fraction	HMW/LMW/NTR	pooled	polysome/NTR	rep2	Ct avg	deltaCt	2^deltaCt	% per fraction	HMW/LMW/NTR	pooled	polysome/NTR	rep3	Ct avg	deltaCt	2^deltaCt	% per fraction	HMW/LMW/NTR	pooled	polysome/NTR		ABCA1	1.71762	2.12828	1.81963	3.02015	2.45494	3.2965
Polysome	WT-PA-f4	25.3611	-1.13749	0.45455	3.16945	38.1083	58.1959	1.39211	WT-PA-f4	25.1503	-0.645766	0.639153	4.41966	35.1959	55.1407	1.22919	WT-PA-f4	24.578	-0.993875	0.502127	3.75843	29.7114	48.2281	0.931549		ABCG1	1.99423	1.82601	1.81648	3.21001	2.21562	2.84815
	WT-PA-f5	24.1156	0.107956	1.0777	7.51451	29.7481	41.8041		WT-PA-f5	24.241	0.263561	1.20044	8.30086	30.954	44.8593		WT-PA-f5	24.0009	-0.416767	0.749102	5.60703	36.6479	51.7719			CD36	0.986731	0.979539	0.943665	1.83738	1.32106	1.47405
	WT-PA-f6	23.6709	0.552712	1.46684	10.2279	32.1437			WT-PA-f6	23.7716	0.732987	1.66208	11.493	33.8501			WT-PA-f6	23.2159	0.368193	1.29074	9.66117	33.6407				Calr	3.82294	3.48094	3.33584	5.23807	3.38208	5.22339
	WT-PA-f7	22.9213	1.30231	2.46624	17.1964				WT-PA-f7	23.8371	0.667411	1.58822	10.9823				WT-PA-f7	23.0707	0.513481	1.42749	10.6848					CD47	1.39211	1.22919	0.931549	2.73676	1.56475	1.97601
	WT-PA-f8	23.5317	0.691864	1.61537	11.2635				WT-PA-f8	23.7887	0.715818	1.64241	11.3571				WT-PA-f8	23.2133	0.370816	1.29308	9.67875					MERTK	2.00559	2.06064	1.93154	2.91222	2.3705	2.6874
	WT-PA-f9	23.8839	0.339722	1.26551	8.82407				WT-PA-f9	24.192	0.312578	1.24192	8.58774				WT-PA-f9	23.3444	0.2397	1.18075	8.83791					LRP1	1.8817	1.92624	1.86214	3.1209	2.35762	2.87243
NTR	WT-PA-f10	24.6908	-0.467177	0.723379	5.04392				WT-PA-f10	24.7491	-0.244579	0.844062	5.83657				WT-PA-f10	24.1416	-0.557424	0.679514	5.08617					RAC1	5.64896	5.63342	4.22455	6.39146	4.35136	5.79904
	WT-PA-f11	24.8185	-0.594909	0.662086	4.61655				WT-PA-f11	24.9234	-0.418804	0.748044	5.17262				WT-PA-f11	22.7827	0.801425	1.74282	13.045
	WT-PA-f12	24.4644	-0.240845	0.846249	5.90067				WT-PA-f12	24.6549	-0.150354	0.901029	6.23049				WT-PA-f12	23.9588	-0.37462	0.771309	5.77325
	WT-PA-f13	24.1862	0.0373924	1.02626	7.15581				WT-PA-f13	24.0495	0.455074	1.37085	9.47926				WT-PA-f13	23.217	0.367124	1.28978	9.65401
	WT-PA-f14	23.4267	0.796935	1.73741	12.1145				WT-PA-f14	23.8056	0.699006	1.62339	11.2255				WT-PA-f14	23.0648	0.519364	1.43332	10.7284
	WT-PA-f15	24.2236	0	1	6.97273				WT-PA-f15	24.5046	0	1	6.91486				WT-PA-f15	23.5841	0	1	7.48501
			sum	14.3416							sum	14.4616							sum	13.36
	Cd47								Cd47								Cd47
	rep1	Ct avg	deltaCt	2^deltaCt	% per fraction	HMW/LMW/NTR	pooled	polysome/NTR	rep2	Ct avg	deltaCt	2^deltaCt	% per fraction	HMW/LMW/NTR	pooled	polysome/NTR	rep3	Ct avg	deltaCt	2^deltaCt	% per fraction	HMW/LMW/NTR	pooled	polysome/NTR
Polysome	FKO-PA-f4	24.155	-0.750496	0.594399	3.61494	46.8103	73.2389	2.73676	FKO-PA-f4	23.4893	0.201319	1.14975	6.32804	39.2796	61.0099	1.56475	FKO-PA-f4	25.0839	-0.670866	0.628129	1.95927	43.633	66.398	1.97601
	FKO-PA-f5	22.8661	0.538429	1.45239	8.83296	32.2061	26.7611		FKO-PA-f5	22.6276	1.06308	2.08939	11.4997	33.6262	38.9901		FKO-PA-f5	22.3666	2.04638	4.13068	12.8845	32.5187	33.602
	FKO-PA-f6	22.0159	1.38864	2.61832	15.9238	20.9836			FKO-PA-f6	22.8	0.890675	1.85404	10.2044	27.0942			FKO-PA-f6	22.3227	2.09029	4.25833	13.2826	23.8484
	FKO-PA-f7	21.8044	1.60019	3.03183	18.4386				FKO-PA-f7	22.6596	1.03109	2.04357	11.2475				FKO-PA-f7	22.0994	2.31363	4.97133	15.5066
	FKO-PA-f8	22.0334	1.37111	2.58669	15.7314				FKO-PA-f8	22.4034	1.2873	2.44071	13.4333				FKO-PA-f8	22.1373	2.27572	4.84239	15.1044
	FKO-PA-f9	22.5899	0.814693	1.75892	10.6972				FKO-PA-f9	23.0985	0.592148	1.50749	8.29699				FKO-PA-f9	23.1167	1.29627	2.45594	7.66059
NTR	FKO-PA-f10	28.1918	-4.78727	0.0362149	0.220247				FKO-PA-f10	23.5689	0.121739	1.08805	5.98844				FKO-PA-f10	23.5266	0.8864	1.84856	5.76604
	FKO-PA-f11	23.5346	-0.1301	0.913768	5.55724				FKO-PA-f11	23.5886	0.102104	1.07334	5.90749				FKO-PA-f11	24.0586	0.354345	1.2784	3.98761
	FKO-PA-f12	23.478	-0.0734447	0.950366	5.77982				FKO-PA-f12	23.5775	0.113196	1.08162	5.95308				FKO-PA-f12	23.3553	1.05774	2.08167	6.49316
	FKO-PA-f13	26.1801	-2.77551	0.146046	0.888203				FKO-PA-f13	23.215	0.475704	1.3906	7.65364				FKO-PA-f13	23.1027	1.31032	2.47997	7.73554
	FKO-PA-f14	22.9674	0.437116	1.35389	8.23395				FKO-PA-f14	23.1541	0.536597	1.45055	7.98359				FKO-PA-f14	23.3536	1.05937	2.08402	6.50049
	FKO-PA-f15	23.4045	0	1	6.08167				FKO-PA-f15	23.6907	0	1	5.50385				FKO-PA-f15	24.413	0	1	3.11921
			sum	16.4428							sum	18.1691							sum	32.0594
	Abcg1								Abcg1								Abcg1
	rep1	Ct avg	deltaCt	2^deltaCt	% per fraction	HMW/LMW/NTR	pooled	polysome/NTR	rep2	Ct avg	deltaCt	2^deltaCt	% per fraction	HMW/LMW/NTR	pooled	polysome/NTR	rep3	Ct avg	deltaCt	2^deltaCt	% per fraction	HMW/LMW/NTR	pooled	polysome/NTR
Polysome	WT-PA-f4	25.351	0.545448	1.45947	4.67268	41.8972	66.6025	1.99423	WT-PA-f4	24.9807	-0.476167	0.718885	4.97099	36.2486	53.1446	1.82601	WT-PA-f4	24.82	-1.23586	0.424589	3.17805	25.295	36.0244	1.81648
	WT-PA-f5	24.5771	1.3194	2.49562	7.99003	34.3245	33.3975		WT-PA-f5	24.0998	0.404764	1.32387	9.1544	26.1007	29.1042		WT-PA-f5	23.93	-0.345861	0.786838	5.8895	16.7774	19.832
	WT-PA-f6	24.0349	1.86163	3.63419	11.6353	23.7783			WT-PA-f6	23.8411	0.663486	1.58391	10.9525	19.8995			WT-PA-f6	23.55	0.0341394	1.02395	7.66425	13.7841
	WT-PA-f7	23.4379	2.45863	5.49695	17.5992				WT-PA-f7	23.8126	0.691954	1.61547	11.1708				WT-PA-f7	23.39	0.194139	1.14404	8.56316
	WT-PA-f8	23.5452	2.3513	5.10283	16.3373				WT-PA-f8	23.903	0.601605	1.5174	10.4926				WT-PA-f8	23.855	-0.270861	0.828825	6.20376
	WT-PA-f9	24.5104	1.38607	2.61366	8.36797				WT-PA-f9	24.6154	-0.110881	0.926023	6.40332				WT-PA-f9	24.31	-0.725861	0.604636	4.52571
NTR	WT-PA-f10	25.4853	0.41123	1.32982	4.25758				WT-PA-f10	25.2984	-0.79384	0.576807	3.98854				WT-PA-f10	25.175	-1.59086	0.331973	2.48482
	WT-PA-f11	25.1526	0.743866	1.67466	5.36162				WT-PA-f11	24.9113	-0.406712	0.754341	5.21616				WT-PA-f11	24.655	-1.07086	0.476035	3.56313
	WT-PA-f12	24.6639	1.23256	2.34984	7.52329				WT-PA-f12	24.5202	-0.0156659	0.9892	6.84018				WT-PA-f12	24.335	-0.750861	0.594249	4.44796
	WT-PA-f13	24.7411	1.15541	2.22748	7.13155				WT-PA-f13	24.8172	-0.312656	0.805158	5.56756				WT-PA-f13	24.575	-0.990861	0.503178	3.76629
	WT-PA-f14	25.0092	0.887247	1.84964	5.92186				WT-PA-f14	25.1865	-0.681962	0.623317	4.31015				WT-PA-f14	24.78	-1.19586	0.436526	3.2674
	WT-PA-f15	25.8965	0	1	3.20162				WT-PA-f15	25.6245	-1.11993	0.460116	3.18164				WT-PA-f15	25.285	-1.70086	0.307603	2.30241
			sum	31.2342							sum	11.8945							sum	7.46244
	Abcg1								Abcg1								Abcg1
	rep1	Ct avg	deltaCt	2^deltaCt	% per fraction	HMW/LMW/NTR	pooled	polysome/NTR	rep2	Ct avg	deltaCt	2^deltaCt	% per fraction	HMW/LMW/NTR	pooled	polysome/NTR	rep3	Ct avg	deltaCt	2^deltaCt	% per fraction	HMW/LMW/NTR	pooled	polysome/NTR
Polysome	FKO-PA-f4	23.81	-0.405452	0.755	4.59166	37.2317	52.2335	3.21001	FKO-PA-f4	23.415	0.275655	1.21054	6.66265	33.8581	48.0053	2.21562	FKO-PA-f4	25.03	-0.617009	0.652021	2.03379	39.1193	57.465	2.84815
	FKO-PA-f5	22.855	0.549548	1.46363	8.9013	18.4169	16.2721		FKO-PA-f5	23.085	0.605655	1.52167	8.37504	20.4	21.6667		FKO-PA-f5	22.525	1.88799	3.7012	11.5448	24.1186	20.1762
	FKO-PA-f6	22.355	1.04955	2.06988	12.5883	12.857			FKO-PA-f6	22.875	0.815655	1.7601	9.68731	15.414			FKO-PA-f6	22.42	1.99299	3.98061	12.4164	14.4033
	FKO-PA-f7	22.53	0.874548	1.83343	11.1503				FKO-PA-f7	22.96	0.730655	1.65939	9.13305				FKO-PA-f7	22.34	2.07299	4.20758	13.1243
	FKO-PA-f8	22.825	0.579548	1.49438	9.08834				FKO-PA-f8	22.87	0.820655	1.76621	9.72094				FKO-PA-f8	22.53	1.88299	3.68839	11.5049
	FKO-PA-f9	23.445	-0.0404518	0.97235	5.91352				FKO-PA-f9	24.005	-0.314345	0.804216	4.42629				FKO-PA-f9	23.28	1.13299	2.19313	6.84083
NTR	FKO-PA-f10	28.58	-5.17545	0.0276716	0.168289				FKO-PA-f10	24.695	-1.00434	0.498497	2.74365				FKO-PA-f10	24.545	-0.132009	0.91256	2.84647
	FKO-PA-f11	24.31	-0.905452	0.533865	3.2468				FKO-PA-f11	24.34	-0.649345	0.63757	3.50909				FKO-PA-f11	24.505	-0.0920088	0.938215	2.92649
	FKO-PA-f12	23.68	-0.275452	0.826192	5.02463				FKO-PA-f12	24.035	-0.344345	0.787666	4.33519				FKO-PA-f12	23.895	0.517991	1.43196	4.46658
	FKO-PA-f13	26.26	-2.85545	0.138173	0.840323				FKO-PA-f13	23.925	-0.234345	0.850071	4.67866				FKO-PA-f13	23.88	0.532991	1.44693	4.51326
	FKO-PA-f14	24.135	-0.730452	0.602715	3.66552				FKO-PA-f14	24.22	-0.529345	0.692869	3.81345				FKO-PA-f14	24.19	0.222991	1.16715	3.64059
	FKO-PA-f15	24.275	-0.870452	0.546976	3.32653				FKO-PA-f15	24.78	-1.08934	0.469975	2.58667				FKO-PA-f15	25.22	-0.807009	0.571566	1.78283
			sum	11.2643							sum	12.6588							sum	24.8913
	Cd36								Cd36								Cd36
	rep1	Ct avg	deltaCt	2^deltaCt	% per fraction	HMW/LMW/NTR	pooled	polysome/NTR	rep2	Ct avg	deltaCt	2^deltaCt	% per fraction	HMW/LMW/NTR	pooled	polysome/NTR	rep3	Ct avg	deltaCt	2^deltaCt	% per fraction	HMW/LMW/NTR	pooled	polysome/NTR
Polysome	WT-PA-f4	23.37	-0.566515	0.675246	5.30769	29.8324	49.6661	0.986731	WT-PA-f4	24.4787	-1.52222	0.34815	2.76304	29.5986	49.4832	0.979539	WT-PA-f4	24.4536	-1.483	0.357745	2.65639	28.6569	48.5508	0.943665
	WT-PA-f5	24.6145	-1.81097	0.284999	2.2402	29.3324	50.3339		WT-PA-f5	23.3195	-0.363067	0.77751	6.17058	29.5428	50.5168		WT-PA-f5	23.5547	-0.584102	0.667064	4.95321	30.6608	51.4492
	WT-PA-f6	22.464	0.339492	1.26531	9.94584	40.8352			WT-PA-f6	22.7046	0.251834	1.19072	9.44996	40.8586			WT-PA-f6	22.5418	0.428772	1.34609	9.99522	40.6824
	WT-PA-f7	22.153	0.650513	1.56973	12.3387				WT-PA-f7	22.4576	0.498883	1.41312	11.215				WT-PA-f7	22.3968	0.573776	1.48841	11.052
	WT-PA-f8	22.398	0.405535	1.32458	10.4117				WT-PA-f8	22.4152	0.541295	1.45528	11.5496				WT-PA-f8	22.4343	0.53632	1.45027	10.7688
	WT-PA-f9	22.5421	0.261426	1.19866	9.42195				WT-PA-f9	22.8858	0.0707133	1.05024	8.33503				WT-PA-f9	22.6732	0.297382	1.22891	9.12515
NTR	WT-PA-f10	23.6288	-0.825335	0.564351	4.43602				WT-PA-f10	23.6009	-0.644423	0.639749	5.07726				WT-PA-f10	23.5688	-0.598259	0.660551	4.90484
	WT-PA-f11	23.4382	-0.63469	0.644079	5.06271				WT-PA-f11	23.7493	-0.792821	0.577214	4.58097				WT-PA-f11	23.3117	-0.341078	0.789451	5.86198
	WT-PA-f12	22.9379	-0.134377	0.911063	7.16131				WT-PA-f12	23.1542	-0.197703	0.871938	6.92				WT-PA-f12	22.8227	0.147925	1.10797	8.22714
	WT-PA-f13	22.36	0.443541	1.35994	10.6896				WT-PA-f13	22.2799	0.676545	1.59831	12.6847				WT-PA-f13	22.3164	0.654149	1.57369	11.6852
	WT-PA-f14	21.8593	0.944156	1.92406	15.1239				WT-PA-f14	22.2097	0.746781	1.67804	13.3175				WT-PA-f14	22.1249	0.845718	1.79716	13.3446
	WT-PA-f15	22.8035	0	1	7.86039				WT-PA-f15	22.9565	0	1	7.93634				WT-PA-f15	22.9706	0	1	7.42539
			sum	12.722							sum	12.6003							sum	13.4673
	Cd36								Cd36								Cd36
	rep1	Ct avg	deltaCt	2^deltaCt	% per fraction	HMW/LMW/NTR	pooled	polysome/NTR	rep2	Ct avg	deltaCt	2^deltaCt	% per fraction	HMW/LMW/NTR	pooled	polysome/NTR	rep3	Ct avg	deltaCt	2^deltaCt	% per fraction	HMW/LMW/NTR	pooled	polysome/NTR
Polysome	FKO-PA-f4	24.1114	-1.36671	0.387773	2.92809	38.4161	64.7562	1.83738	FKO-PA-f4	23.4908	-0.687322	0.621005	4.88134	38.6127	61.3701	1.32106	FKO-PA-f4	24.8511	-2.04757	0.241892	1.90136	37.576	61.2058	1.47405
	FKO-PA-f5	23.0844	-0.33967	0.790222	5.96699	32.3391	35.2438		FKO-PA-f5	22.4809	0.322569	1.25056	9.82985	34.0808	46.4553		FKO-PA-f5	22.5581	0.245402	1.18542	9.31789	34.0785	41.5221
	FKO-PA-f6	21.8762	0.868512	1.82578	13.7865	29.2448			FKO-PA-f6	22.2706	0.532945	1.44688	11.373	35.132			FKO-PA-f6	22.1158	0.6877	1.61071	12.6608	31.0733
	FKO-PA-f7	21.6855	1.05919	2.08376	15.7345				FKO-PA-f7	22.131	0.672533	1.59387	12.5284				FKO-PA-f7	22.0024	0.801075	1.7424	13.6959
	FKO-PA-f8	21.6921	1.05266	2.07435	15.6635				FKO-PA-f8	21.9716	0.831886	1.78001	13.9916				FKO-PA-f8	21.956	0.847542	1.79943	14.1442
	FKO-PA-f9	22.245	0.49971	1.41393	10.6766				FKO-PA-f9	22.6462	0.157302	1.1152	8.7659				FKO-PA-f9	22.5324	0.271131	1.20675	9.48555
NTR	FKO-PA-f10	27.8049	-5.06016	0.0299736	0.226332				FKO-PA-f10	23.3138	-0.510322	0.702066	5.51851				FKO-PA-f10	23.2355	-0.432022	0.741222	5.82629
	FKO-PA-f11	23.1321	-0.387434	0.764488	5.77267				FKO-PA-f11	23.2409	-0.437358	0.738486	5.80478				FKO-PA-f11	23.5694	-0.765939	0.588071	4.62246
	FKO-PA-f12	22.5729	0.171767	1.12644	8.50576				FKO-PA-f12	22.9325	-0.128972	0.914483	7.18819				FKO-PA-f12	23.2373	-0.433778	0.740321	5.81921
	FKO-PA-f13	24.8444	-2.0997	0.233307	1.76171				FKO-PA-f13	22.3487	0.454832	1.37062	10.7736				FKO-PA-f13	22.3646	0.438889	1.35556	10.6552
	FKO-PA-f14	22.1471	0.597618	1.51322	11.4263				FKO-PA-f14	22.388	0.41551	1.33377	10.484				FKO-PA-f14	22.5157	0.287803	1.22078	9.5958
	FKO-PA-f15	22.7447	0	1	7.55103				FKO-PA-f15	23.0369	-0.233402	0.850627	6.68626				FKO-PA-f15	23.4553	-0.651783	0.636493	5.00308
			sum	13.2432							sum	13.7176							sum	13.0691
	Calr								Calr								Calr
	rep1	Ct avg	deltaCt	2^deltaCt	% per fraction	HMW/LMW/NTR	pooled	polysome/NTR	rep2	Ct avg	deltaCt	2^deltaCt	% per fraction	HMW/LMW/NTR	pooled	polysome/NTR	rep3	Ct avg	deltaCt	2^deltaCt	% per fraction	HMW/LMW/NTR	pooled	polysome/NTR
Polysome	WT-PA-f4	23.2934	0.930156	1.90548	13.2864	145.521	186.285	3.82294	WT-PA-f4	22.8166	1.68797	3.22203	22.2799	161.44	204.201	3.48094	WT-PA-f4	22.7677	0.816431	1.76104	13.1814	97.4208	123.892	3.33584
	WT-PA-f5	21.6056	2.61801	6.13904	42.8059	55.2449	48.7282		WT-PA-f5	21.6756	2.82894	7.10552	49.1337	59.4357	58.6627		WT-PA-f5	21.938	1.64619	3.13005	23.4285	37.4563	37.1398
	WT-PA-f6	21.3381	2.88546	7.38942	51.5244	34.2481			WT-PA-f6	21.6421	2.8625	7.27275	50.2901	41.9882			WT-PA-f6	21.3966	2.18753	4.55525	34.0961	26.155
	WT-PA-f7	21.781	2.44255	5.43602	37.9039				WT-PA-f7	21.9819	2.52269	5.74653	39.7365				WT-PA-f7	21.7486	1.83556	3.5691	26.7148
	WT-PA-f8	22.2961	1.92748	3.80391	26.5236				WT-PA-f8	22.4718	2.03272	4.09174	28.2938				WT-PA-f8	22.4494	1.13472	2.19576	16.4353
	WT-PA-f9	23.1933	1.03027	2.04241	14.2412				WT-PA-f9	23.4395	1.06503	2.09221	14.4673				WT-PA-f9	23.161	0.423149	1.34085	10.0363
NTR	WT-PA-f10	24.1999	0.0236435	1.01652	7.08794				WT-PA-f10	24.3501	0.154442	1.11299	7.69618				WT-PA-f10	24.1366	-0.552487	0.681844	5.10361
	WT-PA-f11	24.1393	0.0842741	1.06015	7.39216				WT-PA-f11	24.1278	0.37675	1.29841	8.97835				WT-PA-f11	23.9321	-0.347912	0.785721	5.88113
	WT-PA-f12	23.8078	0.415778	1.33402	9.30174				WT-PA-f12	24.0256	0.478965	1.39374	9.63754				WT-PA-f12	24.0593	-0.475152	0.719391	5.38465
	WT-PA-f13	24.0527	0.170852	1.12572	7.84936				WT-PA-f13	23.6758	0.828794	1.7762	12.2822				WT-PA-f13	23.6579	-0.0737229	0.950183	7.11213
	WT-PA-f14	23.6819	0.54169	1.45568	10.15				WT-PA-f14	23.8529	0.651688	1.57101	10.8633				WT-PA-f14	23.7287	-0.144512	0.904685	6.77158
	WT-PA-f15	24.2289	-0.00533211	0.996311	6.947				WT-PA-f15	24.0918	0.412744	1.33122	9.20518				WT-PA-f15	23.7043	-0.120201	0.920059	6.88666
			sum	33.7047							sum	38.0143							sum	21.5139
	Calr								Calr								Calr
	rep1	Ct avg	deltaCt	2^deltaCt	% per fraction	HMW/LMW/NTR	pooled	polysome/NTR	rep2	Ct avg	deltaCt	2^deltaCt	% per fraction	HMW/LMW/NTR	pooled	polysome/NTR	rep3	Ct avg	deltaCt	2^deltaCt	% per fraction	HMW/LMW/NTR	pooled	polysome/NTR
Polysome	FKO-PA-f4	22.3561	1.04846	2.06832	12.5789	126.637	157.733	5.23807	FKO-PA-f4	21.0563	2.6344	6.20915	34.1742	164.064	199.017	3.38208	FKO-PA-f4	22.9783	1.43469	2.70324	8.43196	204.047	273.33	5.22339
	FKO-PA-f5	20.9495	2.45501	5.48316	33.3468	37.0443	30.1128		FKO-PA-f5	20.3809	3.30978	9.91613	54.5769	51.9211	58.8447		FKO-PA-f5	20.0816	4.33136	20.1312	62.7934	82.8475	52.3281
	FKO-PA-f6	20.4911	2.91343	7.53408	45.8198	24.1645			FKO-PA-f6	20.7433	2.94733	7.71322	42.4524	41.877			FKO-PA-f6	19.8074	4.60563	24.3464	75.9414	38.7638
	FKO-PA-f7	20.8842	2.52034	5.73718	34.8917				FKO-PA-f7	21.1128	2.57784	5.97047	32.8605				FKO-PA-f7	20.2243	4.18867	18.2354	56.8799
	FKO-PA-f8	21.6777	1.7268	3.30993	20.1299				FKO-PA-f8	21.5999	2.09077	4.25975	23.445				FKO-PA-f8	20.0652	4.34784	20.3625	63.5148
	FKO-PA-f9	22.554	0.850516	1.80315	10.9661				FKO-PA-f9	22.6265	1.06416	2.09096	11.5083				FKO-PA-f9	23.526	0.887021	1.84935	5.76852
NTR	FKO-PA-f10	28.0631	-4.65853	0.0395952	0.240805				FKO-PA-f10	23.3119	0.378768	1.30023	7.15628				FKO-PA-f10	23.44	0.973032	1.96296	6.12289
	FKO-PA-f11	23.4962	-0.0916107	0.938474	5.70749				FKO-PA-f11	22.8566	0.834024	1.78265	9.81144				FKO-PA-f11	23.1586	1.25438	2.38565	7.44134
	FKO-PA-f12	23.3302	0.0743161	1.05286	6.40316				FKO-PA-f12	22.5681	1.12256	2.17732	11.9837				FKO-PA-f12	22.9468	1.46619	2.76291	8.61809
	FKO-PA-f13	26.0368	-2.63229	0.161288	0.980901				FKO-PA-f13	22.7864	0.904257	1.87158	10.3009				FKO-PA-f13	22.2624	2.15063	4.44022	13.85
	FKO-PA-f14	22.9862	0.41832	1.33637	8.12737				FKO-PA-f14	22.715	0.975674	1.96656	10.8236				FKO-PA-f14	22.6328	1.78016	3.43465	10.7134
	FKO-PA-f15	22.8958	0.508751	1.42282	8.65311				FKO-PA-f15	23.0187	0.671931	1.5932	8.76875				FKO-PA-f15	23.5733	0.839705	1.78968	5.5824
			sum	30.8872							sum	46.8512							sum	104.404
	Abca1								Abca1								Abca1
	rep1	Ct avg	deltaCt	2^deltaCt	% per fraction	HMW/LMW/NTR	pooled	polysome/NTR	rep2	Ct avg	deltaCt	2^deltaCt	% per fraction	HMW/LMW/NTR	pooled	polysome/NTR	rep3	Ct avg	deltaCt	2^deltaCt	% per fraction	HMW/LMW/NTR	pooled	polysome/NTR
Polysome	WT-PA-f4	24.9	-0.72	0.607097	3.75157	34.8277	54.1619	1.71752	WT-PA-f4	24.7598	-0.431803	0.741335	4.61305	37.8085	59.1456	2.12827	WT-PA-f4	24.4587	-0.351394	0.783826	4.8761	35.0871	52.538	1.81963
	WT-PA-f5	23.63	0.55	1.46409	9.04735	28.3741	45.8381		WT-PA-f5	23.7584	0.569616	1.48413	9.23518	30.225	40.8544		WT-PA-f5	24.095	0.012294	1.00856	6.27413	29.4473	47.462
	WT-PA-f6	23.56	0.62	1.53688	9.49716	36.7982			WT-PA-f6	23.4791	0.848916	1.80115	11.2079	31.9665			WT-PA-f6	23.3328	0.77449	1.71059	10.6414	35.4656
	WT-PA-f7	23.16	1.02	2.02792	12.5316				WT-PA-f7	23.2928	1.03517	2.04936	12.7524				WT-PA-f7	23.0116	1.09575	2.13724	13.2955
	WT-PA-f8	23.37	0.81	1.75321	10.834				WT-PA-f8	23.2725	1.05543	2.07834	12.9327				WT-PA-f8	23.5707	0.536646	1.4506	9.024
	WT-PA-f9	23.72	0.46	1.37554	8.50019				WT-PA-f9	23.8943	0.433619	1.35062	8.40439				WT-PA-f9	23.6694	0.43788	1.35461	8.42689
NTR	WT-PA-f10	24.74	-0.56	0.678302	4.19158				WT-PA-f10	24.7185	-0.390505	0.762863	4.74701				WT-PA-f10	24.3927	-0.285355	0.82054	5.10448
	WT-PA-f11	24.53	-0.35	0.784584	4.84836				WT-PA-f11	24.9156	-0.587591	0.665453	4.14087				WT-PA-f11	23.9595	0.147783	1.10787	6.89191
	WT-PA-f12	23.89	0.29	1.22264	7.55533				WT-PA-f12	24.2253	0.10271	1.07379	6.68179				WT-PA-f12	23.7736	0.333678	1.26022	7.8397
	WT-PA-f13	23.29	0.89	1.85318	11.4517				WT-PA-f13	23.6006	0.727406	1.65566	10.3026				WT-PA-f13	23.342	0.765292	1.69971	10.5737
	WT-PA-f14	23.27	0.91	1.87905	11.6116				WT-PA-f14	23.8346	0.49333	1.40769	8.75953				WT-PA-f14	23.3073	0.800018	1.74112	10.8313
	WT-PA-f15	24.18	0	1	6.17952				WT-PA-f15	24.328	0	1	6.22263				WT-PA-f15	24.1073	0	1	6.22089
			sum	16.1825							sum	16.0704							sum	16.0749
	Abca1								Abca1								Abca1
	rep1	Ct avg	deltaCt	2^deltaCt	% per fraction	HMW/LMW/NTR	pooled	polysome/NTR	rep2	Ct avg	deltaCt	2^deltaCt	% per fraction	HMW/LMW/NTR	pooled	polysome/NTR	rep3	Ct avg	deltaCt	2^deltaCt	% per fraction	HMW/LMW/NTR	pooled	polysome/NTR
Polysome	FKO-PA-f4	24.607	-1.46542	0.36213	2.99935	45.7611	68.9927	3.02015	FKO-PA-f4	23.4854	0.295687	1.22747	7.00729	42.5157	60.4602	2.45494	FKO-PA-f4	24.9004	-0.920376	0.528371	2.17923	42.9836	67.5366	3.2965
	FKO-PA-f5	22.7301	0.411481	1.33005	11.0162	29.3642	31.0073		FKO-PA-f5	22.2749	1.50621	2.84063	16.2164	28.5403	39.5398		FKO-PA-f5	22.3179	1.66215	3.16487	13.0533	33.7417	32.4634
	FKO-PA-f6	22.3061	0.835518	1.7845	14.7802	24.8747			FKO-PA-f6	22.9713	0.809727	1.75288	10.0067	28.944			FKO-PA-f6	22.2653	1.71474	3.28238	13.5379	23.2748
	FKO-PA-f7	22.1072	1.03444	2.04833	16.9653				FKO-PA-f7	23.0793	0.701783	1.62651	9.28532				FKO-PA-f7	22.1951	1.78496	3.44608	14.2131
	FKO-PA-f8	22.183	0.958629	1.94346	16.0968				FKO-PA-f8	22.8208	0.960235	1.94563	11.107				FKO-PA-f8	22.1312	1.84884	3.60211	14.8566
	FKO-PA-f9	23.3568	-0.21519	0.861433	7.13485				FKO-PA-f9	23.5208	0.260276	1.19771	6.83739				FKO-PA-f9	22.7468	1.23325	2.35097	9.69639
NTR	FKO-PA-f10	28.5986	-5.45699	0.0227658	0.188558				FKO-PA-f10	24.1095	-0.328399	0.79642	4.54654				FKO-PA-f10	23.7107	0.269304	1.20523	4.97087
	FKO-PA-f11	23.6202	-0.478629	0.717659	5.94404				FKO-PA-f11	23.6975	0.083593	1.05965	6.04927				FKO-PA-f11	23.9477	0.032298	1.02264	4.2178
	FKO-PA-f12	23.5193	-0.377688	0.76967	6.37482				FKO-PA-f12	23.5739	0.207149	1.1544	6.59018				FKO-PA-f12	23.8469	0.133094	1.09664	4.52302
	FKO-PA-f13	25.7214	-2.57981	0.167263	1.38536				FKO-PA-f13	23.2702	0.510911	1.42495	8.13465				FKO-PA-f13	23.0873	0.892712	1.85666	7.65767
	FKO-PA-f14	23.049	0.092663	1.06634	8.83197				FKO-PA-f14	23.205	0.576072	1.49078	8.51048				FKO-PA-f14	23.2231	0.756892	1.68985	6.96965
	FKO-PA-f15	23.1416	0	1	8.28254				FKO-PA-f15	23.7811	0	1	5.70873				FKO-PA-f15	23.98	0	1	4.12443
			sum	12.0736							sum	17.517							sum	24.2458
	Calr								Calr								Calr
	rep1	Ct avg	deltaCt	2^deltaCt	% per fraction	HMW/LMW/NTR	pooled	polysome/NTR	rep2	Ct avg	deltaCt	2^deltaCt	% per fraction	HMW/LMW/NTR	pooled	polysome/NTR	rep3	Ct avg	deltaCt	2^deltaCt	% per fraction	HMW/LMW/NTR	pooled	polysome/NTR
Polysome	WT-PA-f4	23.2934	0.930156	1.90548	13.2864	145.521	186.285	3.82294	WT-PA-f4	22.8166	1.68797	3.22203	22.2799	161.44	204.201	3.48094	WT-PA-f4	22.7677	0.816431	1.76104	13.1814	97.4208	123.892	3.33584
	WT-PA-f5	21.6056	2.61801	6.13904	42.8059	55.2449	48.7282		WT-PA-f5	21.6756	2.82894	7.10552	49.1337	59.4357	58.6627		WT-PA-f5	21.938	1.64619	3.13005	23.4285	37.4563	37.1398
	WT-PA-f6	21.3381	2.88546	7.38942	51.5244	34.2481			WT-PA-f6	21.6421	2.8625	7.27275	50.2901	41.9882			WT-PA-f6	21.3966	2.18753	4.55525	34.0961	26.155
	WT-PA-f7	21.781	2.44255	5.43602	37.9039				WT-PA-f7	21.9819	2.52269	5.74653	39.7365				WT-PA-f7	21.7486	1.83556	3.5691	26.7148
	WT-PA-f8	22.2961	1.92748	3.80391	26.5236				WT-PA-f8	22.4718	2.03272	4.09174	28.2938				WT-PA-f8	22.4494	1.13472	2.19576	16.4353
	WT-PA-f9	23.1933	1.03027	2.04241	14.2412				WT-PA-f9	23.4395	1.06503	2.09221	14.4673				WT-PA-f9	23.161	0.423149	1.34085	10.0363
NTR	WT-PA-f10	24.1999	0.0236435	1.01652	7.08794				WT-PA-f10	24.3501	0.154442	1.11299	7.69618				WT-PA-f10	24.1366	-0.552487	0.681844	5.10361
	WT-PA-f11	24.1393	0.0842741	1.06015	7.39216				WT-PA-f11	24.1278	0.37675	1.29841	8.97835				WT-PA-f11	23.9321	-0.347912	0.785721	5.88113
	WT-PA-f12	23.8078	0.415778	1.33402	9.30174				WT-PA-f12	24.0256	0.478965	1.39374	9.63754				WT-PA-f12	24.0593	-0.475152	0.719391	5.38465
	WT-PA-f13	24.0527	0.170852	1.12572	7.84936				WT-PA-f13	23.6758	0.828794	1.7762	12.2822				WT-PA-f13	23.6579	-0.0737229	0.950183	7.11213
	WT-PA-f14	23.6819	0.54169	1.45568	10.15				WT-PA-f14	23.8529	0.651688	1.57101	10.8633				WT-PA-f14	23.7287	-0.144512	0.904685	6.77158
	WT-PA-f15	24.2289	-0.00533211	0.996311	6.947				WT-PA-f15	24.0918	0.412744	1.33122	9.20518				WT-PA-f15	23.7043	-0.120201	0.920059	6.88666
			sum	33.7047							sum	38.0143							sum	21.5139
	Calr								Calr								Calr
	rep1	Ct avg	deltaCt	2^deltaCt	% per fraction	HMW/LMW/NTR	pooled	polysome/NTR	rep2	Ct avg	deltaCt	2^deltaCt	% per fraction	HMW/LMW/NTR	pooled	polysome/NTR	rep3	Ct avg	deltaCt	2^deltaCt	% per fraction	HMW/LMW/NTR	pooled	polysome/NTR
Polysome	FKO-PA-f4	22.3561	1.04846	2.06832	12.5789	126.637	157.733	5.23807	FKO-PA-f4	21.0563	2.6344	6.20915	34.1742	164.064	199.017	3.38208	FKO-PA-f4	22.9783	1.43469	2.70324	8.43196	204.047	273.33	5.22339
	FKO-PA-f5	20.9495	2.45501	5.48316	33.3468	37.0443	30.1128		FKO-PA-f5	20.3809	3.30978	9.91613	54.5769	51.9211	58.8447		FKO-PA-f5	20.0816	4.33136	20.1312	62.7934	82.8475	52.3281
	FKO-PA-f6	20.4911	2.91343	7.53408	45.8198	24.1645			FKO-PA-f6	20.7433	2.94733	7.71322	42.4524	41.877			FKO-PA-f6	19.8074	4.60563	24.3464	75.9414	38.7638
	FKO-PA-f7	20.8842	2.52034	5.73718	34.8917				FKO-PA-f7	21.1128	2.57784	5.97047	32.8605				FKO-PA-f7	20.2243	4.18867	18.2354	56.8799
	FKO-PA-f8	21.6777	1.7268	3.30993	20.1299				FKO-PA-f8	21.5999	2.09077	4.25975	23.445				FKO-PA-f8	20.0652	4.34784	20.3625	63.5148
	FKO-PA-f9	22.554	0.850516	1.80315	10.9661				FKO-PA-f9	22.6265	1.06416	2.09096	11.5083				FKO-PA-f9	23.526	0.887021	1.84935	5.76852
NTR	FKO-PA-f10	28.0631	-4.65853	0.0395952	0.240805				FKO-PA-f10	23.3119	0.378768	1.30023	7.15628				FKO-PA-f10	23.44	0.973032	1.96296	6.12289
	FKO-PA-f11	23.4962	-0.0916107	0.938474	5.70749				FKO-PA-f11	22.8566	0.834024	1.78265	9.81144				FKO-PA-f11	23.1586	1.25438	2.38565	7.44134
	FKO-PA-f12	23.3302	0.0743161	1.05286	6.40316				FKO-PA-f12	22.5681	1.12256	2.17732	11.9837				FKO-PA-f12	22.9468	1.46619	2.76291	8.61809
	FKO-PA-f13	26.0368	-2.63229	0.161288	0.980901				FKO-PA-f13	22.7864	0.904257	1.87158	10.3009				FKO-PA-f13	22.2624	2.15063	4.44022	13.85
	FKO-PA-f14	22.9862	0.41832	1.33637	8.12737				FKO-PA-f14	22.715	0.975674	1.96656	10.8236				FKO-PA-f14	22.6328	1.78016	3.43465	10.7134
	FKO-PA-f15	22.8958	0.508751	1.42282	8.65311				FKO-PA-f15	23.0187	0.671931	1.5932	8.76875				FKO-PA-f15	23.5733	0.839705	1.78968	5.5824
			sum	30.8872							sum	46.8512							sum	104.404
	Mertk								Mertk								Mertk
	rep1	Ct avg	deltaCt	2^deltaCt	% per fraction	HMW/LMW/NTR	pooled	polysome/NTR	rep2	Ct avg	deltaCt	2^deltaCt	% per fraction	HMW/LMW/NTR	pooled	polysome/NTR	rep3	Ct avg	deltaCt	2^deltaCt	% per fraction	HMW/LMW/NTR	pooled	polysome/NTR
Polysome	WT-PA-f4	28.7702	-0.147273	0.902956	3.7149	43.7191	66.7287	2.00559	WT-PA-f4	28.4086	0.546703	1.46074	5.44191	45.6159	67.3271	2.06064	WT-PA-f4	28.4327	0.123594	1.08945	4.53896	44.4248	65.8883	1.93154
	WT-PA-f5	27.253	1.36994	2.5846	10.6334	34.8095	33.2713		WT-PA-f5	27.364	1.5913	3.01321	11.2255	33.3799	32.6729		WT-PA-f5	27.3446	1.21169	2.31608	9.6495	33.9442	34.1117
	WT-PA-f6	26.8232	1.79973	3.48156	14.3237	21.4714			WT-PA-f6	26.9805	1.97477	3.93065	14.6434	21.0042			WT-PA-f6	26.7304	1.82583	3.54512	14.77	21.631
	WT-PA-f7	26.7522	1.87081	3.65739	15.0471				WT-PA-f7	27.0142	1.94104	3.83983	14.305				WT-PA-f7	26.664	1.89229	3.71225	15.4663
	WT-PA-f8	26.9338	1.68918	3.22474	13.2671				WT-PA-f8	27.1808	1.77443	3.42103	12.7448				WT-PA-f8	27.1449	1.41136	2.65988	11.0818
	WT-PA-f9	27.3793	1.24371	2.36807	9.74258				WT-PA-f9	27.6881	1.26711	2.40679	8.96634				WT-PA-f9	27.2391	1.31719	2.49181	10.3816
NTR	WT-PA-f10	28.1385	0.484465	1.39907	5.75597				WT-PA-f10	28.2445	0.710728	1.63663	6.09716				WT-PA-f10	28.0942	0.462047	1.37749	5.73906
	WT-PA-f11	28.0681	0.554884	1.46905	6.0439				WT-PA-f11	28.3746	0.580676	1.49555	5.57158				WT-PA-f11	27.8619	0.694334	1.61814	6.74164
	WT-PA-f12	28.2089	0.414077	1.33245	5.48189				WT-PA-f12	28.4367	0.518533	1.4325	5.33668				WT-PA-f12	28.0176	0.538645	1.45261	6.052
	WT-PA-f13	28.0382	0.584823	1.49986	6.17063				WT-PA-f13	28.261	0.694264	1.61806	6.02798				WT-PA-f13	28.0178	0.538432	1.45239	6.0511
	WT-PA-f14	28.1514	0.471568	1.38662	5.70475				WT-PA-f14	28.2885	0.666746	1.58749	5.91409				WT-PA-f14	28.1923	0.363905	1.2869	5.36163
	WT-PA-f15	28.623	0	1	4.11415				WT-PA-f15	28.9553	0	1	3.72544				WT-PA-f15	28.5562	0	1	4.1663
			sum	24.3063							sum	26.8425							sum	24.0021
	Mertk								Mertk								Mertk
	rep1	Ct avg	deltaCt	2^deltaCt	% per fraction	HMW/LMW/NTR	pooled	polysome/NTR	rep2	Ct avg	deltaCt	2^deltaCt	% per fraction	HMW/LMW/NTR	pooled	polysome/NTR	rep3	Ct avg	deltaCt	2^deltaCt	% per fraction	HMW/LMW/NTR	pooled	polysome/NTR
Polysome	FKO-PA-f4	27.6644	-0.469949	0.72199	3.23675	48.8343	74.4391	2.91222	FKO-PA-f4	26.7307	0.994976	1.99305	6.9048	45.2304	70.1624	2.35148	FKO-PA-f4	28.3149	-0.180314	0.882511	2.20396	53.5856	72.8806	2.6874
	FKO-PA-f5	26.2373	0.957111	1.94142	8.70357	36.2221	25.5609		FKO-PA-f5	25.9903	1.73532	3.32953	11.535	36.565	29.8376		FKO-PA-f5	25.7147	2.41984	5.35113	13.3638	28.9872	27.1194
	FKO-PA-f6	25.0982	2.09619	4.27578	19.1687	14.9436			FKO-PA-f6	25.7691	1.95659	3.88142	13.447	18.2046			FKO-PA-f6	25.1758	2.95872	7.77434	19.4154	17.4272
	FKO-PA-f7	25.2112	1.98324	3.95379	17.7252				FKO-PA-f7	25.7802	1.94546	3.85161	13.3437				FKO-PA-f7	25.2375	2.89701	7.44882	18.6025
	FKO-PA-f8	25.3667	1.82771	3.54973	15.9138				FKO-PA-f8	25.5547	2.17099	4.50331	15.6015				FKO-PA-f8	26.1529	1.98164	3.94941	9.86315
	FKO-PA-f9	26.0823	1.11215	2.16168	9.69102				FKO-PA-f9	26.2963	1.42933	2.69322	9.33051				FKO-PA-f9	26.2174	1.91712	3.77669	9.43181
NTR	FKO-PA-f10	26.8976	0.296841	1.22845	5.50727				FKO-PA-f10	26.9411	0.784521	1.72252	5.96757				FKO-PA-f10	26.9411	1.19341	2.28692	5.71129
	FKO-PA-f11	27.0056	0.188848	1.13985	5.11007				FKO-PA-f11	27.0161	0.709569	1.63532	5.66546				FKO-PA-f11	27.4619	0.672692	1.59404	3.98092
	FKO-PA-f12	27.0936	0.100858	1.07241	4.80772				FKO-PA-f12	27.2089	0.516751	1.43073	4.95668				FKO-PA-f12	26.8611	1.27343	2.41735	6.03703
	FKO-PA-f13	29.6044	-2.40998	0.188159	0.843535				FKO-PA-f13	27.1183	0.607315	1.52342	5.2778				FKO-PA-f13	27.0257	1.10881	2.15668	5.38604
	FKO-PA-f14	27.0931	0.101317	1.07275	4.80925				FKO-PA-f14	27.3465	0.379113	1.30054	4.50565				FKO-PA-f14	27.6448	0.489721	1.40417	3.50674
	FKO-PA-f15	27.1944	0	1	4.4831				FKO-PA-f15	27.7256	0	1	3.46444				FKO-PA-f15	28.1345	0	1	2.49737
			sum	22.306							sum	28.8647							sum	40.0421
	Rac1								Rac1								Rac1
	rep1	Ct avg	deltaCt	2^deltaCt	% per fraction	HMW/LMW/NTR	pooled	polysome/NTR	rep2	Ct avg	deltaCt	2^deltaCt	% per fraction	HMW/LMW/NTR	pooled	polysome/NTR	rep3	Ct avg	deltaCt	2^deltaCt	% per fraction	HMW/LMW/NTR	pooled	polysome/NTR
Polysome	WT-PA-f4	23.8939	1.25411	2.3852	4.7175	64.709	84.9601	5.64896	WT-PA-f4	23.3754	1.65513	3.14951	6.99228	67.6433	84.9248	5.63342	WT-PA-f4	23.6927	0.960622	1.94615	6.61703	62.5784	80.8596	4.22455
	WT-PA-f5	21.906	3.24202	9.46118	18.7125	25.6357	15.0399		WT-PA-f5	21.855	3.17555	9.03516	20.0591	22.4096	15.0752		WT-PA-f5	22.1851	2.46829	5.53386	18.8155	24.9098	19.1404
	WT-PA-f6	21.5711	3.57696	11.9336	23.6026	9.65529			WT-PA-f6	21.6422	3.38833	10.471	23.2468	9.94716			WT-PA-f6	21.9065	2.7468	6.71228	22.8222	12.5118
	WT-PA-f7	21.9882	3.15983	8.93726	17.6763				WT-PA-f7	22.0647	2.96582	7.81268	17.3451				WT-PA-f7	22.5786	2.07478	4.21279	14.3238
	WT-PA-f8	22.3878	2.76019	6.77486	13.3995				WT-PA-f8	22.6234	2.40716	5.30428	11.7761				WT-PA-f8	22.9397	1.7136	3.27978	11.1515
	WT-PA-f9	23.3555	1.79253	3.46422	6.85161				WT-PA-f9	23.7203	1.31022	2.47979	5.50542				WT-PA-f9	23.5851	1.06828	2.09693	7.12971
NTR	WT-PA-f10	24.6591	0.488944	1.40342	2.77571				WT-PA-f10	24.8218	0.208705	1.15565	2.56568				WT-PA-f10	24.5847	0.0686845	1.04876	3.56585
	WT-PA-f11	24.7485	0.39955	1.3191	2.60894				WT-PA-f11	24.8237	0.206833	1.15415	2.56235				WT-PA-f11	24.8041	-0.150742	0.900787	3.06273
	WT-PA-f12	24.7345	0.413513	1.33192	2.63431				WT-PA-f12	24.9846	0.0459344	1.03235	2.29194				WT-PA-f12	24.8819	-0.22855	0.853492	2.90193
	WT-PA-f13	24.8406	0.307389	1.23747	2.44749				WT-PA-f13	24.5258	0.504701	1.41883	3.14996				WT-PA-f13	24.8539	-0.200546	0.870221	2.95881
	WT-PA-f14	24.7558	0.392191	1.31239	2.59567				WT-PA-f14	24.9889	0.0416462	1.02929	2.28514				WT-PA-f14	24.718	-0.0646803	0.956157	3.251
	WT-PA-f15	25.148	0	1	1.97782				WT-PA-f15	25.0305	0	1	2.22012				WT-PA-f15	24.6533	0	1	3.40007
			sum	50.5606							sum	45.0427							sum	29.4112
	Rac1								Rac1								Rac1
	rep1	Ct avg	deltaCt	2^deltaCt	% per fraction	HMW/LMW/NTR	pooled	polysome/NTR	rep2	Ct avg	deltaCt	2^deltaCt	% per fraction	HMW/LMW/NTR	pooled	polysome/NTR	rep3	Ct avg	deltaCt	2^deltaCt	% per fraction	HMW/LMW/NTR	pooled	polysome/NTR
Polysome	FKO-PA-f4	24.0351	-0.370091	0.773734	3.25324	66.6387	86.4709	6.39146	FKO-PA-f4	22.4722	2.0855	4.24422	10.4537	63.572	81.3132	4.35136	FKO-PA-f4	24.6849	0.365767	1.28857	2.02131	66.8264	85.292	5.79904
	FKO-PA-f5	21.7654	1.89953	3.73091	15.6869	22.7998	13.5291		FKO-PA-f5	21.6064	2.95132	7.73459	19.0506	23.8751	18.6868		FKO-PA-f5	21.3218	3.7289	13.259	20.7987	23.2748	14.708
	FKO-PA-f6	21.0069	2.65808	6.3119	26.539	10.5615			FKO-PA-f6	21.5906	2.9671	7.81964	19.2601	12.5529			FKO-PA-f6	21.16	3.89067	14.8323	23.2666	9.89885
	FKO-PA-f7	21.3337	2.33127	5.03248	21.1595				FKO-PA-f7	21.9699	2.58782	6.0119	14.8076				FKO-PA-f7	21.3258	3.72481	13.2214	20.7398
	FKO-PA-f8	21.9618	1.70319	3.2562	13.691				FKO-PA-f8	22.2677	2.29005	4.89072	12.046				FKO-PA-f8	22.0368	3.01389	8.07739	12.6706
	FKO-PA-f9	23.1184	0.546557	1.4606	6.14121				FKO-PA-f9	23.3485	1.20929	2.31223	5.69512				FKO-PA-f9	23.1653	1.8853	3.69431	5.79507
NTR	FKO-PA-f10	28.6493	-4.98433	0.0315914	0.132829				FKO-PA-f10	24.2487	0.309001	1.23885	3.05134				FKO-PA-f10	24.3593	0.691362	1.61481	2.53307
	FKO-PA-f11	24.2337	-0.568716	0.674217	2.83481				FKO-PA-f11	24.234	0.323704	1.25154	3.08259				FKO-PA-f11	24.5136	0.537001	1.45095	2.27604
	FKO-PA-f12	24.2721	-0.607123	0.656505	2.76033				FKO-PA-f12	24.2329	0.324898	1.25258	3.08515				FKO-PA-f12	24.2721	0.778597	1.71546	2.69096
	FKO-PA-f13	26.6341	-2.96915	0.127702	0.536935				FKO-PA-f13	23.9895	0.568287	1.48276	3.6521				FKO-PA-f13	23.9449	1.1057	2.15204	3.37579
	FKO-PA-f14	24.1236	-0.458609	0.727688	3.05963				FKO-PA-f14	24.1129	0.44485	1.36117	3.35263				FKO-PA-f14	24.5216	0.529003	1.44293	2.26345
	FKO-PA-f15	23.665	0	1	4.20459				FKO-PA-f15	24.5578	0	1	2.46304				FKO-PA-f15	25.0506	0	1	1.56865
			sum	23.7835							sum	40.6002							sum	63.7491
	Lrp1								Lrp1								Lrp1
	rep1	Ct avg	deltaCt	2^deltaCt	% per fraction	HMW/LMW/NTR	pooled	polysome/NTR	rep2	Ct avg	deltaCt	2^deltaCt	% per fraction	HMW/LMW/NTR	pooled	polysome/NTR	rep3	Ct avg	deltaCt	2^deltaCt	% per fraction	HMW/LMW/NTR	pooled	polysome/NTR
Polysome	WT-PA-f4	25.9522	0.0191992	1.0134	3.44943	40.1896	65.2983	1.8817	WT-PA-f4	25.6221	0.37643	1.29813	4.59277	43.2083	65.8264	1.92624	WT-PA-f4	25.7068	0.0689976	1.04899	4.09395	41.6467	65.0611	1.86214
	WT-PA-f5	24.3092	1.66224	3.16508	10.7734	38.5253	34.7017		WT-PA-f5	24.3289	1.66968	3.18143	11.2559	35.6386	34.1736		WT-PA-f5	24.4838	1.29191	2.44852	9.55597	36.8332	34.9389
	WT-PA-f6	24.2455	1.72591	3.30788	11.2595	21.2851			WT-PA-f6	24.0752	1.92332	3.79294	13.4194	21.1531			WT-PA-f6	23.9131	1.86261	3.63664	14.1929	21.5201
	WT-PA-f7	23.8601	2.1113	4.32081	14.7073				WT-PA-f7	24.0203	1.97824	3.94011	13.9401				WT-PA-f7	23.9532	1.8225	3.53694	13.8038
	WT-PA-f8	23.9075	2.06391	4.18117	14.232				WT-PA-f8	24.0841	1.91446	3.76973	13.3373				WT-PA-f8	24.1442	1.63155	3.09846	12.0926
	WT-PA-f9	24.2954	1.67601	3.19543	10.8767				WT-PA-f9	24.6072	1.39133	2.6232	9.28088				WT-PA-f9	24.2392	1.53654	2.90099	11.3219
NTR	WT-PA-f10	24.9157	1.05571	2.07874	7.07568				WT-PA-f10	25.0128	0.98571	1.98029	7.00627				WT-PA-f10	24.9301	0.845679	1.79711	7.01369
	WT-PA-f11	25.0739	0.897533	1.86288	6.34093				WT-PA-f11	25.2331	0.765428	1.69987	6.01416				WT-PA-f11	25.061	0.714733	1.64118	6.40513
	WT-PA-f12	25.3809	0.59053	1.5058	5.12549				WT-PA-f12	25.3044	0.694138	1.61792	5.7242				WT-PA-f12	25.25	0.525792	1.43972	5.61889
	WT-PA-f13	24.9978	0.973557	1.96368	6.68403				WT-PA-f13	25.1322	0.866345	1.82304	6.44992				WT-PA-f13	25.0734	0.702367	1.62717	6.35046
	WT-PA-f14	25.1365	0.834945	1.78379	6.07172				WT-PA-f14	25.3776	0.620939	1.53788	5.44101				WT-PA-f14	25.2425	0.533236	1.44717	5.64796
	WT-PA-f15	25.9714	0	1	3.40383				WT-PA-f15	25.9985	0	1	3.538				WT-PA-f15	25.7758	0	1	3.90276
			sum	29.3786							sum	28.2645							sum	25.6229
	Lrp1								Lrp1								Lrp1
	rep1	Ct avg	deltaCt	2^deltaCt	% per fraction	HMW/LMW/NTR	pooled	polysome/NTR	rep2	Ct avg	deltaCt	2^deltaCt	% per fraction	HMW/LMW/NTR	pooled	polysome/NTR	rep3	Ct avg	deltaCt	2^deltaCt	% per fraction	HMW/LMW/NTR	pooled	polysome/NTR
Polysome	FKO-PA-f4	25.4603	-0.39802	0.758899	3.51151	51.8893	79.6077	3.90381	FKO-PA-f4	24.6108	1.33537	2.52341	6.32187	46.3967	69.896	2.32182	FKO-PA-f4	26.5536	-0.524501	0.695199	1.49767	50.2723	74.1764	2.87243
	FKO-PA-f5	23.8822	1.1801	2.26593	10.4847	32.6529	20.3923		FKO-PA-f5	23.4593	2.48684	5.60547	14.0433	35.1539	30.104		FKO-PA-f5	23.3427	2.68637	6.43694	13.8672	33.0309	25.8236
	FKO-PA-f6	22.9205	2.14177	4.41304	20.4196	15.4578			FKO-PA-f6	23.5617	2.38441	5.22131	13.0809	18.4494			FKO-PA-f6	22.9291	3.1	8.57417	18.4714	16.6968
	FKO-PA-f7	23.1453	1.91698	3.77632	17.4735				FKO-PA-f7	23.5762	2.36997	5.1693	12.9506				FKO-PA-f7	23.0975	2.93157	7.62938	16.4361
	FKO-PA-f8	23.2443	1.81799	3.52591	16.3148				FKO-PA-f8	23.4338	2.51232	5.70537	14.2936				FKO-PA-f8	23.2661	2.76302	6.78814	14.6237
	FKO-PA-f9	23.761	1.30131	2.46452	11.4036				FKO-PA-f9	24.0686	1.87756	3.67452	9.20572				FKO-PA-f9	23.9222	2.10696	4.30782	9.28037
NTR	FKO-PA-f10	30.5008	-5.43847	0.02306	0.106701				FKO-PA-f10	24.6327	1.31347	2.48538	6.22659				FKO-PA-f10	24.5331	1.49599	2.82057	6.07639
	FKO-PA-f11	25.001	0.0612663	1.04338	4.82784				FKO-PA-f11	24.8307	1.11544	2.16662	5.428				FKO-PA-f11	25.5274	0.501755	1.41594	3.05036
	FKO-PA-f12	24.8373	0.225033	1.1688	5.40819				FKO-PA-f12	24.7173	1.22889	2.34386	5.87204				FKO-PA-f12	24.9012	1.12787	2.18536	4.70795
	FKO-PA-f13	28.0579	-2.99559	0.125382	0.580158				FKO-PA-f13	24.7131	1.23306	2.35065	5.88906				FKO-PA-f13	24.5147	1.51438	2.85676	6.15434
	FKO-PA-f14	24.9967	0.0655865	1.04651	4.84232				FKO-PA-f14	25.2066	0.739581	1.66969	4.18305				FKO-PA-f14	25.2565	0.772566	1.70831	3.68022
	FKO-PA-f15	25.0623	0	1	4.62711				FKO-PA-f15	25.9461	0	1	2.50529				FKO-PA-f15	26.0291	0	1	2.15431
			sum	21.6118							sum	39.9156							sum	46.4186
