# Supplementary material for: Intercepting IRE1 kinase‐FMRP signaling prevents atherosclerosis progression
Source: EMBO Mol Med. 2022 Feb 22;14(4):e15344. doi: 10.15252/emmm.202115344 (PMC8988208; doi:10.15252/emmm.202115344)
Supplement: Supplementary file 7 — Source Data for Figure 5 [file EMMM-14-e15344-s002.xlsx]

## Sheet: Fig.5B
PCSK9+16 weeks HFD																																			PCSK9+16 weeks HFD		set2
Fmr1+/+							Fmr1+/+							Fmr1+/+							Fmr1+/+							Fmr1+/+							Fmr1+/+				Fmr1+/+				Fmr1+/+				Fmr1+/+
1-R							2-L							3-RL							4-R2							5-N							11-R				12-L				13-RL				14-R2
Whole	1	41413	84763	31	109		Whole	1	37013	84164	38	108		Whole	1	36620	80313	38	110		Whole	1	48717	89925	40	128		Whole	1	41900	81513	32	116		Whole	1	33556		Whole	1	32820		Whole	1	37969		Whole	1	41852
leasions	2	552	76516	64	95		leasions	2	1037	76081	46	95		leasions	2	1057	76569	46	100		leasions	2	944	77604	53	128		leasions	2	537	74618	55	99		leasions	2	441		leasions	2	714		leasions	2	1001		leasions	2	76
	3	85	81471	63	96			3	533	72317	43	92			3	439	76683	43	97			3	289	81329	60	95			3	2248	72148	50	93			3	119			3	18			3	709			3	163
	4	564	73562	49	97			4	55	75982	64	94			4	55	73273	64	87			4	38	86947	68	101			4	295	72444	55	94			4	382			4	113			4	253			4	455
	5	129	80922	69	95			5	71	74845	56	90			5	76	76158	56	89			5	63	83730	59	105			5	56	83125	78	93			5	1018			5	181			5	395			5	123
	6	794	71987	51	93			6	867	68584	46	94			6	753	67765	46	92			6	383	81473	60	107			6	106	72726	62	87			6	84			6	50			6	53			6	360
	7	209	72349	57	89			7	1220	72399	50	101			7	1250	71986	50	96			7	2453	84104	63	109			7	487	60070	32	89			7	45			7	773			7	75			7	380
	8	278	71701	52	93			8	103	75068	59	96			8	634	69185	49	81			8	186	84333	70	108			8	587	72356	47	91			8	27			8	179			8	25			8	1587
	9	306	72173	54	90			9	773	69806	49	87			9	73	76260	66	91			9	126	85619	67	101			9	328	71631	51	93			9	30			9	99			9	464			9	785
	10	98	72990	61	89			10	20	79500	65	91			10	28	89964	79	96			10	312	88321	65	105			10	124	58492	38	87			10	26			10	33			10	377			10	304
	11	115	68174	50	89			11	29	77759	62	93			11	17	79882	63	97			11	122	76844	53	97			11	53	63604	44	87			11	29			11	23			11	141			11	59
	12	109	81486	66	98			12	53	74962	66	85			12	47	72766	60	92			12	59	82441	60	100			12	38	59053	48	77			12	203			12	13			12	37			12	34
	13	145	73310	58	94			13	47	77979	66	90			13	120	64875	50	80			13	135	84815	62	107			13	94	76766	54	89			13	40			13	28			13	63			13	38
	14	15	77133	62	94			14	48	77083	60	91			14	186	66134	55	82			14	39	86410	68	99			14	20	58200	39	74			14	179			14	193			14	59			14	549
	15	47	74149	61	90			15	203	71246	52	94			15	127	70717	56	85			15	55	88273	61	103			15	188	70101	54	88			15	114			15	138			15	55			15	67
	16	304	74418	61	90			16	28	67643	50	87			16	298	71030	60	87			16	112	80054	62	101			sum of leasions	5161						16	100			16	153			16	36			16	172
	17	67	77090	65	92			17	160	66112	50	83			17	104	62231	38	89			17	622	68736	49	99			%	12.3174						17	59			17	81			17	193			17	68
	18	153	77908	60	98			18	198	66333	54	86			sum of leasions	5264						18	188	76367	54	111										18	28			18	29			18	107			18	39
	19	187	80289	70	96			19	132	71538	56	88			%	14.3747						19	25	68440	58	80										19	25			19	42			19	40			19	65
	20	280	72411	53	90			20	108	73398	50	88										20	117	77350	60	88										20	60			sum of leasions	2860			20	82			sum of leasions	5324
	21	115	79635	61	93			21	372	73849	60	93										sum of leasions	6268													21	35			%	8.7142			21	152			%	12.721
	22	74	75838	58	87			22	24	73375	62	85										%	12.8661													22	22							22	43
	23	54	75926	53	92			23	149	61040	38	84																								sum of leasions	3066							23	32
	24	38	83158	69	95			sum of leasions	6230																											%	9.13697							24	12
	25	83	77904	49	101			%	16.8319																																			25	44
	26	5	95000	93	99																																							26	62
	sum of leasions	4806																																										27	104
	%	11.6051																																										28	28
																																												sum of leasions	4642
																																												%	12.2258
Fmr1-/-							Fmr1-/-							Fmr1-/-							Fmr1-/-
7-L							8-RL							9-R2							10-N
Whole	1	39782	83803	35	116		Whole	1	35279	83708	34	108		Whole	1	37892	86565	40	126		Whole	1	34024	85777	41	125
leasions	2	539	76226	54	98		leasions	2	600	79033	53	99		leasions	2	322	78612	59	104		leasions	2	759	87831	68	103
	3	66	66106	51	91			3	156	79878	63	94			3	62	73677	50	90			3	124	79677	66	93
	4	215	72805	63	94			4	32	75375	61	86			4	138	76710	51	106			4	110	77845	61	91
	5	39	73897	58	88			5	191	72571	47	94			5	574	78352	57	97			5	42	74429	52	87
	6	942	71153	56	91			6	140	80786	59	96			6	219	74301	48	92			6	343	90810	52	108									Fmr1-/-				Fmr1-/-							Fmr1-/-
	7	918	80283	61	96			7	1230	77736	53	99			7	132	73712	55	92			7	1047	89925	66	102									18-R				19-L							21-R2
	8	15	69067	62	80			8	61	77836	66	92			8	1227	73296	49	92			8	50	73880	67	90									Whole	1	33467		Whole	1	38460					Whole	1	43749
	9	79	66924	53	81			9	28	55500	37	71			9	120	70100	53	91			9	39	75436	68	90									leasions	2	102		leasions	2	84					leasions	2	252
	10	739	70632	54	88			10	65	64554	50	80			10	56	65929	56	84			10	303	80429	67	90										3	41			3	252						3	21
	11	102	67716	55	83			sum of leasions	2503						11	48	79271	72	94			11	87	79138	62	119										4	46			4	934						4	27
	12	40	68925	56	81			%	7.09487						sum of leasions	2898						12	115	79887	70	97										5	36			5	274						5	241
	13	78	62487	53	73										%	7.64805						13	43	84140	75	93										6	190			6	1576						6	174
	14	400	69642	57	89																	sum of leasions	3062													7	382			7	151						7	294
	15	39	74179	60	89																	%	8.99953													8	31			8	414						8	866
	16	22	74045	53	88																															9	295			sum of leasions	3685						9	35
	sum of leasions	4233																																		10	332			%	9.58138						sum of leasions	1910
	%	10.6405																																		11	524										%	4.36581
																																				12	51
																																				sum of leasions	2030
																																				%	6.06568
	WT	FKO
	11.6903	11.5
	13.6	6.6
	16.6	6.4
	12.7	11.9183
	12
	9.1	6.1
	8.7	9.6
	12.2	4.4
	12.7	4.3
	16.2	8.8
	15.3	5.9
	14.1	6.9
		6.6
		5.1
	12.9075	7.49257
[truncated: 18 more columns]

## Sheet: Fig.5C, 5E
1 Fmr1+/+	valve	Area	% Area	valve	plaque area		7 Fmr1-/-	valve	Area	% Area	valve	plaque area					11 Fmr1+/+	valve	Area	% Area	valve	plaque area		18 Fmr1-/-	valve	Area	% Area	valve	plaque area
11b-1	whole	193755		1	170357		7b-1	whole	17535		1	23785.8		total plaque area	% Necrosis		3a-1	whole	122454		1	86122.7		7a-1	whole	481696		1	510308		% Necrosis	total plaque area
	1	42064	21.7099	2	169606			1	488	2.78301	2	133975	1	372592	15.4235			1	10212	5.70793	2	87412			1	199229	41.3599	2	138904	11	10.0324	444254
11b-1	whole	115421		3	32628.8			whole	83826		3	124923	2	529274	16.3348			whole	15527		3	270720			whole	243767		3	82893.2	12	18.9427	580321
	2	25017	21.6746	WT-1 total p a	372592			2	5201	6.20452	FKO-7 total p a	282684	3	405688	16.4772			2	649	4.17982	WT-11 total p a	444254			2	15215	6.24162	FKO-18 total p a	732105	13	24.1889	625700
11b-1	whole	17272						whole	32277				4	429072	17.4632			whole	196580						whole	80400				14	11.8292	281615
	3	3301	19.1119					3	1107	3.42969			7	282684	9.75506			3	28351	7.34566					3	7329	9.11567			18	16.7603	732105
		avg	21.6922						avg	4.13907			8	497842	8.55629				avg	5.74447						avg	18.9057			19	9.65574	410477
13b-1	whole	201441					9b-1	whole	13170				9	606773	9.35592		5a-1	whole	15647					9a-1	whole	548962				21	9.16686	393670
	1	25270	12.5446					1	220	1.67046			10	234362	5.64226			1	1496	9.05797					1	205345	37.406			22	12.4191	289536
	whole	160862						whole	43649									whole	19186						whole	149251
	2	21428	13.3207					2	6580	15.0748								2	3088	22.4044					2	6733	4.51119
	whole	6821						whole	136909									whole	250593						whole	85291
	3	904	13.2532					3	13207	9.64655								3	43709	10.6086					3	8802	10.32
		avg	12.9327						avg	8.79727									avg	14.0236						avg	17.4124
15b-1	whole	180909					11b-1	whole	17613								7a-1	whole						11a-1	whole	459537
	1	10839	5.99141					1	1724	9.78822								1							1	173200	37.6901
	whole	182495						whole	189683									whole							whole	80380
	2	33860	18.5539					2	18652	9.83325								2							2	3604	4.4837
	whole	21844						whole	159611									whole							whole	72780
	3	3101	14.1961					3	7290	4.56735								3							3	6669	9.16323
		avg	12.9138						avg	8.06294									avg	#DIV/0!						avg	17.1123
17b-1	whole	105322					13b-1	whole	27718								9a-1	whole	120267					13a-1	whole	551036
	1	19899	18.8935					1	8675	31.2974								1	16459	13.5817					1	145765	26.4529
	whole	219646						whole	218743									whole	46470						whole	82219
	2	32909	14.9827					2	20864	9.53813								2	1269	1.69713					2	4020	4.88938
	whole	84578						whole	170896									whole	364986						whole	93102
	3	7265	8.5897					3	22605	13.2273								3	57333	15.7083					3	8835	9.48959
		avg	14.1553						avg	18.0209									avg	10.329						avg	13.6106
		avg all	15.4235						avg all	9.75506									avg all	10.0324						avg all	16.7603
	plaque area																	plaque area
2 Fmr1+/+	valve	Area	% Area	valve	plaque area		8 Fmr1-/-	valve	Area	% Area	valve	plaque area					12 Fmr1+/+	valve	Area	% Area	valve	plaque area		19 Fmr1-/-	valve	Area	% Area	valve	plaque area
5b-1	whole	79139		1	148351		13b-1	whole	16064		1	51197.2					3a-1	whole	49862		1	56908.8		1a-1	whole	107048		1	212719
	1	10681	13.4965	2	297383			1	1366	8.50349	2	2797.25						1	6725	13.4872	2	25777			1	838	0.782826	2	132302
	whole	287141		3	83539.5			whole	967		3	443848						whole	7576		3	497635			whole	147521		3	65456.5
	2	29403	10.2399	WT-2 total p a	529274			2	0	0	WT-2 total p a	497842						2	424	5.59662	WT-12 total p a	580321			2	1809	1.22627	FKO-19 total p a	410477
	whole	62695						whole	453975									whole	430637						whole	54762
	3	6797	10.8414					3	64718	14.2559								3	97503	22.6416					3	1503	2.7446
		avg	11.5259						avg	7.58645									avg	13.9085						avg	1.58457
7b-1	whole	93597					15a-1	whole	31314								5a-1	whole	47941					3a-1	whole	39858
	1	22310	23.8362					1	4610	14.7218								1	8903	18.5707					1	1576	3.95404
	whole	230764						whole	1068									whole	22118						whole	68114
	2	63317	27.438					2		0								2	3382	15.2907					2	7203	10.5749
	whole	81954						whole	451135									whole	458845						whole	63759
	3	21597	26.3526					3	93180	20.6546								3	74661	16.2715					3	3341	5.24004
		avg	25.8756						avg	11.7921									avg	16.711						avg	6.58967
9b-1	whole	196052					17b-1	whole	66992								7a-1	whole	51931					5a-1	whole	305501
	1	22618	11.5367					1	10284	15.3511								1	7048	13.5719					1	53980	17.6693
	whole	347959						whole	4235									whole	36308						whole	151384
	2	63285	18.1875					2	0	0								2	7586	20.8935					2	38620	25.5113
	whole	96058						whole	465170									whole	500701						whole	73699
	3	10813	11.2567					3	46933	10.0894								3	90771	18.1288					3	3162	4.29042
		avg	13.6603						avg	8.48017									avg	17.5314						avg	15.8237
11b-1	whole	224615					19b-1	whole	90419								9a-1	whole	77901					7a-1	whole	398469
	1	29784	13.26					1	9087	10.0499								1	17684	22.7006					1	53539	13.4362
	whole	323669						whole	4919									whole	37106						whole	162187
	2	60948	18.8303					2	247	5.02135								2	10820	29.1597					2	36816	22.6997
	whole	93451						whole	405112									whole	600357						whole	69606
	3	10038	10.7415					3	16318	4.02802								3	186108	30.9996					3	5387	7.73928
		avg	14.2773						avg	6.36642									avg	27.62						avg	14.6251
		avg all	16.3348						avg all	8.55629									avg all	18.9427						avg all	9.65574
3 Fmr1+/+	valve	Area	% Area	valve	plaque area		9 Fmr1-/-	valve	Area	% Area	valve	plaque area					13 Fmr1+/+	valve	Area	% Area	valve	plaque area		21 Fmr1-/-	valve	Area	% Area	valve	plaque area
9b-1	whole	16181		1	88896		7b-1	whole	122907		1	39147.5					5a-1	whole	14293		1	110796		1a-1	whole	211192		1	291116
	1	474	2.92936	2	59620			1	11881	9.66666	2	17622						1	2997	20.9683	2	211094			1	7958	3.76814	2	34134
	whole	60399		3	257172			whole	13244		3	550004						whole	114179		3	303810			whole	26698		3	68420.2
	2	6009	9.94884	WT-3 total p a	405688			2	701	5.29296	FKO-9 total p a	606773						2	15566	13.633	WT-13 total p a	625700			2	2050	7.67848	FKO-21 total p a	393670
	whole	240241						whole	453358									whole	312424						whole	39208
	3	36048	15.0049					3	33196	7.32225								3	99059	31.7066					3	2134	5.44277
		avg	9.29438						avg	7.42729									avg	22.1026						avg	5.62979
11b-1	whole	86346					9b-1	whole	618								7a-1	whole	113031					3a-1	whole	299464
	1	11115	12.8726					1	0	0								1	37057	32.7848					1	20429	6.82186
	whole	53646						whole	14475									whole	169763						whole	19613
	2	8534	15.908					2	1023	7.06736								2	49511	29.1648					2	920	4.69077
	whole	278812						whole	614652									whole	254746						whole	71516
	3	39040	14.0023					3	57125	9.29388								3	20474	8.03703					3	2998	4.19207
		avg	14.261						avg	5.45374									avg	23.3289						avg	5.2349
13b-1	whole	128568					11b-1	whole	17568								9a-1	whole	188145					5a-1	whole	348385
	1	29374	22.8471					1	1814	10.3256								1	55510	29.5038					1	34750	9.9746
	whole	54842						whole	18578									whole	233636						whole	41489
	2	9757	17.7911					2	7384	39.7459								2	95165	40.7322					2	13182	31.7723
	whole	250731						whole	631297									whole	313057						whole	70284
	3	59062	23.5559					3	36398	5.76559								3	83802	26.7689					3	3601	5.1235
		avg	21.398						avg	18.6124									avg	32.335						avg	15.6235
15b-1	whole	124489					13b-1	whole	15497								11a-1	whole	127715					7a-1	whole	305421
	1	23332	18.7422					1	303	1.95522								1	8532	6.6805					1	25854	8.46504
	whole	69593						whole	24191									whole	326799						whole	48736
	2	13058	18.7634					2	2263	9.35472								2	101243	30.9802					2	8220	16.8664
	whole	258904						whole	500707									whole	335013						whole	92673
	3	65661	25.3611					3	32450	6.48084								3	64678	19.3061					3	4825	5.20648
		avg	20.9556						avg	5.93026									avg	18.9889						avg	10.1793
		avg all	16.4772						avg all	9.35592									avg all	24.1889						avg all	9.16686
5 Fmr1+/+	valve	Area	% Area	valve	plaque area		10 Fmr1-/-	valve	Area	% Area	valve	plaque area					14 Fmr1+/+	valve	Area	% Area	valve	plaque area		22 Fmr1-/-	valve	Area	% Area	valve	plaque area
5b-1	whole	21538		1	54787		1b-1	whole	1554		1	140989					3a-1	whole	68660		1	120535		1a-1	whole	166833		1	95799.2
	1	3542	16.4454	2	93415			1	0	0	2	52727.8						1	9840	14.3315	2	112327			1	12457	7.46675	2	14233.2
	whole	71839		3	280870			whole	64242		3	40644.8						whole	99475		3	48753			whole	4407		3	179504
	2	6119	8.51766	WT-5 total p a	429072			2	3605	5.61159	FKO-10 total p a	234362						2	22012	22.1282	WT-14 total p a	281615			2	0	0	FKO-22 total p a	289536
	whole	259438						whole	62928									whole	44351						whole	140061
	3	48910	18.8523					3	4823	7.66431								3	8388	18.9128					3	28291	20.1991
		avg	14.6051						avg	4.4253									avg	18.4575						avg	9.22193
7b-1	whole	87804					3b-1	whole	119915								5a-1	whole	124697					3a-1	whole	26703
	1	8646	9.84693					1	35591	29.6802								1	18166	14.5681					1	0	0
	whole	121293						whole	116254									whole	100091						whole	13698
	2	6612	5.45126					2	6125	5.26864								2	11072	11.0619					2	1663	12.1405
	whole	255170						whole	30621									whole	49720						whole	173144
	3	48596	19.0446					3	1608	5.2513								3	6066	12.2003					3	34303	19.8118
		avg	11.4476						avg	13.4									avg	12.6101						avg	10.6508
9b-1	whole	53172					5b-1	whole	158114								7a-1	whole	114767					5a-1	whole	57782
	1	8301	15.6116					1	6757	4.2735								1	8699	7.5797					1	16915	29.2738
	whole	80370						whole	15305									whole	110466						whole	23863
	2	7317	9.10414					2	0	0								2	16238	14.6995					2	1865	7.81545
	whole	246811						whole	32049									whole	52096						whole	181850
	3	86157	34.9081					3	1599	4.98924								3	2145	4.1174					3	41150	22.6285
		avg	19.8746						avg	3.08758									avg	8.79888						avg	19.9059
11b-1	whole	56634					7b-1	whole	284374								9a-1	whole	174016					7a-1	whole	131879
	1	10626	18.7626					1	10130	3.56221								1	7931	4.55763					1	20518	15.5582
	whole	100158						whole	15110									whole	139275						whole	14965
	2	25280	25.2401					2	0	0								2	19954	14.3271					2	916	6.12095
	whole	362062						whole	36981									whole	48845						whole	222960
	3	100560	27.7742					3	520	1.40613								3	1693	3.46607					3	17869	8.01444
		avg	23.9257						avg	1.65611									avg	7.45025						avg	9.89786
		avg all	17.4632						avg all	5.64226									avg all	11.8292						avg all	12.4191

## Sheet: Fig.5D
1 Fmr1+/+	valve	Area	% Area	Min Thr	Max Thr		7 Fmr1-/-	valve	Area	% Area	Min Thr	Max Thr		11 Fmr1+/+	valve	Area	% Area	Min Thr	Max Thr		18 Fmr1-/-	valve	Area	% Area	Min Thr	Max Thr
11a-1	1	2068359.38	32.12	0	77		7a-1	1	581054.69	19.51	0	77		3a-2	1	0.05	38.03	0	120		7a-2	2	9922851.56	24.5	0	120		Fmr1+/+	Fmr1-/-
	2	5342773.44	30.45	0	77			2	44921.88	1.78	0	77			2	0.66	34.16	0	120			3	6763671.88	35.69	0	120		27.73	9.82
	3	241210.94	30.46	0	77			3	494140.62	13.61	0	77			3	0.74	38.99	0	120			4	2416992.19	32.61	0	120		25.18	19.02
		avg	31.01						avg	11.6333						avg	37.06						avg	30.9333				20.78	12.29
13a-1	4	2824218.75	26.26	0	77		9a-1	4	233398.44	6.6	0	77		5a-2	4	4543945.31	37.88	0	120		9a-2	1	7417968.75	17.41	0	120		20.99	19.21
	5	4427734.38	34.54	0	77			5	1336914.06	12.19	0	77			5	538085.94	16.8	0	120			2	2797851.56	22.52	0	120		30.69	28.71
	6	140625.00	34.45	0	77			6	734375.00	9.81	0	77			6	9935546.88	29.79	0	120			3	1821289.06	35.94	0	120		24.9	24.63
		avg	31.75						avg	9.53333						avg	28.1567						avg	25.29				26.28	13.62
15a-1	7	1341796.88	9.47	0	77		11a-1	7	598632.81	6.59	0	77		7a-2	7	8.986e+22	27.92	0	120		11a-2	7	1.401e+149	28.22	0	120		30.57	20.47
	8	3814453.12	23.5	0	77			8	243164.06	8.09	0	77			8	1.86e+23	27.33	0	120			8	1.519e+148	33.61	0	120
	9	324218.75	12.57	0	77			9	1519531.25	11.98	0	77			9	1.088e+24	43.87	0	120			9	3.136e+148	40.02	0	120
		avg	15.18						avg	8.88667						avg	33.04						avg	33.95
17a-1	10	7172851.56	30.22	0	77		13a-1	10	453125.00	9.7	0	77		9a-2	10	1.328e+30	20.96	0	120		13a-2	10	8.733e+155	20.02	0	120
	11	8134765.62	53.76	0	77			11	1327148.44	6.69	0	77			11	1.034e+30	26.37	0	120			11	2.436e+155	26.92	0	120
	12	332031.25	14.95	0	77			12	1627929.69	11.23	0	77			12	7.912e+30	26.17	0	120			12	2.737e+155	27.08	0	120
		avg	32.9767						avg	9.20667						avg	24.5						avg	24.6733
		avg all	27.7292						avg all	9.815						avg all	30.6892						avg all	28.7117
2 Fmr1+/+	valve	Area	% Area	Min Thr	Max Thr		8 Fmr1-/-	valve	Area	% Area	Min Thr	Max Thr		12 Fmr1+/+	valve	Area	% Area	Min Thr	Max Thr		19 Fmr1-/-	valve	Area	% Area	Min Thr	Max Thr
1a-1	1	5812500	24.91	0	77		13a-1	1	3799804.69	30.63	0	77		3a-1	1	7.996e+36	27.56	0	120		1a-2	1	2.037e+244	8.01	0	120
	2	194335.94	20.97	0	77			2	391601.56	6.71	0	77			2	1.384e+36	16.59	0	120			2	7.819e+161	15.27	0	120
	3	726562.50	19.5	0	77			3	8374023.44	17.38	0	77			3	5.296e+37	21.67	0	120			3	4.578e+161	20.94	0	120
		avg	21.7933						avg	18.24						avg	21.94						avg	14.74
3a-1	4	8760742.19	35.2	0	77		15a-1	4	1898437.50	19.71	0	77		5a-1	4	3.56e+50	31.34	0	120		3a-2	4	4.397e+168	17.82	0	120
	5	69335.94	9.94	0	77			5	7002929.69	18.62	0	77			5	1.842e+50	15.54	0	120			5	6.318e+168	40.56	0	120
	6	765625.00	29.11	0	77			6	3332031.25	20.83	0	77			6	3.716e+51	18.05	0	120			6	1.521e+169	18.22	0	120
		avg	24.75						avg	19.72						avg	21.6433						avg	25.5333
5a-1	7	9248046.88	30.28	0	77		17a-1	7	2766601.56	23.31	0	77		7a-1	7	9.571e+57	36.51	0	120		5a-2	1	4.76e+176	24.1	0	120
	8	2806640.62	32.73	0	77			8	7274414.06	21.32	0	77			8	6.128e+58	28.57	0	120			2	3.089e+176	28.15	0	120
	9	1779296.88	35.66	0	77			9	3043945.31	15.62	0	77			9	6.128e+58	28.57	0	120			3	1.546e+176	31.43	0	120
		avg	32.89						avg	20.0833						avg	31.2167						avg	27.8933
5a-1	10	5625000.00	27.88	0	77		19a-1	10	596679.69	6.7	0	77		9a-1	10	8.302e+78	36.15	0	120		7a-2	1	6.906e+183	32.28	0	120
	11	1063476.56	15.56	0	77			11	12441406.25	24.43	0	77			11	1.873e+78	19.24	0	120			2	3.337e+183	30.37	0	120
	12	3300781.25	20.41	0	77			12	3000976.56	22.97	0	77			12	3.369e+79	18.98	0	120			3	1.523e+183	28.42	0	120
		avg	21.2833						avg	18.0333						avg	24.79						avg	30.3567
		avg all	25.1792						avg all	19.0192						avg all	24.8975						avg all	24.6308
3 Fmr1+/+	valve	Area	% Area	Min Thr	Max Thr		9 Fmr1-/-	valve	Area	% Area	Min Thr	Max Thr		13 Fmr1+/+	valve	Area	% Area	Min Thr	Max Thr		21 Fmr1-/-	valve	Area	% Area	Min Thr	Max Thr
5a-1	1	3622070.31	14.17	0	77		1a-1	1	460937.50	11.58	0	77		5a-2	1	2.15e+72	20.26	0	120		1a-1	1	1.674e+204	17.7	0	120
	2	166992.19	8.02	0	77			2	8069335.94	24.86	0	77			2	6.159e+71	34.09	0	120			2	3.322e+202	11.19	0	120
	3	583984.38	22.58	0	77			3	4981445.31	27.31	0	77			3	1.38e+72	30.73	0	120			3	2.484e+203	8.81	0	120
		avg	14.9233						avg	21.25						avg	28.36						avg	12.5667
7a-1	4	3953125.00	16.21	0	77		3a-1	4	4207031.25	14.66	0	77		7a-2	4	7.661e+85	20.53	0	120		3a-1	4	1.924e+211	15.16	0	120
	5	406250.00	18.57	0	77			5	2555664.06	18.12	0	77			5	1.165e+86	18.39	0	120			5	1.771e+210	8.83	0	120
	6	729492.19	16.01	0	77			6	150390.62	1.92	0	77			6	1.172e+86	14.89	0	120			6	2.81e+210	7.95	0	120
		avg	16.93						avg	11.5667						avg	17.9367						avg	10.6467
11a-1	7	5103515.62	20.86	0	77		5a-1	7	3570312.50	6.41	0	77		9a-2	7	1.227e+93	37.94	0	120		5a-1	7	2.166e+218	17.36	0	110
	8	2972656.25	36.92	0	77			8	1780273.44	10.97	0	77			8	1.645e+93	31.32	0	120			8	2.674e+217	13.06	0	110
	9	492187.50	29.96	0	77			9	110351.56	1.67	0	77			9	3.386e+93	32.92	0	120			9	2.956e+217	9.19	0	110
		avg	29.2467						avg	6.35						avg	34.06						avg	13.2033
13a-1	10	4344726.56	14.42	0	77		7a-1	10	2206054.69	14.4	0	77		11a-2	10	7.819e+99	22.86	0	120		7a-1	10	2.519e+225	21	0	120
	11	3169921.88	29.19	0	77			11	360351.56	6.12	0	77			11	6.61e+99	20.91	0	120			11	3.867e+224	17.13	0	120
	12	415039.06	22.42	0	77			12	5230468.75	9.49	0	77			12	1.408e+100	30.48	0	120			12	5.548e+224	16.03	0	120
		avg	22.01						avg	10.0033						avg	24.75						avg	18.0533
		avg all	20.7775						avg all	12.2925						avg all	26.2767						avg all	13.6175
5 Fmr1+/+	valve	Area	% Area	Min Thr	Max Thr		10 Fmr1-/-	valve	Area	% Area	Min Thr	Max Thr		14 Fmr1+/+	valve	Area	% Area	Min Thr	Max Thr		22 Fmr1-/-	valve	Area	% Area	Min Thr	Max Thr
1a-1	1	280273.44	11.14	0	77		11a-1	1	715820.31	19.18	0	77		3a-2	1	5.056e+106	32.71	0	120		1a-2	1	7.765e+238	19.8	0	120
	2	5172851.56	27.45	0	77			2	2666015.62	19.95	0	77			2	8.362e+106	34.07	0	120			2	4.527e+236	1.03	0	120
	3	1056640.62	30.83	0	77			3	1867187.50	17.35	0	77			3	1.689e+106	16.68	0	120			3	4.026e+238	15.75	0	120
		avg	23.14						avg	18.8267						avg	27.82						avg	12.1933
3a-1	4	2937500	15.74	0	77		13a-1	4	1382812.50	9.98	0	77		5a-2	4	5.324e+113	36.53	0	120		3a-2	1	2.014e+252	11.47	0	120
	5	553710.94	15.33	0	77			5	1424804.69	11.19	0	77			5	7.86e+113	36.63	0	120			2	8.531e+251	6.63	0	120
	6	679687.50	34.56	0	77			6	2093750.00	15.3	0	77			6	1.259e+113	15.96	0	120			3	1.042e+253	27.96	0	120
		avg	21.8767						avg	12.1567						avg	29.7067						avg	15.3533
5a-1	7	1135742.19	14.95	0	77		15a-1	7	4555664.06	25.52	0	77		7a-2	7	9.897e+120	44.89	0	120		5a-2	4	5.425e+259	33.3	0	120
	8	389648.44	25.33	0	77			8	1458984.38	16.64	0	77			8	9.242e+120	47.6	0	120			5	6.622e+258	12.62	0	120
	9	3683593.75	18.27	0	77			9	4504882.81	34.29	0	77			9	2.497e+120	25.8	0	120			6	1.234e+260	38.71	0	120
		avg	19.5167						avg	25.4833						avg	39.43						avg	28.21
7a-1	10	1440429.69	24.54	0	77		17a-1	10	4794921.88	19.03	0	77		9a-2	10	8.172e+127	27.6	0	120		7a-2	1	6.055e+266	32.47	0	120
	11	1325195.31	12.78	0	77			11	2572265.62	22.38	0	77			11	6.462e+127	30.22	0	120			2	1.075e+266	12.06	0	120
	12	5512695.31	20.98	0	77			12	2413085.94	19.65	0	77			12	1.178e+127	18.17	0	120			3	1.205e+267	33.81	0	120
		avg	19.4333						avg	20.3533						avg	25.33						avg	26.1133
		avg all	20.9917						avg all	19.205						avg all	30.5717						avg all	20.4675

## Sheet: Fig.5G
	6-R	myfmr1+/+			7-L	myfmr1+/+			8-RL	myfmr1+/+			9-R2	myfmr1+/+			10-L2	myfmr1+/+			11-R	myfmr1+/+			12-L	myfmr1+/+			13-RL	myfmr1+/+			14-R2	myfmr1+/+
	whole area	1	0.09807		whole area	1	0.10171		whole area	1	0.12033		whole area	1	0.09688		whole area	1	0.08535		whole area	1	0.09827		whole area	1	0.09652		whole area	1	0.09157		whole area	1	0.09403
	plaque area	2	0.00174		plaque area	2	0.00036		plaque area	2	0.00513		plaque area	2	0.00335		plaque area	2	0.00308		plaque area	2	0.00355		plaque area	2	0.00545		plaque area	2	0.0025		plaque area	2	0.00735
		3	0.00068			3	0.00154			3	0.00031			3	0.00223			3	0.00051			3	0.0002			3	0.00037			3	0.00067			3	0.00089
		4	0.00101			4	0.00102			4	0.00115			4	0.0006			4	0.00063			4	0.00059			4	0.00058			4	0.00072			4	0.00084
		5	0.00053			5	0.0013			5	0.00148			5	0.00012			5	0.00012			5	0.00073			5	0.00021			5	0.00013			5	0.00153
		6	0.00131			6	0.00025			6	0.00135			6	0.00026			6	7e-05			6	0.00098			6	0.00031			6	0.00166			6	0.00047
		7	0.00033			7	0.00017			7	0.00016			7	0.00161			7	7e-05			7	0.00069			7	0.00045			7	0.00041			7	0.0003
		8	0.00056			8	0.00015			8	0.00042			8	0.00055			8	0.00038			8	0.00121			8	0.00252			8	9e-05			8	0.00024
		9	1e-05			9	0.00094			9	0.00084			9	0.00323			9	0.00029			9	0.00024			9	0.00014			9	0.00029			9	0.00046
		10	0.00057			10	0.00094			10	0.00136			10	0.00049			10	8e-05			10	0.00058			10	0.00191			10	0.00015			10	0.00232
		11	1e-05			11	0.00021			11	0.00036			11	9e-05			11	0.00093			11	0.00068			11	0.00011			11	7e-05			11	0.0005
		12	0.00013			12	0.00047			12	0.00132			12	0.0003			12	0.00012			12	0.00026			12	0.00043			12	7e-05			12	9e-05
		13	0.00023			13	7e-05			13	0.00037			sum	0.01283			13	0.00021			13	0.00064			13	2e-05			13	0.00019			sum	0.01499
		14	0.00037			14	4e-05			14	0.00108			%	13.2432			14	0.0004			14	0.00058			14	0.0005			14	0.00024			%	15.9417
		15	0.00058			15	9e-05			15	0.00015							15	0.00011			15	0.00043			sum	0.013			15	4e-05
		16	0.00019			16	0.00022			sum	0.01548							16	0.0002			16	0.00029			%	13.4687			16	0.00034
		17	7e-05			17	0.0002			%	12.8646							17	0.00045			sum	0.01165							sum	0.00757
		18	0.00041			18	0.00047											18	0.00015			%	11.8551							%	8.2669
		sum	0.00873			19	0.00094											19	0.00014
		%	8.9018			20	0.00119											20	0.00043
						21	0.00037											sum	0.00837
						sum	0.01094											%	9.80668
						%	10.7561
20-R	myfmr1-/-			21-L	myfmr1-/-			22-RL	myfmr1-/-			23-R2				24-R	myfmr1-/-			25-L	myfmr1-/-			26-RL	myfmr1-/-			27-R2	myfmr1-/-			27-R2	myfmr1-/-
whole area	1	0.11285		whole area	1	0.10468		whole area	1	0.10796		whole area		myfmr1-/-		whole area	1	0.08443		whole area	1	0.11684		whole area	1	0.11154		whole area	1	0.12768		whole area	1	0.1074
plaque area	2	0.00328		plaque area	2	0.00356		plaque area	2	0.00374		plaque area	1	0.11138		plaque area	2	0.00261		plaque area	2	0.00374		plaque area	2	0.0023		plaque area	2	0.00331		plaque area	2	0.00339
	3	0.00169			3	0.00089			3	0.00221			2	0.00032			3	0.0003			3	0.00228			3	0.00056			3	0.00234			3	0.00175
	4	0.00096			4	0.00043			4	0.00062			3	0.00079			4	0.00092			4	0.00033			4	0.00096			4	0.00033			4	0.00035
	5	0.00078			5	0.00156			5	0.00149			4	0.003			5	0.00018			5	0.00025			5	0.00088			5	0.0003			5	0.00047
	6	0.00021			6	0.00015			6	0.00024			5	0.00144							6	0.00049			6	0.00078			6	0.00024			6	0.00059
	7	0.00177			7	0.0001			7	0.00066			6	0.0001							7	0.0006			7	0.00017			7	0.00103			7	0.00063
	8	0.00078			8	0.00013			8	0.00105			7	0.00011							8	0.00215			8	0.00019			8	0.00043			8	0.00059
	9	0.0004			9	0.00066			9	0.0002			8	0.00038							9	0.0002							9	0.00014			9	0.00068
	10	0.00108			10	0.00027			10	2e-05			9	0.00022			sum	0.00401			10	0.00096							10	0.00088			10	0.00045
	11	0.00069			sum	0.00775			sum	0.01023			sum	0.00636			%	4.7495			11	0.00016							11	0.00041			11	0.0005
	12	0.00024			%	7.40352			%	9.47573			%	5.71018							12	0.00013							12	0.0006			12	0.00018
	13	0.0002																			sum	0.01129			sum	0.00584			13	0.00018			13	0.00016
	sum	0.01208																			%	9.66279			%	5.23579			14	0.00037			14	9e-05
	%	10.7045																											sum	0.01056			sum	0.00983
																													%	8.27068			%	9.1527
	myfmr1+/+	myfmr1-/-
	8.9	10.7
	10.8	7.4
	12.9	9.5
	13.2	5.7
	9.8	4.7
	11.9	9.7
	13.5	5.2
	8.3	8.3
	15.9	9.2

## Sheet: Fig.5H-5J
6R-Fmr1 flox	valve	Area	% Area	valve	plaque area	% necrotic core		20R-Fmr1 cre	valve	Area	% Area	valve	plaque area	% necrotic core		HE total
1b-1	whole	42382.4		1	48951.1	25.7628		1b-1	whole	7424		1	40960.7	15.8982		myfmr1+/+	myfmr1-/-
	1	12073.4	28.4868	2	17866.6	10.1978			1	590	7.9472	2				169725	208690
	whole	14387.4		3	102907	14.5635			whole			3	167730	12.2386		148036	151574
	2	958.1	6.6593	total p a	169725	16.8414			2			total p a	208690	14.0684		220037	223300
	whole	92215.9				16.8414			whole	162964				14.0684		142330	150633
	3	14431	15.6491						3	21979	13.487					224823	168158
		avg	16.9318							avg	10.7171					151616	221858
3b-1	whole	36752.8						3b-1	whole	48489						90148.7
	1	14834.8	40.3637						1	9237	19.0497					115472
	whole	27249.8							whole							96792.8
	2	3420.1	12.5509						2
	whole	102609							whole	173616						Necrotic core
	3	14654.2	14.2816						3	22318	12.8548					myfmr1+/+	myfmr1-/-
		avg	22.3988							avg	15.9522					16.84	14.07
5b-1	whole	66720.6						5b-1	whole							15.71	11.75
	1	9539.6	14.2978						1							18.06	10.22
	whole	11675.8							whole							18.75	6.05
	2	564.5	4.83479						2							16.04	8.62
	whole	116444							whole							21.25	7.91
	3	11572.6	9.93836						3							17.15
		avg	9.69033							avg						20.37
7b-1	whole	49948.5						7b-1	whole	66969						17.61
	1	9941.2	19.9029						1	13861	20.6976
	whole	18153.4							whole
	2	3040	16.7462						2
	whole	100360							whole	166609
	3	18451	18.3849						3	17284	10.374
		avg	18.3446							avg	15.5358
		avg all	16.8414							avg all	14.0684
	plaque area								plaque area
7L-Fmr1 flox	valve	Area	% Area	valve	plaque area	% necrotic core		21L-Fmr1 cre	valve	Area	% Area	valve	plaque area	% necrotic core
1b-1	whole	42096		1	44297	21.4001		1b-1	whole	22279		1	48471.2	11.2045
	1	7227.3	17.1686	2	12230.5	7.93975			1	3047	13.6766	2	26661.2	11.8606
	whole	18862.7		3	91508.8	17.7888			whole	27229		3	76441	12.1882
	2	2571.3	13.6317	total p a	148036	15.7095			2	2470	9.07121	total p a	151574	11.7511
	whole	39635.8				15.7095			whole	10545				11.7511
	3	4107.2	10.3623						3	762	7.22617
		avg	13.7209							avg	9.99131
3b-1	whole	57835.6						3b-1	whole	23061
	1	11296.9	19.5328						1	1682	7.2937
	whole	1511.9							whole	32321
	2	94.1	6.22396						2	3887	12.0262
	whole	82842.3							whole	86078
	3	12834	15.4921						3	12184	14.1546
		avg	13.7496							avg	11.1582
5b-1	whole	49769.7						5b-1	whole	62391
	1	13029	26.1786						1	9349	14.9845
	whole	2959.2							whole	28755
	2	234.4	7.92106						2	3764	13.0899
	whole	111142							whole	102715
	3	18396.3	16.5521						3	16332	15.9003
		avg	16.8839							avg	14.6582
7b-1	whole	27486.7						7b-1	whole	86154
	1	6245.1	22.7204						1	7636	8.8632
	whole	25588.2							whole	18340
	2	1019	3.9823						2	2431	13.2552
	whole	132416							whole	106426
	3	38067.5	28.7485						3	12209	11.4718
		avg	18.4837							avg	11.1967
		avg all	15.7095							avg all	11.7511
	plaque area								plaque area
8RL-Fmr1 flox	valve	Area	% Area	valve	plaque area	% necrotic core		22RL-Fmr1 cre	valve	Area	% Area	valve	plaque area	% necrotic core
1b-1	whole	27772.3		1	42838.1	20.3136		1b-1	whole	19781		1	28886	11.1866
	1	3058.6	11.0131	2	22174.6	17.3886			1	1749	8.84182	2	147195	8.52423
	whole	16077.2		3	155024	16.4665			whole	32731		3	47219	10.9376
	2	1134.4	7.05596	total p a	220037	18.0563			2	2233	6.82228	total p a	223300	10.2161
	whole	116683				18.0563			whole	29731				10.2161
	3	11964.8	10.2541						3	5454	18.3445
		avg	9.44107							avg	11.3362
3b-1	whole	33774.9						3b-1	whole	3867
	1	9264.1	27.4289						1	0	0
	whole	27389.1							whole	161082
	2	5385.2	19.6618						2	21136	13.1213
	whole	144555							whole	4716
	3	26255.9	18.1632						3	420	8.90585
		avg	21.7513							avg	7.34237
5b-1	whole	51118						5b-1	whole	46165
	1	9556.4	18.6948						1	6012	13.0229
	whole	22171							whole	190987
	2	3786.1	17.0768						2	15905	8.32779
	whole	164572							whole	42007
	3	25598.8	15.5548						3	2509	5.97281
		avg	17.1088							avg	9.10782
7b-1	whole	58687						7b-1	whole	45731
	1	14153.9	24.1176						1	10464	22.8816
	whole	23061							whole	203979
	2	5940.5	25.7599						2	11883	5.8256
	whole	194288							whole	112422
	3	42537.4	21.894						3	11835	10.5273
		avg	23.9238							avg	13.0782
		avg all	18.0563							avg all	10.2161
	plaque area								plaque area
9R2-Fmr1 flox	valve	Area	% Area	valve	plaque area	% necrotic core		23R2-Fmr1 cre	valve	Area	% Area	valve	plaque area	% necrotic core
1b-1	whole	24616		1	45298.8	19.0745		1b-1	whole	4940		1	7848	15.7337
	1	4835	19.6417	2	23213	14.9553			1	561	11.3563	2	71639.2	8.88903
	whole	24949		3	73818	22.2063			whole	7213		3	24034.5	14.077
	2	3171	12.7099	total p a	142330	18.7454			2	0	0	total p a	103522	12.8999
	whole	50570				18.7454			whole	8931				12.8999
	3	13475	26.6462						3	831	9.30467
		avg	19.666							avg	6.88698
3b-1	whole	46121						3b-1	whole	8266
	1	5620.2	12.1858						1	956	11.5654
	whole	21627							whole	45214
	2	2878.1	13.3079						2	2640	5.8389
	whole	70871							whole	31927
	3	10859.3	15.3226						3	2070	6.48354
		avg	13.6054							avg	7.96263
5b-1	whole	52495						5b-1	whole	7276
	1	18171.7	34.6161						1	1979	27.199
	whole	15369							whole	119202
	2	3036.6	19.758						2	20349	17.071
	whole	82499							whole	16370
	3	19219.2	23.2963						3	3715	22.694
		avg	25.8901							avg	22.3213
7b-1	whole	57963						7b-1	whole	10910
	1	5712	9.85456						1	1398	12.8139
	whole	30907							whole	114928
	2	4341	14.0454						2	14534	12.6462
	whole	91332							whole	38910
	3	21518	23.5602						3	6936	17.8258
		avg	15.82							avg	14.4286
		avg all	18.7454							avg all	12.8999
	plaque area								plaque area
10L2-Fmr1 flox	valve	Area	% Area	valve	plaque area	% necrotic core		24R-Fmr1 cre	valve	Area	% Area	valve	plaque area	% necrotic core
1b-1	whole	8933		1	76271	11.0805		1b-1	whole	10233		1	14511.8	4.46736
	1	707	7.91447	2	49865.2	21.3427			1	166	1.6222	2	15151	6.62502
	whole	105330		3	98686.8	15.707			whole	15493		3	120970	7.07251
	2	23722	22.5216	total p a	224823	16.0434			2	576	3.71781	total p a	150633	6.05496
	whole	6622				16.0434			whole	72174				6.05496
	3	926	13.9837						3	6262	8.67625
		avg	14.8066							avg	4.67209
3b-1	whole	60108						3b-1	whole	13806
	1	11520	19.1655						1	938	6.79415
	whole	26194							whole	25531
	2	3507	13.3886						2	2972	11.6408
	whole	142452							whole	130790
	3	19853	13.9366						3	11854	9.06338
		avg	15.4969							avg	9.16609
5b-1	whole	107444						5b-1	whole	8543
	1	7440	6.92454						1	509	5.95809
	whole	36921							whole	16075
	2	9806	26.5594						2	1791	11.1415
	whole	121542							whole	149431
	3	21419	17.6227						3	7983	5.34226
		avg	17.0356							avg	7.48063
7b-1	whole	128599						7b-1	whole	25465
	1	13268	10.3173						1	890	3.49499
	whole	31016							whole	3505
	2	7103	22.9011						2	0	0
	whole	124131							whole	131487
	3	21456	17.285						3	6848	5.20812
		avg	16.8345							avg	2.90104
		avg all	16.0434							avg all	6.05496
	plaque area								plaque area
11R-Fmr1 flox	valve	Area	% Area	valve	plaque area	% necrotic core		26RL-Fmr1 cre	valve	Area	% Area	valve	plaque area	% necrotic core
1b-1	whole			1	9121	15.1059		1b-1	whole	0		1	6138.75	6.10098
	1			2	24078	21.8206			1	0	0	2	12088.2	8.74536
	whole	33614		3	118417	25.3173			whole	0		3	149931	7.59415
	2	7700	22.9071	total p a	151616	20.748			2	0	0	total p a	168158	7.48016
	whole	117465				21.2537			whole	72815				8.6205
	3	22837	19.4415						3	4982	6.842
		avg	21.1743							avg	6.842
3b-1	whole	12412						3b-1	whole	988
	1	2022	16.2907						1		0
	whole	28810							whole	19310
	2	6896	23.9361						2	2783	14.4122
	whole	129977							whole	151520
	3	30389	23.3803						3	8161	5.38609
		avg	21.2024							avg	6.59944
5b-1	whole	10171						5b-1	whole	5765
	1	1465	14.4037						1	1096	19.0113
	whole	15800							whole	19279
	2	4645	29.3987						2	1375	7.13211
	whole	152810							whole	228690
	3	36179	23.6758						3	21796	9.53081
		avg	22.4927							avg	11.8914
7b-1	whole	4780						7b-1	whole	17802
	1	699	14.6234						1	960	5.39265
	whole	18088							whole	9764
	2	1997	11.0405						2	1312	13.4371
	whole	73416							whole	146698
	3	25528	34.7717						3	12642	8.6177
		avg	20.1452							avg	9.14916
		avg all	21.2537							avg all	8.6205
	plaque area								plaque area
12L-Fmr1 flox	valve	Area	% Area	valve	plaque area	% necrotic core		27R2-Fmr1 cre	valve	Area	% Area	valve	plaque area	% necrotic core
1b-1	whole	24342		1	34767	18.566		1b-1	whole	23796		1	27271.8	8.25564
	1	3990	16.3914	2	5281.67	12.9542			1	1978	8.31232	2	80551	7.23222
	whole			3	50100	18.9709			whole	39745		3	114035	8.23588
	2			total p a	90148.7	16.8303			2	1787	4.49616	total p a	221858	7.90791
	whole	65012				17.1457			whole	43687				7.90791
	3	11108	17.0861						3	1764	4.03781
		avg	16.7387							avg	5.61543
3b-1	whole	22607						3b-1	whole	22941
	1	5122	22.6567						1	2664	11.6124
	whole	3183							whole	68294
	2	501	15.7399						2	7832	11.4681
	whole	63953							whole	116115
	3	12965	20.2727						3	17801	15.3305
		avg	19.5564							avg	12.8037
5b-1	whole	46911						5b-1	whole	24416
	1	5361	11.428						1	1818	7.44594
	whole	3270							whole	110137
	2	292	8.92966						2	9053	8.21976
	whole	32529							whole	150640
	3	5557	17.0832						3	11985	7.95605
		avg	12.4803							avg	7.87392
7b-1	whole	45208						7b-1	whole	37934
	1	10754	23.7878						1	2144	5.65192
	whole	9392							whole	104028
	2	1333	14.1929						2	4936	4.74488
	whole	38906							whole	145698
	3	8342	21.4414						3	8187	5.61916
		avg	19.8074							avg	5.33865
		avg all	17.1457							avg all	7.90791
	plaque area								plaque area
13RL-Fmr1 flox	valve	Area	% Area	valve	plaque area	% necrotic core
1b-1	whole	15521		1	25892.2	21.5813
	1	3410	21.9702	2	26500.2	17.6082
	whole	11263		3	63080	21.9176
	2	2459	21.8325	total p a	115472	20.369
	whole	86180				20.369
	3	15144	17.5725
		avg	20.4584
3b-1	whole	14621
	1	2378	16.2643
	whole	16826
	2	2868	17.045
	whole	57319
	3	10003	17.4515
		avg	16.9203
5b-1	whole	34770
	1	8832	25.4012
	whole	35900
	2	6608	18.4067
	whole	62121
	3	14684	23.6377
		avg	22.4819
7b-1	whole	38657
	1	8771	22.6893
	whole	42012
	2	5524	13.1486
	whole	46700
	3	13547	29.0086
		avg	21.6155
		avg all	20.369
	plaque area
14R2-Fmr1 flox	valve	Area	% Area	valve	plaque area	% necrotic core
1b-1	whole	24414		1	38076.8	17.0618
	1	2880	11.7965	2	5461.25	14.6526
	whole	6610		3	53254.8	21.106
	2	759	11.4826	total p a	96792.8	17.6068
	whole	33917				17.6068
	3	4621	13.6244
		avg	12.3012
3b-1	whole	9972
	1	2598	26.0529
	whole	2777
	2	483	17.3929
	whole	34486
	3	11036	32.0014
		avg	25.1491
5b-1	whole	49156
	1	6272	12.7594
	whole	6192
	2	435	7.02519
	whole	51953
	3	9970	19.1904
		avg	12.9917
7b-1	whole	68765
	1	12129	17.6383
	whole	6266
	2	1423	22.7099
	whole	92663
	3	18169	19.6076
		avg	19.9853
		avg all	17.6068
	plaque area

## Sheet: Fig.5I
6R-Fmr1 flox	valve	Area	% Area	Min Thr	Max Thr		20R-Fmr1 cre	valve	Area	% Area	Min Thr	Max Thr
1a-1	1	15433.4	23.4	0	60		1a-1	1	7459	22.8	0	60		myfmr1+/+	myfmr1-/-
	2	4608.1	14.9	0	60			2	1439	10	0	60		21.55	19.1
	3	43879.6	37.4	0	60			3	80949	31.7	0	60		32.33	14.45
		avg	25.2333						avg	21.5				25.77	22.16
3a-1	4	14156	19.3	0	60		3a-1	4	7487	16.4	0	60		33.49	23.93
	5	3373	18.2	0	60			5	649	4.6	0	60		35.31	22.48
	6	45552	35.7	0	60			6	38566	18.8	0	60		32.69	18.6
		avg	24.4						avg	13.2667				43.74	10.94
5a-1	7	22010	23.8	0	60		5a-1	7	19858	17.9	0	60		36.05
	8	2611	15.4	0	60			8	2406	23	0	60
	9	44557	25.4	0	60			9	66412	25.3	0	60
		avg	21.5333						avg	22.0667
7a-1	10	20902	17.8	0	60		7a-1	10	26082	31.3	0	60
	11	3909	12.2	0	60			11	2096	9.7	0	60
	12	26223	15.1	0	60			12	31212	17.7	0	60
		avg	15.0333						avg	19.5667
		avg all	21.55						avg all	19.1
8RL-Fmr1 flox	valve	Area	% Area	Min Thr	Max Thr		21L-Fmr1 cre	valve	Area	% Area	Min Thr	Max Thr
1a-1	1	13852	27	0	60		1a-1	1	8341	16.8	0	60
	2	8616	23.9	0	60			2	3705	7.9	0	60
	3	37267	23.9	0	60			3	3161	12.5	0	60
		avg	24.9333						avg	12.4
3a-1	4	24833	35.4	0	60		3a-1	4	20366	16.8	0	60
	5	16350	32.7	0	60			5	6683	12.1	0	60
	6	91189	44.9	0	60			6	9992	8.9	0	60
		avg	37.6667						avg	12.6
5a-1	7	22582	32.5	0	60		5a-1	7	31918	24.4	0	60
	8	10627	37.2	0	60			8	14593	23.8	0	60
	9	56525	28.6	0	60			9	21149	17.9	0	60
		avg	32.7667						avg	22.0333
7a-1	10	36237	37.4	0	60		7a-1	10	19215	13	0	60
	11	6513	36.3	0	60			11	6344	11.9	0	60
	12	62961	28.2	0	60			12	12010	7.4	0	60
		avg	33.9667						avg	10.7667
		avg all	32.3333						avg all	14.45
9R2-Fmr1 flox	valve	Area	% Area	Min Thr	Max Thr		22RL-Fmr1 cre	valve	Area	% Area	Min Thr	Max Thr
1a-1	1	2053	7.6	0	60		1a-1	1	5914	11.6	0	60
	2	2985	10.1	0	60			2	6668	16	0	60
	3	7240	23.7	0	60			3	8799	13.9	0	60
		avg	13.8						avg	13.8333
3a-1	4	11693	30.7	0	60		3a-1	4	15327	31.5	0	60
	5	4763	16.5	0	60			5	48071	24.7	0	60
	6	15984	24.1	0	60			6	44049	30.6	0	60
		avg	23.7667						avg	28.9333
5a-1	7	31798	39.5	0	60		5a-1	7	20140	24	0	60
	8	31833	41.4	0	60			8	57569	21.2	0	60
	9	46272	44.8	0	60			9	47859	35.6	0	60
		avg	41.9						avg	26.9333
7a-1	10	27959	30.5	0	60		7a-1	10	14311	17.1	0	60
	11	7480	16.3	0	60			11	52249	20.3	0	60
	12	28516	24	0	60			12	21558	19.4	0	60
		avg	23.6						avg	18.9333
		avg all	25.7667						avg all	22.1583
10L2-Fmr1 flox	valve	Area	% Area	Min Thr	Max Thr		23R2-Fmr1 cre	valve	Area	% Area	Min Thr	Max Thr
1a-1	1	8172	27.9	0	60		1a-1	1	12328	19.3	0	60
	2	8398	20.4	0	60			2	3987	17.9	0	60
	3	62919	40.6	0	60			3	15257	33.3	0	60
		avg	29.6333						avg	23.5
3a-1	4	30669	33.1	0	60		3a-1	4	22370	27.8	0	60
	5	17458	36.8	0	60			5	4622	15.8	0	60
	6	90561	48	0	60			6	34586	36.4	0	60
		avg	39.3						avg	26.6667
5a-1	7	30048	48.8	0	60		5a-1	7	19794	23.9	0	60
	8	8404	24.2	0	60			8	6598	23.8	0	60
	9	52468	34	0	60			9	41156	24	0	60
		avg	35.6667						avg	23.9
7a-1	10	42447	38.3	0	60		7a-1	10	26393	26.1	0	60
	11	15320	25.1	0	60			11	4051	23	0	60
	12	30245	24.7	0	60			12	38164	15.8	0	60
		avg	29.3667						avg	21.6333
		avg all	33.4917						avg all	23.925
11R-Fmr1 flox	valve	Area	% Area	Min Thr	Max Thr		24R-Fmr1 cre	valve	Area	% Area	Min Thr	Max Thr
1a-1	1	5476.1	36.8	0	60		1a-1	1	5406	16.8	0	60
	2	7035.7	27.1	0	60			2	12879	13.2	0	60
	3	39561	26.1	0	60			3	68642	59.3	0	60
		avg	30						avg	29.7667
3a-1	4	24960	47.5	0	60		3a-1	4	6972	25.2	0	60
	5	16470	33.8	0	60			5	14375	27	0	60
	6	49469	31.4	0	60			6	17974	12.4	0	60
		avg	37.5667						avg	21.5333
5a-1	7	17846	52.8	0	60		5a-1	7	5631	18.6	0	60
	8	12293	32.8	0	60			8	2562	10.8	0	60
	9	53844	29.5	0	60			9	11100	7.2	0	60
		avg	38.3667						avg	12.2
7a-1	10	18623	37.1	0	60		7a-1	10	29201	34	0	60
	11	13422	29.5	0	60			11	17155	27.1	0	60
	12	83560	39.3	0	60			12	34670	18.1	0	60
		avg	35.3						avg	26.4
		avg all	35.3083						avg all	22.475
12L-Fmr1 flox	valve	Area	% Area	Min Thr	Max Thr		26RL-Fmr1 cre	valve	Area	% Area	Min Thr	Max Thr
1a-1	1	42	4	0	60		1a-1	1			0	60
	2	13387	16.8	0	60			2			0	60
	3	15934	37	0	60			3	42518	23.6	0	60
		avg	19.2667						avg	23.6
3a-1	4	3140	34.4	0	60		3a-1	4	219	7.1	0	60
	5	55403	51.5	0	60			5	847	3.5	0	60
	6	38326	49	0	60			6	30344	16.9	0	60
		avg	44.9667						avg	9.16667
5a-1	7	3034	36.8	0	60		5a-1	7	240	1.8	0	60
	8	17741	27.3	0	60			8	4418	17.6	0	60
	9	51811	53.3	0	60			9	64041	24.5	0	60
		avg	39.1333						avg	14.6333
7a-1	10	1687	24.9	0	60		7a-1	10	12709	28.6	0	60
	11	6175	15.5	0	60			11	6252	26	0	60
	12	19484	41.8	0	60			12	80469	26.4	0	60
		avg	27.4						avg	27
		avg all	32.6917						avg all	18.6
13RL-Fmr1 flox	valve	Area	% Area	Min Thr	Max Thr		27R2-Fmr1 cre	valve	Area	% Area	Min Thr	Max Thr
1a-1	1			0	60		1a-1	1	833	4.4	0	60
	2	5441	24.4	0	60			2	2442	6.5	0	60
	3	27176	31.2	0	60			3	21326	12.2	0	60
		avg	27.8						avg	7.7
3a-1	4	16520	51.4	0	60		3a-1	4	1052	2.2	0	60
	5	12265	33.1	0	60			5	6951	5.6	0	60
	6	36738	36.4	0	60			6	26978	19.9	0	60
		avg	40.3						avg	9.23333
5a-1	7	31276	50.2	0	60		5a-1	7	2618	8	0	60
	8	33407	51	0	60			8	12032	7.5	0	60
	9	68543	52.2	0	60			9	22694	12.3	0	60
		avg	51.1333						avg	9.26667
7a-1	10	52157	59.4	0	60		7a-1	10	10218	17.1	0	60
	11	56850	58.4	0	60			11	20952	16.8	0	60
	12	63907	49.4	0	60			12	26520	18.8	0	60
		avg	55.7333						avg	17.5667
		avg all	43.7417						avg all	10.9417
14R2-Fmr1 flox	valve	Area	% Area	Min Thr	Max Thr
1a-1	1	13606	44.4	0	60
	2	3380	19.9	0	60
	3	44183	49	0	60
		avg	37.7667
3a-1	4	14841	40.7	0	60
	5	423	10	0	60
	6	31516	37.5	0	60
		avg	29.4
5a-1	7	43202	39.4	0	60
	8	8927	28.8	0	60
	9	100158	63.8	0	60
		avg	44
7a-1	10	35905	34.4	0	60
	11	3218	19.8	0	60
	12	60999	44.9	0	60
		avg	33.0333
		avg all	36.05
