# Supplementary material for: Intercepting IRE1 kinase‐FMRP signaling prevents atherosclerosis progression
Source: EMBO Mol Med. 2022 Feb 22;14(4):e15344. doi: 10.15252/emmm.202115344 (PMC8988208; doi:10.15252/emmm.202115344)
Supplement: Supplementary file 8 — Source Data for Figure 6 [file EMMM-14-e15344-s009.xlsx]

## Sheet: Fig.6B
DMSO-13				DMSO-14				DMSO-15				DMSO-16				DMSO-17
Whole	1	0.10804		Whole	1	0.1049		Whole	1	0.1253		Whole	1	0.10959		Whole	1	0.1049		DMSO	AMG-18
Plaque	2	0.00101		Plaque	2	0.00086		Plaque	2	0.00049		Plaque	2	0.00295		Plaque	2	0.00178		15	8.2
	3	0.00286			3	0.0014			3	0.00025			3	0.0002			3	0.00055		11.4	9
	4	0.00106			4	0.00043			4	0.00061			4	0.00259			4	0.00765		18.2	10.1
	5	0.00052			5	0.0025			5	0.00147			5	0.00024			5	0.00011		13.6	7.9
	6	0.00028			6	0.00065			6	0.00564			6	0.00017			6	9e-05		13.7	5.6
	7	0.00035			7	0.00067			7	0.00093			7	0.00019			7	0.0001
	8	0.00027			8	0.00017			8	0.00119			8	0.00014			8	0.00011
	9	0.0001			9	0.00012			9	8e-05			9	0.00025			9	0.00037
	10	4e-05			10	5e-05			10	8e-05			10	0.00031			10	3e-05
	11	0.00035			11	7e-05			11	0.00012			11	0.00028			11	5e-05
	12	0.00022			12	0.00034			12	0.00032			12	0.00012			12	0.00019
	13	0.00011			13	0.00026			13	9e-05			13	0.00076			13	0.00104
	14	0.00166			14	9e-05			14	0.00059			14	0.0005			14	0.00029
	15	0.00026			15	0.00019			15	0.00035			15	3e-05			15	0.00098
	16	0.00176			16	0.00012			16	0.00085			16	8e-05			16	0.00026
	17	0.00136			17	0.00026			17	0.00017			17	0.00038			17	0.00052
	18	0.00032			18	8e-05			18	0.0003			18	0.00028			18	0.00023
	19	0.0002			19	0.0012			19	0.00015			19	1e-05			19	3e-05
	20	0.00042			20	0.00018			20	0.00012			20	0.0001
	21	0.00113			21	0.00014			21	0.00041			21	0.00146
	22	0.00097			22	0.00104			22	0.00099			22	0.00056
	23	0.00013			23	0.00119			23	0.00182			23	7e-05
	24	0.00038							24	0.00068			24	0.00011
	25	0.00015							25	0.00021			25	0.00015
	26	0.00025							26	0.00072			26	0.0005
	plaque sum	0.01616			plaque sum	0.01201			27	0.00093			27	0.00064
	leasion area %	14.9574			leasion area %	11.449			28	0.00205			28	0.00098
									29	0.00111			29	0.00049
									30	9e-05			30	0.00041			plaque sum	0.01438
									plaque sum	0.02281							leasion area %	13.7083
									leasion area %	18.2043
													plaque sum	0.01495
													leasion area %	13.6418
AMG18-18				AMG18-19				AMG18-20				AMG18-21				AMG18-22
Whole	1	0.11626		Whole	1	0.10662		Whole	1	0.11003		Whole	1	0.11667		Whole	1	0.10601
Plaque	2	0.00051		Plaque	2	0.0012		Plaque	2	0.00152		Plaque	2	0.00168		Plaque	2	0.00125
	3	0.0002			3	0.00152			3	0.00276			3	0.00041			3	0.00032
	4	0.00027			4	0.00018			4	0.00145			4	0.00295			4	0.00034
	5	0.00082			5	4e-05			5	0.00054			5	0.0001			5	4e-05
	6	0.0005			6	0.00031			6	0.00047			6	0.00191			6	0.00054
	7	0.00099			7	0.00046			7	0.00029			7	0.00027			7	0.00025
	8	0.00022			8	0.00058			8	0.0003			8	0.00039			8	0.00031
	9	0.00042			9	0.00031			9	0.00016			9	0.00012			9	7e-05
	10	0.00116			10	0.00159			10	0.00027			10	5e-05			10	0.00015
	11	0.0016			11	8e-05			11	9e-05			11	8e-05			11	9e-05
	12	0.00089			12	6e-05			12	3e-05			12	0.00012			12	0.00124
	13	0.00079			13	0.00022			13	8e-05			13	7e-05			13	0.00015
	14	0.00014			14	1e-05			14	1e-05			14	2e-05			14	6e-05
	15	0.00028			15	0.00074			15	8e-05			15	0.00071			15	0.00068
	16	0.00024			16	0.0004			16	0.00015			16	0.00017			16	4e-05
	17	0.00051			17	4e-05			17	0.00035			17	0.00012			20	0.00018
					18	0.00024			18	0.00049			plaque sum	0.00917			21	0.00022
					19	0.00049			19	0.00028			leasion area %	7.85978			plaque sum	0.00593
					20	0.00036			20	0.001							leasion area %	5.59381
					21	0.00012			21	0.00041
					22	0.00023			22	0.00025
	plaque sum	0.00954			23	0.00042			23	0.00015
	leasion area %	8.20575			plaque sum	0.0096			plaque sum	0.01113
					leasion area %	9.00394			leasion area %	10.1154

## Sheet: Fig.6C-6E
13 DMSO	valve	Area	% Area	valve	plaque area	% necrotic core		18 AMG-18	valve	Area	% Area	valve	plaque area	% necrotic core
1a-1	whole	37108		1	32471.2	8.19767		1a-1	whole	34096		1	22313.2	13.5862		Total plaque area
	1	6068	16.3523	2	85866.8	28.205			1	1306	3.83036	2	28010.5	12.4793		DMSO	AMG-18
	whole	46073		3	57707.8	6.74892			whole	18592		3	13417	10.3603		176046	63750.8
	2	14450	31.3633	total	176046	14.3839			2	2150	11.5641	total p a	63740.8	12.1419		145725	268094
	whole	4159				14.3839			whole	23910				12.1419		276360	202961
	3	254	6.10724						3	2526	10.5646					175007	156435
		avg	17.9409							avg	8.65303					241992	139300
3a-1	whole	22879						3a-1	whole	19885
	1	1992	8.70667						1	3552	17.8627
	whole	80400							whole	24251						Necrotic Core
	2	14088	17.5224						2	4645	19.1538					DMSO	AMG-18
	whole	44472							whole	5444						14.38	12.14
	3	1395	3.13681						3	577	10.5988					12.94	11.97
		avg	9.78862							avg	15.8718					19.76	9.58
5a-1	whole	32766						5a-1	whole	24167						16.66	8.5
	1	645	1.9685						1	2261	9.35573					17.48	12.66
	whole	114557							whole	58056
	2	32700	28.5447						2	8510	14.6583
	whole	88516							whole	15254
	3	5797	6.5491						3	1918	12.5738
		avg	12.3541							avg	12.1959
7a-1	whole	37132						7a-1	whole	11105
	1	2140	5.76322						1	2587	23.2958
	whole	102437							whole	11143
	2	36252	35.3896						2	506	4.54097
	whole	93684							whole	9060
	3	10495	11.2026						3	698	7.70419
		avg	17.4518							avg	11.847
		avg all	14.3839							avg all	12.1419
14 DMSO	valve	Area	% Area	valve	plaque area	% necrotic core		19 AMG-18	valve	Area	% Area	valve	plaque area	% necrotic core
1a-1	whole	30912		1	26100.2	9.06459		1a-1	whole	17721		1	82985.2	12.0271
	1	2232	7.2205	2	86886.5	12.3928			1	1609	9.07962	2	69872.5	8.5663
	whole	68582		3	32738.2	15.5255			whole	58858		3	115236	16.2449
	2	7146	10.4196	total p a	145725	12.3276			2	2810	4.7742	total p a	268094	12.2794
	whole	22437				12.9419			whole	89473				11.9668
	3	647	2.88363						3	16228	18.1373
		avg	8.82007							avg	10.6637
3a-1	whole	31677						3a-1	whole	129862
	1	2012	6.35161						1	27844	21.4412
	whole	101003							whole	57469
	2	7105	7.03444						2	5426	9.44161
	whole	37256							whole	118684
	3	1959	5.25821						3	20696	17.4379
		avg	6.69303							avg	16.1069
5a-1	whole	25328						5a-1	whole	108320
	1	2865	11.3116						1	5697	5.25942
	whole	104056							whole	85483
	2	26463	25.4315						2	6317	7.38977
	whole	18774							whole	137552
	3	4911	26.1585						3	18101	13.1594
		avg	20.9672							avg	8.60286
7a-1	whole	16484						7a-1	whole	76038
	1	1875	11.3747						1	9374	12.328
	whole	73905							whole	77680
	2	4941	6.68561						2	9834	12.6596
	whole	52486							whole
	3	14592	27.8017						3
		avg	15.2873							avg	12.4938
		avg all	12.9419							avg all	11.9668
15 DMSO	valve	Area	% Area	valve	plaque area	% necrotic core		20 AMG-18	valve	Area	% Area	valve	plaque area	% necrotic core
1a-1	whole	72285		1	130864	24.0508		1a-1	whole	13694		1	11478.5	4.12114
	1	22823	31.5736	2	97595.8	15.092			1	867	6.33124	2	70679.5	10.9114
	whole	74459		3	47901	16.0601			whole	46947		3	120803	11.3809
	2	10453	14.0386	total p a	276360	18.401			2	10755	22.9088	total p a	202961	8.80446
	whole	56989				19.7577			whole	73087				9.58188
	3	8122	14.2519						3	8252	11.2907
		avg	22.8061							avg	13.5102
3a-1	whole	84538						3a-1	whole	11483
	1	25485	30.1462						1	286	2.49064
	whole	98863							whole	69194
	2	14829	14.9995						2	872	1.26022
	whole	46653							whole	135416
	3	6926	14.8458						3	11480	8.47758
		avg	22.5729							avg	4.07615
5a-1	whole	165087						5a-1	whole	9866
	1	25011	15.1502						1
	whole	110484							whole	90393
	2	16082	14.556						2	11394	12.605
	whole	52526							whole	161120
	3	12825	24.4165						3	23033	14.2956
		avg	18.0409							avg	13.4503
7a-1	whole	201545						7a-1	whole	10871
	1	38965	19.3332						1	385	3.54153
	whole	106577							whole	76184
	2	17877	16.7738						2	5235	6.87152
	whole	35436							whole	113590
	3	3801	10.7264						3	13017	11.4596
		avg	15.6111							avg	7.2909
		avg all	19.7577							avg all	9.58188
16 DMSO	valve	Area	% Area	valve	plaque area	% necrotic core		21 AMG-18	valve	Area	% Area	valve	plaque area	% necrotic core
1a-1	whole	84588		1	89652.8	16.4567		1a-1	whole	18716		1	16925	9.75988
	1	13447	15.8971	2	39823.3	14.8538			1	1688	9.01902	2	82779.5	6.2149
	whole	44743		3	45530.7	17.2101			whole	68644		3	56730.5	9.52027
	2	5946	13.2892	total p a	175007	16.1736			2	5228	7.61611	total p a	156435	8.49835
	whole	18491				16.6562			whole	40291				8.49835
	3	3055	16.5216						3	5122	12.7125
		avg	14.5931							avg	9.78255
3a-1	whole	51423						3a-1	whole	15753
	1	10229	19.8919						1	2532	16.0731
	whole								whole	65611
	2								2	5192	7.91331
	whole								whole	61696
	3								3	8802	14.2667
		avg	19.8919							avg	12.7511
5a-1	whole	117306						5a-1	whole	13554
	1	25128	21.4209						1	727	5.36373
	whole	38481							whole	87888
	2	8575	22.2837						2	3024	3.44074
	whole	27612							whole	50874
	3	3210	11.6254						3	1806	3.54995
		avg	18.4433							avg	4.11814
7a-1	whole	105294						7a-1	whole	19677
	1	9073	8.61683						1	1689	8.58363
	whole	36246							whole	108975
	2	3258	8.98858						2	6418	5.88942
	whole	90489							whole	74061
	3	21250	23.4835						3	5593	7.55188
		avg	13.6963							avg	7.34164
		avg all	16.6562							avg all	8.49835
17 DMSO	valve	Area	% Area	valve	plaque area	% necrotic core		22 AMG-18	valve	Area	% Area	valve	plaque area	% necrotic core
1a-1	whole	15077		1	34889.5	15.0685		1a-1	whole	8377		1	8838.5	8.70034
	1	2169	14.3862	2	104850	15.1066			1	1236	14.7547	2	73899	16.2322
	whole	104135		3	102252	22.573			whole	35824		3	56562.5	13.0512
	2	15742	15.1169	total p a	241992	17.5827			2	1894	5.28696	total p a	139300	12.6612
	whole	140574				17.4771			whole	53191				12.6612
	3	7610	5.41352						3	3191	5.99914
		avg	14.7515							avg	8.68026
3a-1	whole	67088						3a-1	whole	4712
	1	13177	19.6414						1	275	5.83616
	whole	109601							whole	54317
	2	16495	15.05						2	10519	19.3659
	whole	110676							whole	48914
	3	30935	27.951						3	6408	13.1005
		avg	17.3457							avg	12.7676
5a-1	whole	31620						5a-1	whole	12622
	1	3480	11.0057						1	1024	8.11282
	whole	95243							whole	86585
	2	14170	14.8777						2	16035	18.5194
	whole	93294							whole	53673
	3	25959	27.8249						3	9399	17.5116
		avg	17.9028							avg	14.7146
7a-1	whole	25773						7a-1	whole	9643
	1	3928	15.2408						1	588	6.09769
	whole	110422							whole	118870
	2	16985	15.3819						2	25862	21.7565
	whole	64465							whole	70472
	3	18761	29.1026						3	10989	15.5934
		avg	19.9084							avg	14.4826
		avg all	17.4771							avg all	12.6612

## Sheet: Fig.6D
13 DMSO	valve	Area	% Area	Min Thr	Max Thr		18 AMG-18	valve	Area	% Area	Min Thr	Max Thr
7a-1							1a-1	1	3493	8	0	110		DMSO	AMG-18
	2	16202	18	0	110			2	30979	30	0	110		22.5	18.25
	3	5010	28	0	110									34.33	20.42
		avg	23						avg	19				35	21.75
9a-1	1	3056	8	0	110		3a-1	1	3154	10	0	110		37.08	15.08
	2	24755	20	0	110			2	14022	18	0	110		28.58	13
	3	18933	35	0	110							110
		avg	21						avg	14
11a-1	1	3387	10	0	110		5a-1	1	4904	11	0	110
	2	9152	6	0	110			2	32983	36	0	110
	3	3486	9	0	110							110
		avg	8.33333						avg	23.5
13a-1							7a-1	1	1200	3	0	110
	2	41430	25	0	110			2	22116	30	0	110
	3	21149	22	0	110							110
		avg	23.5						avg	16.5
		avg all	22.5						avg all	18.25
14 DMSO	valve	Area	% Area	Min Thr	Max Thr		19 AMG-18	valve	Area	% Area	Min Thr	Max Thr
11a-1	1	13880	28	0	110		1a-1	1	9061	34	0	110
	2	51161	43	0	110			2	7854	11	0	110
	3	10663	42	0	110			3	31296	29	0	110
		avg	37.6667						avg	24.6667
13a-1	1	41945	37	0	110		3a-1	1	11291	13	0	110
	2	10105	29	0	110			2	3881	5	0	110
	3	4890	15	0	110			3	15087	13	0	110
		avg	27						avg	10.3333
15a-1	1	58401	42	0	110		5a-1	1	20888	21	0	110
	2	13111	28	0	110			2	14741	16	0	110
	3	16400	34	0	110			3	31360	23	0	110
		avg	34.6667						avg	20
17a-1	4	76353	55	0	110		7a-1	1	19893	33	0	110
	5	30209	29	0	110			2	30548	23	0	110
	6	6824	30	0	110			3	26526	24	0	110
		avg	38						avg	26.6667
		avg all	34.3333						avg all	20.4167
15 DMSO	valve	Area	% Area	Min Thr	Max Thr		20 AMG-18	valve	Area	% Area	Min Thr	Max Thr
5a-1	1	47456	27	0	110		1a-1	1	9851	14	0	110
	2	30195	30	0	110			2	22172	26	0	110
	3	36913	48	0	110
		avg	35						avg	20
7a-1	1	25065	23	0	110		3a-1	1	15849	17	0	110
	2	46277	34	0	110			2	29857	21	0	110
	3	39750	43	0	110							110
		avg	33.3333						avg	19
9a-1	1	74652	36	0	110		5a-1	1	32736	31	0	110
	2	82280	49	0	110			2	40879	29	0	110
	3	30026	41	0	110							110
		avg	42						avg	30
11a-1	1	71498	30	0	110		7a-1	1	15962	13	0	110
	2	35869	23	0	110			2	33724	21	0	110
	3	18587	36	0	110			3	2159	20	0	110
		avg	29.6667						avg	18
		avg all	35						avg all	21.75
16 DMSO	valve	Area	% Area	Min Thr	Max Thr		21 AMG-18	valve	Area	% Area	Min Thr	Max Thr
1a-1	1	27718	24	0	110		1a-1	1	1228	7	0	110
	2	16139	22	0	110			2	11030	18	0	110
	3	3070	16	0	110			3	6591	26	0	110
		avg	20.6667						avg	17
3a-1	1	55903	37	0	110		3a-1	1	939	8	0	110
	2	15292	24	0	110			2	7071	9	0	110
	3	6803	23	0	110			3	15574	30	0	110
		avg	28						avg	15.6667
5a-1	1	61012	35	0	110		5a-1	1	3183	11	0	110
	2	11799	23	0	110			2	11834	11	0	110
	3	12222	30	0	110			3	24240	26	0	110
		avg	29.3333						avg	16
7a-1	1	26279	21	0	110		7a-1	1	3437	9	0	110
	2	10634	23	0	110			2	16604	16	0	110
	3	34281	47	0	110			3	4820	10	0	110
		avg	30.3333						avg	11.6667
		avg all	27.0833						avg all	15.0833
17 DMSO	valve	Area	% Area	Min Thr	Max Thr		22 AMG-18	valve	Area	% Area	Min Thr	Max Thr
1a-1	1	22694	20	0	110		1a-1	1	134	1	0	110
	2	16633	23	0	110			2	17317	27	0	110
	3	28107	35	0	110			3	628	2	0	110
		avg	26						avg	10
3a-1	1	23407	19	0	110		3a-1	1	1432	8	0	110
	2	24677	27	0	110			2	17338	18	0	110
	3	25898	28	0	110			3	9160	26	0	110
		avg	24.6667						avg	17.3333
5a-1	1	64935	45	0	110		5a-1	1	1016	5	0	110
	2	75358	45	0	110			2	6584	5	0	110
	3	59403	32	0	110			3	7064	15	0	110
		avg	40.6667						avg	8.33333
7a-1	1	29913	24	0	110		7a-1	1	1560	5	0	110
	2	44774	27	0	110			2	20330	15	0	110
	3	30908	18	0	110			3	27782	29	0	110
		avg	23						avg	16.3333
		avg all	28.5833						avg all	13

## Sheet: Fig.6G
DMSO-1							DMSO-2							DMSO-3							DMSO-4							DMSO-5								DMSO-6
Whole	1	34309	186031	129	241		Whole	1	35655	166480	82	236		Whole	1	31456	181526	104	240		Whole	1	35200	156655	46	235		Whole	1	35793	177460	118	237	36729		Whole	1	36796	173774	77	236		DMSO	AMG18
Plaque	2	235	179911	156	213		Plaque	2	776	156799	113	234		Plaque	2	685	133312	104	189		Plaque	2	670	102737	46	173		Whole	2	936	194676	174	232			Plaque	2	1063	140865	98	207		5.8	1.39
	3	76	157500	142	176			3	150	154987	133	183			3	423	167144	121	229			3	278	119446	105	143		Plaque	3	992	147305	122	214				3	228	145956	119	178		8.1	4.61
	4	57	162439	151	170			4	121	148521	123	178			4	15	154467	140	171			4	162	145019	129	168			4	308	175633	141	228				4	104	156798	132	196		7.5	2.01
	5	357	159347	142	177			5	79	148506	130	169			5	66	158288	133	184			5	63	136476	124	147			5	281	196495	172	228				5	306	128242	104	157		6.1	1.62
	6	153	170817	153	192			6	27	187852	174	205			6	74	149608	136	167			6	68	128868	107	139			6	158	162506	139	212				6	114	169956	153	203		8.2	1.32
	7	109	163055	142	174			7	131	152626	135	170			7	113	150106	135	176			7	20	160050	143	187			7	30	136633	118	156				7	56	154214	146	163		6.6	1.69
	8	29	162379	156	172			8	163	141049	115	215			8	136	159331	149	171			8	62	170839	157	217			8	108	151528	140	162				8	183	134891	117	163
	9	24	169417	164	176			9	188	123686	104	168			9	163	157411	138	180			9	81	122605	101	143			9	311	145630	126	163				9	162	127148	77	166
	10	93	164860	158	171			10	90	121578	101	147			10	246	160337	143	194			10	85	126047	106	147			10	86	144605	130	158				10	72	153764	142	165
	11	26	167154	156	175			11	33	140061	110	159			11	38	166895	156	178			11	35	136600	120	158			11	83	150976	142	171				11	87	166770	151	183
	12	22	164136	157	174			12	91	153736	121	199			12	120	140750	114	180			12	114	143342	115	168			12	98	159286	135	189				12	48	194875	185	205
	13	61	180918	161	214			13	36	161972	140	186			13	46	135457	119	160			13	194	114603	74	184			13	157	174076	143	231				plaque sum	2423
	14	67	157672	148	171			14	152	120809	91	155			14	22	149773	137	170			14	49	130306	124	140			14	139	178856	148	208				leasion area %	6.58495
	15	123	144268	129	169			15	46	167000	144	197			15	97	154216	130	211			15	114	136158	117	155			15	111	174910	153	206
	16	69	169971	155	195			16	142	161986	136	206			16	68	163412	147	193			16	160	180531	156	203			16	137	170628	162	187
	17	18	193944	177	214			17	40	142125	126	160			17	40	184350	173	200			plaque sum	2155						plaque sum	2999
	18	20	155950	146	168			18	42	153381	134	168			18	14	159071	152	166			leasion area %	6.12216						leasion area %	8.16521
	19	62	166516	139	194			19	83	135795	116	163			plaque sum	2366
	20	295	185149	159	214			20	49	150816	133	166			leasion area %	7.52162
	21	64	176875	161	204			21	102	138569	114	162
	22	41	180122	166	195			22	86	157314	137	209
	plaque sum	2001						23	256	164902	130	231
	leasion area %	5.83229						24	5	178000	172	181
								plaque sum	2888
								leasion area %	8.09985
AMG18-7							AMG18-8							AMG18-9							AMG18-10							AMG18-11							AMG18-11
Whole	1	38298	199563	134	227		Whole	1	41941	198450	116	225		Whole	1	35184	208252	106	223		Whole	1	37479	194375	123	228		Whole	1	36569	206451	109	228		Whole	1	39901	194797	81	227
Plaque	2	122	169033	153	184		Plaque	2	323	171133	155	196		Plaque	2	167	194000	178	208		Plaque	2	185	164308	146	185		Plaque	2	109	177450	156	197		Plaque	2	468	140504	81	186
	3	59	170051	152	188			3	147	194095	175	217			3	89	201281	194	206			3	36	181556	169	202			3	25	189040	182	196			3	127	156472	116	178
	4	89	190910	175	208			4	295	165932	146	185			4	89	200539	194	209			4	23	166565	155	178			4	64	184641	180	194			4	35	180457	171	190
	5	86	195512	187	204			5	940	165528	140	187			5	154	194149	186	203			5	77	171857	157	189			5	113	193611	185	203			5	45	172689	160	184
	6	23	189609	185	194			6	130	175085	160	187			6	68	194118	189	200			6	149	187477	155	202			6	102	191676	171	209			plaque sum	675
	7	50	188200	182	199			7	24	201583	194	208			7	81	196086	193	199			7	42	172167	158	193			7	71	180775	171	192			leasion area %	1.69169
	8	55	186364	165	209			8	74	188676	179	203			8	19	206474	204	209			8	70	188900	172	207			plaque sum	484
	9	23	173304	160	187			plaque sum	1933						9	41	200951	192	208			9	25	200760	194	206			leasion area %	1.32353
	10	25	192680	181	202			leasion area %	4.60886						plaque sum	708						plaque sum	607
	plaque sum	532													leasion area %	2.01228						leasion area %	1.61957
	leasion area %	1.38911

## Sheet: Fig.6H-6J
1-DMSO	valve	Area	% Area	valve	plaque area	% necrotic core		7-AMG18	valve	Area	% Area	valve	plaque area	% necrotic core	total nc
11b-1	whole	16133		1	47711.5	16.0179		11b-1	whole	15537		1	42613.5	8.14906	3249.75		Total plaque area
	1	3785	23.4612	2	32819.5	9.07621			1	1303	8.38643	2	120617	14.3361	17862.8		DMSO	AMG-18
	whole	24664		3	236402	29.7835			whole	73070		3	160323	9.66616	16037.5		316933	323553
	2	1846	7.48459	1-DMSO total	316933	18.2925			2	6052	8.28247	7-AMG18 total p a	323553	10.7171	160323		311871	168215
	whole	236348				18.2925			whole	127642				11.2993			254471	236721
	3	107695	45.5663						3	7069	5.53815						278681	297508
		avg	25.504							avg	8.33445						258823	195830
13b-1	whole	34585						13b-1	whole	22013
	1	6435	18.6063						1	2424	11.0117						Necrotic core
	whole	23481							whole	130512							DMSO	AMG-18
	2	1485	6.32426						2	24590	18.8412						18.29	11.3
	whole	243514							whole	183552							21.72	14.54
	3	52411	21.5228						3	19706	10.7359						17.89	13
		avg	15.4845							avg	14.9264						15.23	9.62
15b-1	whole	51572						15b-1	whole	45501							20.41	13.35
	1	5187	10.0578						1	2458	5.40208
	whole	35800							whole	115165
	2	2173	6.06983						2	20560	17.8526
	whole	244692							whole	153364
	3	59978	24.5116						3	14415	9.39921
		avg	13.5464							avg	10.8846
17b-1	whole	88556						17b-1	whole	87403
	1	10579	11.9461						1	6814	7.79607
	whole	47333							whole	163720
	2	7775	16.4262						2	20249	12.3681
	whole	221053							whole	176733
	3	60863	27.5332						3	22960	12.9913
		avg	18.6352							avg	11.0518
		avg all	18.2925							avg all	11.2993
2-DMSO	valve	Area	% Area	valve	plaque area	% necrotic core		8-AMG18	valve	Area	% Area	valve	plaque area	% necrotic core
11b-1	whole	32816		1	66216	17.3109		11b-1	whole	34544		1	49266.8	14.093
	1	5313	16.1903	2	66606.2	22.2423			1	4110	11.8979	2	64841.5	13.9614
	whole	35036		3	179048	26.2542			whole	24985		3	54106.8	13.6312
	2	7628	21.7719	2-DMSO total p a	311871	21.9358			2	1428	5.71543	8-AMG18 total p a	168215	13.8952
	whole	166185				21.7165			whole	10430				14.537
	3	32947	19.8255						3	452	4.33365
		avg	18.9811							avg	8.80665
13b-1	whole	107773						13b-1	whole	25705
	1	14475	13.431						1	1722	6.69909
	whole	46380							whole	53441
	2	11607	25.0259						2	9114	17.0543
	whole	145700							whole	35788
	3	30620	21.0158						3	3095	8.64815
		avg	19.2284							avg	11.8767
15b-1	whole	51759						15b-1	whole	75983
	1	7751	14.9752						1	16546	21.7759
	whole	88256							whole	85394
	2	18532	20.998						2	21008	24.6013
	whole	211539							whole	76676
	3	59441	28.0993						3	16309	21.27
		avg	21.3575							avg	22.5491
17b-1	whole	72516						17b-1	whole	60835
	1	17873	24.647						1	9733	15.999
	whole	96753							whole	95546
	2	20486	21.1735						2	8097	8.47445
	whole	192770							whole	93533
	3	69544	36.0762						3	18962	20.2731
		avg	27.2989							avg	14.9155
		avg all	21.7165							avg all	14.537
4-DMSO	valve	Area	% Area	valve	plaque area	% necrotic core		9-AMG18	valve	Area	% Area	valve	plaque area	% necrotic core
5b-1	whole	98919		1	87344.2	14.7587		11b-1	whole	115845		1	120162	12.941
	1	13126	13.2694	2	19952.8	22.5978			1	20889	18.0319	2	39827.8	12.4246
	whole	13526		3	147174	18.0231			whole	24484		3	76730.8	10.3406
	2	2627	19.4219	4-DMSO total p a	254471	18.4599			2	3442	14.0582	11-AMG18 total p a	236721	11.9021
	whole	164925				17.8876			whole	73746				13.0007
	3	24930	15.116						3	6505	8.82082
		avg	16.3456							avg	16.045
7b-1	whole	92320						13b-1	whole	104771
	1	8695	9.41833						1	11133	10.626
	whole	3800							whole	33646
	2	328	8.63158						2	4709	13.9957
	whole	84707							whole	84358
	3	14503	17.1214						3	5358	6.3515
		avg	9.02495							avg	12.3109
9b-1	whole	91870						15b-1	whole	131983
	1	17377	18.9148						1	15456	11.7106
	whole	17476							whole	48040
	2	4116	23.5523						2	4984	10.3747
	whole	159772							whole	66527
	3	28340	17.7378						3	11092	16.6729
		avg	20.0683							avg	12.9194
11b-1	whole	66268						17b-1	whole	128051
	1	11552	17.4322						1	14592	11.3955
	whole	45009							whole	53141
	2	17457	38.7856						2	5989	11.27
	whole	179291							whole	82292
	3	39654	22.1171						3	7832	9.51733
		avg	26.1116							avg	10.7276
		avg all	17.8876							avg all	13.0007
5-DMSO	valve	Area	% Area	valve	plaque area	% necrotic core		10-AMG18	valve	Area	% Area	valve	plaque area	% necrotic core
11b-1	whole	100530		1	89670.2	19.4472		11b-1	whole	19252		1	31961.2	9.81919
	1	16030	15.9455	2	21729	11.527			1	1254	6.51361	2	93477.5	10.3005
	whole	21700		3	167282	12.5959			whole	72691		3	172069	11.513
	2	2025	9.3318	5-DMSO total p a	278681	14.5234			2	12558	17.2759	13-AMG18 total p a	297508	10.5442
	whole	177836				15.2314			whole	196164				9.62173
	3	16007	9.00099						3	35593	18.1445
		avg	12.6386							avg	11.8947
13b-1	whole	85350						13b-1	whole	4693
	1	14850	17.3989						1	241	5.13531
	whole	29139							whole	86479
	2	3250	11.1534						2	3544	4.0981
	whole	206755							whole	183249
	3	19472	9.41791						3	17293	9.43689
		avg	14.2762							avg	4.61671
15b-1	whole	90574						15b-1	whole	36378
	1	21471	23.7055						1	3212	8.82951
	whole	18941							whole	104992
	2	2364	12.4809						2	9973	9.49882
	whole	161974							whole	169116
	3	26176	16.1606						3	13031	7.70536
		avg	17.449							avg	8.6779
17b-1	whole	82227						17b-1	whole	67522
	1	17053	20.7389						1	12693	18.7983
	whole	17136							whole	109748
	2	2252	13.1419						2	11336	10.3291
	whole	122563							whole	139746
	3	19370	15.8041						3	15044	10.7652
		avg	16.5617							avg	13.2976
		avg all	15.2314							avg all	9.62173
6-DMSO	valve	Area	% Area	valve	plaque area	% necrotic core		12-AMG18	valve	Area	% Area	valve	plaque area	% necrotic core
11b-1	whole	61432		1	83971.5	18.369		11b-1	whole	10318		1	13063	14.2264
	1	11248	18.3097	2	47245.5	21.4661			1	1501	14.5474	2	94373.5	11.8697
	whole	32353		3	127606	21.6444			whole	44680		3	88393.2	17.0128
	2	4485	13.8627	6-DMSO total p a	258823	20.4932			2	6448	14.4315	15-AMG18 total p a	195830	14.3696
	whole	66422				20.4084			whole	90372				13.3502
	3	10692	16.0971						3	18563	20.5407
		avg	16.0862							avg	14.4895
13b-1	whole	92522						13b-1	whole	11651
	1	15465	16.7149						1	1878	16.1188
	whole	43685							whole	52089
	2	9246	21.1652						2	2942	5.64803
	whole	157752							whole	78093
	3	31466	19.9465						3	13327	17.0656
		avg	18.9401							avg	10.8834
15b-1	whole	96649						15b-1	whole	12254
	1	25531	26.4162						1	1315	10.7312
	whole	67814							whole	104502
	2	23753	35.0267						2	12316	11.7854
	whole	157426							whole	84611
	3	44259	28.1142						3	14046	16.6007
		avg	29.8524							avg	13.0391
17b-1	whole	85283						17b-1	whole	18029
	1	10264	12.0352						1	2796	15.5083
	whole	45130							whole	176223
	2	7135	15.8099						2	27515	15.6137
	whole	128824							whole	100497
	3	28882	22.4197						3	13913	13.8442
		avg	16.7549							avg	14.9888
		avg all	20.4084							avg all	13.3502

## Sheet: Fig.6I
1 DMSO	valve	Area	% Area	Min Thr	Max Thr		6 AMG-18	valve	Area	% Area	Min Thr	Max Thr
11a-1	1	6660.78	27.93	0	135		11a-1	1	11963	30	0	135		DMSO	AMG-18
	2	13788.7	37.87	0	135			2	28540	29	0	135		37.91	27.75
	3	90525729	34.443	0	135			3	105900	29	0	135		45.83	21.17
		avg	36.1565						avg	29.3333				43.63	22.75
13a-1	4	19480	55	0	135		13a-1	1	24251	35	0	135		47.13	25
	5	12989	36	0	135			2	94405	34	0	135		39.58	23
	6	125564	48	0	135			3	89768	32	0	135
		avg	42						avg	33.6667
15a-1	1	35003	49	0	135		15a-1	1	24980	21	0	135
	2	15240	32	0	135			2	80212	30	0	135
	3	133428	47	0	135			3	94001	34	0	135
		avg	39.5						avg	28.3333
17a-1	1	24590	34	0	135		17a-1	1	18284	12	0	135
	2	27556	37	0	135			2	49046	22	0	135
	3	87970	31	0	135			3	77657	25	0	135
		avg	34						avg	19.6667
		avg all	37.9141						avg all	27.75
2 DMSO	valve	Area	% Area	Min Thr	Max Thr		8 AMG-18	valve	Area	% Area	Min Thr	Max Thr
7a-2	1	18305	39	0	135		7a-2	4	22134	18	0	135
	2	48034	48	0	135			5	28767	19	0	135
	3	91064	34	0	135			6	14702	15	0	135
		avg	41						avg	17.3333
9a-2	1	26431	50	0	135		9a-2	1	21341	16	0	135
	2	79285	50	0	135			2	27032	18	0	135
	3	85040	35	0	135			3	14079	14	0	135
		avg	42.5						avg	16
11a-2	1	41090	51	0	135		11a-2	4	16507	23	0	135
	2	80743	51	0	135			5	43943	35	0	135
	3	112221	40	0	135			6	19211	14	0	135
		avg	45.5						avg	24
13a-2	1	11000	41	0	135		13a-2	7	21065	28	0	135
	2	118379	70	0	135			8	33042	26	0	135
	3	172472	52	0	135			9	39094	28	0	135
		avg	54.3333						avg	27.3333
		avg all	45.8333						avg all	21.1667
4 DMSO	valve	Area	% Area	Min Thr	Max Thr		9 AMG-18	valve	Area	% Area	Min Thr	Max Thr
3a-2	1	77395	53	0	135		1a-2	1	25227	19	0	135
	2	3426	26	0	135			4	15650	22	0	135
	3	35668	40	0	135			3	15459	12	0	135
		avg	33						avg	17.6667
5a-2	1	56026	44	0	135		3a-2	1	78160	31	0	135
	2	3355	33	0	135			2	22828	40	0	135
	3	33396	32	0	135			3	56627	32	0	135
		avg	32.5						avg	34.3333
7a-2	1	89351	63	0	135		5a-2	1	45911	22	0	135
	2	12529	57	0	135			2	31449	35	0	135
	3	86279	54	0	135			3	38761	17	0	135
		avg	55.5						avg	24.6667
9a-2	1	81274	66	0	135		7a-2	4	32370	18	0	135
	2	17427	58	0	135			5	19013	18	0	135
	3	94936	49	0	135			6	6781	7	0	135
		avg	53.5						avg	14.3333
		avg all	43.625						avg all	22.75
5 DMSO	valve	Area	% Area	Min Thr	Max Thr		10 AMG-18	valve	Area	% Area	Min Thr	Max Thr
1a-2	1	36510	35	0	135		11a-2	1	1090	10	0	135
	2	7539	32	0	135			2	15863	14	0	135
	3	39264	32	0	135			3	28038	12	0	135
		avg	32						avg	12
3a-2	1	81253	52	0	135		13a-2	1	5429	26	0	135
	2	13392	52	0	135			2	28937	21	0	135
	3	159661	66	0	135			3	75017	31	0	135
		avg	59						avg	26
5a-2	1	75541	57	0	135		15a-2	4	12324	25	0	135
	2	12897	47	0	135			5	44983	29	0	135
	3	134023	63	0	135			6	114040	39	0	135
		avg	55						avg	31
7a-2	1	77700	65	0	135		17a-2	1	13159	23	0	135
	2	13796	33	0	135			2	43476	30	0	135
	3	82095	52	0	135			3	108689	40	0	135
		avg	42.5						avg	31
		avg all	47.125						avg all	25
5 DMSO	valve	Area	% Area	Min Thr	Max Thr		12 AMG-18	valve	Area	% Area	Min Thr	Max Thr
1a-2	1	34500	47	0	135		1a-2	1	5450	13	0	135
	2	36546	48	0	135			2	28030	27	0	135
	3	66601	53	0	135			3	26891	20	0	135
		avg	49.3333						avg	20
3a-2	1	41359	34	0	135		3a-2	1	7942	15	0	135
	2	18821	31	0	135			2	43051	26	0	135
	3	40064	34	0	135			3	39590	29	0	135
		avg	33						avg	23.3333
5a-2	1	43447	33	0	135		5a-2	1	12210	16	0	135
	2	26990	33	0	135			2	13598	7	0	135
	3	55629	34	0	135			3	13010	10	0	135
		avg	33.3333						avg	11
7a-2	1	46215	39	0	135		7a-2	4	42534	39	0	135
	2	53973	47	0	135			5	60159	26	0	135
	3	67457	42	0	135			6	57908	48	0	135
		avg	42.6667						avg	37.6667
		avg all	39.5833						avg all	23
